# Supplementary material for: Perturbation of microbiota in one-day old broiler chickens with antibiotic for 24 hours negatively affects intestinal immune development
Source: BMC Genomics. 2017 Mar 20;18:241. doi: 10.1186/s12864-017-3625-6 (PMC5359956; doi:10.1186/s12864-017-3625-6)
Supplement: Additional file 1: — Full analysis of differential expressed genes. The Additional File (presented as.xlsx) contains multiple worksheets, where the first worksheet describes the data present in the other four worksheets. Worksheets 2 and 3 contain the full LIMMA results for respectively the contrast A5-WA5 and A14-WA14. Whereas worksheets 4 contains the gene names (p < 0.01) which were used a input for DAVID functional annotation clustering. Worksheet 5 contains probes (genes) which were below adjusted p-value of 0.05 and had a Fold Change (FC) above 1 or below -1. (XLSX 4618 kb) [file 12864_2017_3625_MOESM1_ESM.xlsx]

## Sheet: overview contrasts
Sheetname	Description
A5-WA5	antibiotic day 5 - without antibiotic day 5
A14-WA14	antibiotic day 14 - without antibiotic day 14
padj<0.01	Table 6; genes under threshold as indicated AND input for functional analysis
padj<0.05 + FC>1 or <-1	Table 6; genes under threshold as indicated

## Sheet: A5-WA5
	WA01	A5	A14	WA5	WA14	F.p.value	contrast	contrastp.val	contrastadj.p.val		padj<0.01	WA01	A5	A14	WA5	WA14	F.p.value	contrast	contrastp.val	contrastadj.p.val		5_DOWN	5_UP
A_87_P303498	6.67622	6.66342	6.1168	5.53895	5.73367	8.45598e-13	1.12447	8.45598e-13	1.58279e-08		A_87_P303498	6.67622	6.66342	6.1168	5.53895	5.73367	8.45598e-13	1.12447	8.45598e-13	1.58279e-08		AAGAB	AANAT
INSIG2	11.5008	11.2734	11.7342	11.9224	11.7284	5.75909e-12	-0.648977	5.75909e-12	2.2675e-08		PSMC2	14.8688	14.6658	14.8913	15.2214	14.7999	3.02078e-12	-0.555603	3.02078e-12	2.2675e-08		ACADSB	ABCC3
PSMC2	14.8688	14.6658	14.8913	15.2214	14.7999	3.02078e-12	-0.555603	3.02078e-12	2.2675e-08		A_87_P014598	8.22373	7.5064	7.34715	6.60867	7.23154	4.84717e-12	0.897731	4.84717e-12	2.2675e-08		ACAT2	ABHD11
A_87_P014598	8.22373	7.5064	7.34715	6.60867	7.23154	4.84717e-12	0.897731	4.84717e-12	2.2675e-08		INSIG2	11.5008	11.2734	11.7342	11.9224	11.7284	5.75909e-12	-0.648977	5.75909e-12	2.2675e-08		ACBD3	ABHD12
A_87_P131868	6.1198	7.68272	7.66388	6.24366	7.06869	6.05701e-12	1.43906	6.05701e-12	2.2675e-08		A_87_P131868	6.1198	7.68272	7.66388	6.24366	7.06869	6.05701e-12	1.43906	6.05701e-12	2.2675e-08		ACCN5	ACAA1
LOC419602	9.46723	9.35514	9.18351	8.45381	9.01704	4.53913e-11	0.901333	4.53913e-11	1.41606e-07		LOC419602	9.46723	9.35514	9.18351	8.45381	9.01704	4.53913e-11	0.901333	4.53913e-11	1.41606e-07		ACOX1	ACADS
A_87_P033895	6.70025	7.16843	6.59355	5.94283	6.16783	9.73738e-11	1.22559	9.73738e-11	2.60377e-07		A_87_P033895	6.70025	7.16843	6.59355	5.94283	6.16783	9.73738e-11	1.22559	9.73738e-11	2.60377e-07		ACP6	ACBD7
HEMGN	5.60803	7.37844	6.32562	8.59685	6.41805	1.80293e-10	-1.21841	1.80293e-10	4.16719e-07		HEMGN	5.60803	7.37844	6.32562	8.59685	6.41805	1.80293e-10	-1.21841	1.80293e-10	4.16719e-07		ACTR2	ACE
CCR5	6.70137	7.81427	9.18501	8.43226	8.8969	2.00367e-10	-0.61799	2.00367e-10	4.16719e-07		CCR5	6.70137	7.81427	9.18501	8.43226	8.8969	2.00367e-10	-0.61799	2.00367e-10	4.16719e-07		ADH5	ACLY
A_87_P169968	6.81642	7.11124	6.58666	6.26625	6.22926	3.03717e-10	0.844984	3.03717e-10	5.68498e-07		A_87_P169968	6.81642	7.11124	6.58666	6.26625	6.22926	3.03717e-10	0.844984	3.03717e-10	5.68498e-07		AGTR1	ACTA1
A_87_P014752	7.66767	8.21825	7.63976	7.15916	7.10781	4.96426e-10	1.05909	4.96426e-10	7.74341e-07		A_87_P131928	5.85514	7.41927	6.96496	5.88114	6.43108	4.85644e-10	1.53813	4.85644e-10	7.74341e-07		AGTR2	ACTN1
A_87_P131928	5.85514	7.41927	6.96496	5.88114	6.43108	4.85644e-10	1.53813	4.85644e-10	7.74341e-07		A_87_P014752	7.66767	8.21825	7.63976	7.15916	7.10781	4.96426e-10	1.05909	4.96426e-10	7.74341e-07		AHSA1	ACTN4
A_87_P023682	7.0336	7.31513	6.78423	6.23582	6.32003	5.40503e-10	1.07931	5.40503e-10	7.78241e-07		A_87_P023682	7.0336	7.31513	6.78423	6.23582	6.32003	5.40503e-10	1.07931	5.40503e-10	7.78241e-07		AKR1B1L	ADAM33
A_87_P015536	8.82626	7.82341	7.96083	7.02318	7.78212	6.87854e-10	0.800231	6.87854e-10	9.19661e-07		A_87_P015536	8.82626	7.82341	7.96083	7.02318	7.78212	6.87854e-10	0.800231	6.87854e-10	9.19661e-07		ALKBH2	ADAMTS5
A_87_P183998	11.7881	11.7139	12.066	12.2817	12.115	9.08764e-10	-0.567813	9.08764e-10	9.2643e-07		A_87_P075351	6.90703	7.71434	7.24463	6.51346	6.59977	7.6483e-10	1.20088	7.6483e-10	9.2643e-07		AMN1	ADCY8
MAGOH	13.6071	14.0229	14.239	14.4951	14.28	8.88432e-10	-0.472121	8.88432e-10	9.2643e-07		A_87_P158233	10.4329	11.0084	10.2468	10.0678	10.5274	8.59149e-10	0.940628	8.59149e-10	9.2643e-07		ANG	ADCY9
A_87_P158233	10.4329	11.0084	10.2468	10.0678	10.5274	8.59149e-10	0.940628	8.59149e-10	9.2643e-07		MAGOH	13.6071	14.0229	14.239	14.4951	14.28	8.88432e-10	-0.472121	8.88432e-10	9.2643e-07		ANKRD22	ADIPOQ
ACTA1	12.9753	12.8874	12.2767	11.8952	12.3366	9.40388e-10	0.992181	9.40388e-10	9.2643e-07		A_87_P183998	11.7881	11.7139	12.066	12.2817	12.115	9.08764e-10	-0.567813	9.08764e-10	9.2643e-07		ANXA5	ADRBK1
A_87_P075351	6.90703	7.71434	7.24463	6.51346	6.59977	7.6483e-10	1.20088	7.6483e-10	9.2643e-07		ACTA1	12.9753	12.8874	12.2767	11.8952	12.3366	9.40388e-10	0.992181	9.40388e-10	9.2643e-07		AP1M1	AGRN
LOC431251	9.49582	8.11038	7.22563	7.34302	7.45217	1.10773e-09	0.767355	1.10773e-09	1.03672e-06		LOC431251	9.49582	8.11038	7.22563	7.34302	7.45217	1.10773e-09	0.767355	1.10773e-09	1.03672e-06		ARIH2	AHNAK2
SAP30BP	10.8988	10.9394	11.2711	11.4345	11.0516	1.31038e-09	-0.49506	1.31038e-09	1.11489e-06		A_87_P071371	6.55273	8.48131	7.60493	6.85006	6.28416	1.29873e-09	1.63125	1.29873e-09	1.11489e-06		ARL11	AIPL1
A_87_P071371	6.55273	8.48131	7.60493	6.85006	6.28416	1.29873e-09	1.63125	1.29873e-09	1.11489e-06		SAP30BP	10.8988	10.9394	11.2711	11.4345	11.0516	1.31038e-09	-0.49506	1.31038e-09	1.11489e-06		ARL6IP1	AKAP8L
A_87_P013157	6.92861	7.81349	7.2007	6.77746	6.62098	1.53423e-09	1.03603	1.53423e-09	1.24859e-06		A_87_P013157	6.92861	7.81349	7.2007	6.77746	6.62098	1.53423e-09	1.03603	1.53423e-09	1.24859e-06		ARNTL2	ALPL
CAMP	6.77112	5.77344	6.29471	7.6176	6.01241	1.68928e-09	-1.84416	1.68928e-09	1.3175e-06		CAMP	6.77112	5.77344	6.29471	7.6176	6.01241	1.68928e-09	-1.84416	1.68928e-09	1.3175e-06		ASB1	ANGEL1
A_87_P302313	6.67779	7.65045	6.90799	6.29774	6.43362	2.16202e-09	1.3527	2.16202e-09	1.61875e-06		A_87_P302313	6.67779	7.65045	6.90799	6.29774	6.43362	2.16202e-09	1.3527	2.16202e-09	1.61875e-06		ATG3	ANK2
A_87_P303738	8.24202	8.77231	8.05803	7.54814	7.64974	2.29845e-09	1.22417	2.29845e-09	1.65471e-06		A_87_P303738	8.24202	8.77231	8.05803	7.54814	7.64974	2.29845e-09	1.22417	2.29845e-09	1.65471e-06		ATG4B	ANKRD40
A_87_P011755	13.2943	13.6381	13.8761	14.0916	13.8659	2.70375e-09	-0.453481	2.70375e-09	1.8501e-06		A_87_P011755	13.2943	13.6381	13.8761	14.0916	13.8659	2.70375e-09	-0.453481	2.70375e-09	1.8501e-06		ATIC	ANXA7
CACNA1C	6.37466	7.12803	6.4512	5.79591	5.90581	2.76754e-09	1.33213	2.76754e-09	1.8501e-06		CACNA1C	6.37466	7.12803	6.4512	5.79591	5.90581	2.76754e-09	1.33213	2.76754e-09	1.8501e-06		ATP5F1	AP3B2
TNXB	12.0871	12.8621	11.3214	11.9381	11.5066	2.89083e-09	0.924009	2.89083e-09	1.86588e-06		TNXB	12.0871	12.8621	11.3214	11.9381	11.5066	2.89083e-09	0.924009	2.89083e-09	1.86588e-06		ATP6V1B2	APOO
B9D1	7.3638	7.65467	7.91524	8.26695	8.06887	3.24167e-09	-0.612287	3.24167e-09	2.02259e-06		B9D1	7.3638	7.65467	7.91524	8.26695	8.06887	3.24167e-09	-0.612287	3.24167e-09	2.02259e-06		ATP6V1G1	APP
PSMC1	14.6247	14.7682	14.8587	15.1883	14.9172	3.35194e-09	-0.420083	3.35194e-09	2.02392e-06		PSMC1	14.6247	14.7682	14.8587	15.1883	14.9172	3.35194e-09	-0.420083	3.35194e-09	2.02392e-06		ATP8A2	APPL1
TMEM60	12.1589	11.988	12.2089	12.371	12.3361	4.13492e-09	-0.383008	4.13492e-09	2.23892e-06		A_87_P072516	11.0011	10.2564	9.71615	9.43377	9.94068	3.95917e-09	0.82258	3.95917e-09	2.23892e-06		AURKA	ARHGAP8
A_87_P072516	11.0011	10.2564	9.71615	9.43377	9.94068	3.95917e-09	0.82258	3.95917e-09	2.23892e-06		A_87_P012915	6.64485	7.34036	6.67174	6.12399	6.14165	4.08964e-09	1.21637	4.08964e-09	2.23892e-06		B9D1	ARHGEF11
A_87_P005623	7.06167	6.98439	6.53886	6.09749	6.33871	4.18646e-09	0.886896	4.18646e-09	2.23892e-06		TMEM60	12.1589	11.988	12.2089	12.371	12.3361	4.13492e-09	-0.383008	4.13492e-09	2.23892e-06		BBS4	ARID1A
A_87_P012915	6.64485	7.34036	6.67174	6.12399	6.14165	4.08964e-09	1.21637	4.08964e-09	2.23892e-06		A_87_P005623	7.06167	6.98439	6.53886	6.09749	6.33871	4.18646e-09	0.886896	4.18646e-09	2.23892e-06		BCL10	ARID5A
A_87_P015442	7.28086	7.1703	6.65116	6.37199	6.39556	4.50804e-09	0.798307	4.50804e-09	2.34393e-06		A_87_P015442	7.28086	7.1703	6.65116	6.37199	6.39556	4.50804e-09	0.798307	4.50804e-09	2.34393e-06		BFAR	ASB13
A_87_P082438	6.7595	8.61015	7.34281	6.34495	6.34196	4.89149e-09	2.2652	4.89149e-09	2.47456e-06		A_87_P082438	6.7595	8.61015	7.34281	6.34495	6.34196	4.89149e-09	2.2652	4.89149e-09	2.47456e-06		BHLHA15	ASCL1
BBS4	11.6539	11.6162	11.6273	12.0579	11.6683	6.30445e-09	-0.441737	6.30445e-09	3.10544e-06		BBS4	11.6539	11.6162	11.6273	12.0579	11.6683	6.30445e-09	-0.441737	6.30445e-09	3.10544e-06		BIK	ASH2L
A_87_P017413	10.7108	10.7425	10.0939	9.88591	9.74789	6.6207e-09	0.856577	6.6207e-09	3.1776e-06		A_87_P017413	10.7108	10.7425	10.0939	9.88591	9.74789	6.6207e-09	0.856577	6.6207e-09	3.1776e-06		BMP2K	ASPHD2
A_87_P191373	7.02535	7.08814	6.43477	5.61483	6.0024	7.25293e-09	1.47331	7.25293e-09	3.39401e-06		A_87_P191373	7.02535	7.08814	6.43477	5.61483	6.0024	7.25293e-09	1.47331	7.25293e-09	3.39401e-06		BMP5	ASTE1
LOC420035	12.6503	11.6093	11.1154	10.9007	11.2821	8.19021e-09	0.708624	8.19021e-09	3.68778e-06		LOC420035	12.6503	11.6093	11.1154	10.9007	11.2821	8.19021e-09	0.708624	8.19021e-09	3.68778e-06		BOD1	ATL1
A_87_P135448	6.68537	7.81297	7.52463	6.63805	6.92699	8.27475e-09	1.17492	8.27475e-09	3.68778e-06		A_87_P135448	6.68537	7.81297	7.52463	6.63805	6.92699	8.27475e-09	1.17492	8.27475e-09	3.68778e-06		BPNT1	ATP1A3
A_87_P015274	9.96682	9.71522	9.21426	8.7477	9.57591	8.80727e-09	0.967516	8.80727e-09	3.83383e-06		A_87_P015274	9.96682	9.71522	9.21426	8.7477	9.57591	8.80727e-09	0.967516	8.80727e-09	3.83383e-06		BRAP	ATP2A2
PLEKHH3	8.64181	8.86587	8.47022	8.02437	8.46681	9.17415e-09	0.841498	9.17415e-09	3.90277e-06		PLEKHH3	8.64181	8.86587	8.47022	8.02437	8.46681	9.17415e-09	0.841498	9.17415e-09	3.90277e-06		BTBD3	B4GALT2
ST3GAL2	11.0607	10.7957	10.6385	10.1783	10.7214	1.0354e-08	0.617325	1.0354e-08	4.24149e-06		ST3GAL2	11.0607	10.7957	10.6385	10.1783	10.7214	1.0354e-08	0.617325	1.0354e-08	4.24149e-06		BUB3	B4GALT4
CNN1	13.9611	14.1119	13.9805	13.2949	13.8242	1.04875e-08	0.817042	1.04875e-08	4.24149e-06		CNN1	13.9611	14.1119	13.9805	13.2949	13.8242	1.04875e-08	0.817042	1.04875e-08	4.24149e-06		BZW2	BKJ
A_87_P091641	7.29431	7.95416	7.42806	6.53263	6.72413	1.06502e-08	1.42153	1.06502e-08	4.24149e-06		A_87_P091641	7.29431	7.95416	7.42806	6.53263	6.72413	1.06502e-08	1.42153	1.06502e-08	4.24149e-06		C13H5orf41	BRPF1
FMOD	11.118	10.1696	9.06193	9.13747	9.56353	1.13872e-08	1.03213	1.13872e-08	4.44054e-06		FMOD	11.118	10.1696	9.06193	9.13747	9.56353	1.13872e-08	1.03213	1.13872e-08	4.44054e-06		C13H5orf45	BSX
A_87_P009903	13.6348	14.0205	14.2497	14.4496	14.1168	1.17628e-08	-0.429088	1.17628e-08	4.49338e-06		A_87_P009903	13.6348	14.0205	14.2497	14.4496	14.1168	1.17628e-08	-0.429088	1.17628e-08	4.49338e-06		C19H17orf108	BTBD17
A_87_P012423	10.7138	9.69867	9.08623	9.00515	9.31577	1.33993e-08	0.693521	1.33993e-08	5.01618e-06		A_87_P012423	10.7138	9.69867	9.08623	9.00515	9.31577	1.33993e-08	0.693521	1.33993e-08	5.01618e-06		C1H12orf32	BUD13
A_87_P011041	13.5563	12.9816	12.6583	12.3325	12.8332	1.44039e-08	0.649114	1.44039e-08	5.28651e-06		A_87_P011041	13.5563	12.9816	12.6583	12.3325	12.8332	1.44039e-08	0.649114	1.44039e-08	5.28651e-06		C1H12orf66	C15H12orf34
PDXP	6.96576	7.20617	6.90225	6.5384	6.61562	1.63672e-08	0.667775	1.63672e-08	5.89155e-06		PDXP	6.96576	7.20617	6.90225	6.5384	6.61562	1.63672e-08	0.667775	1.63672e-08	5.89155e-06		C1H22orf28	C15H12orf49
TUBB1	7.38512	7.45939	7.14076	8.08405	7.36207	1.69127e-08	-0.624661	1.69127e-08	5.97304e-06		TUBB1	7.38512	7.45939	7.14076	8.08405	7.36207	1.69127e-08	-0.624661	1.69127e-08	5.97304e-06		C1QB	C1H21orf63
LOC419112	6.59818	6.5196	7.71938	7.50524	7.58425	1.7317e-08	-0.985638	1.7317e-08	6.0026e-06		LOC419112	6.59818	6.5196	7.71938	7.50524	7.58425	1.7317e-08	-0.985638	1.7317e-08	6.0026e-06		C1S	C1H3orf17
A_87_P153753	12.8149	12.4336	11.6005	11.5405	11.6216	1.78038e-08	0.893113	1.78038e-08	6.05912e-06		A_87_P153753	12.8149	12.4336	11.6005	11.5405	11.6216	1.78038e-08	0.893113	1.78038e-08	6.05912e-06		C21H1orf159	C1HXorf36
CADM2	7.30204	7.06437	6.79207	6.39543	6.38206	1.90154e-08	0.668935	1.90154e-08	6.27722e-06		CADM2	7.30204	7.06437	6.79207	6.39543	6.38206	1.90154e-08	0.668935	1.90154e-08	6.27722e-06		C3H6orf70	C2H3orf24
LOC770996	8.53485	7.60869	6.828	6.89086	6.56132	1.94507e-08	0.717826	1.94507e-08	6.27722e-06		A_87_P014125	7.08875	6.94258	6.60891	6.12184	6.50656	1.92099e-08	0.820747	1.92099e-08	6.27722e-06		C6H10orf76	C2H8orf45
A_87_P014125	7.08875	6.94258	6.60891	6.12184	6.50656	1.92099e-08	0.820747	1.92099e-08	6.27722e-06		LOC770996	8.53485	7.60869	6.828	6.89086	6.56132	1.94507e-08	0.717826	1.94507e-08	6.27722e-06		CAMP	C3H8orf80
MAN2A2	9.37975	8.64955	8.40239	7.76453	8.61241	2.0513e-08	0.885015	2.0513e-08	6.50784e-06		MAN2A2	9.37975	8.64955	8.40239	7.76453	8.61241	2.0513e-08	0.885015	2.0513e-08	6.50784e-06		CARD9	C8H1orf111
A_87_P014980	6.06966	6.3819	6.1368	5.64601	5.97986	2.16858e-08	0.735888	2.16858e-08	6.76525e-06		A_87_P014980	6.06966	6.3819	6.1368	5.64601	5.97986	2.16858e-08	0.735888	2.16858e-08	6.76525e-06		CARHSP1	C9H2orf82
A_87_P015642	13.4937	12.7505	12.0112	12.0019	12.2851	2.20553e-08	0.74851	2.20553e-08	6.76772e-06		A_87_P015642	13.4937	12.7505	12.0112	12.0019	12.2851	2.20553e-08	0.74851	2.20553e-08	6.76772e-06		CARS	CACNA1C
CRYBB2	6.39468	6.77373	6.28811	6.00698	5.95207	2.25994e-08	0.766754	2.25994e-08	6.82284e-06		CRYBB2	6.39468	6.77373	6.28811	6.00698	5.95207	2.25994e-08	0.766754	2.25994e-08	6.82284e-06		CASP8	CADM2
A_87_P018364	7.32749	6.29302	5.9295	5.69848	6.03766	2.37501e-08	0.594537	2.37501e-08	7.05641e-06		A_87_P018364	7.32749	6.29302	5.9295	5.69848	6.03766	2.37501e-08	0.594537	2.37501e-08	7.05641e-06		CBLN4	CALD1
A_87_P177373	13.5936	13.4795	13.6434	13.8246	13.5572	2.51134e-08	-0.345156	2.51134e-08	7.34488e-06		A_87_P177373	13.5936	13.4795	13.6434	13.8246	13.5572	2.51134e-08	-0.345156	2.51134e-08	7.34488e-06		CCDC40	CAP2
A_87_P013463	6.88018	7.4922	6.88695	6.1766	6.06107	2.58297e-08	1.3156	2.58297e-08	7.43815e-06		A_87_P013463	6.88018	7.4922	6.88695	6.1766	6.06107	2.58297e-08	1.3156	2.58297e-08	7.43815e-06		CCDC45	CASKIN2
LOC425540	10.6658	9.84613	9.52568	9.16349	9.33075	2.64387e-08	0.682644	2.64387e-08	7.49819e-06		LOC425540	10.6658	9.84613	9.52568	9.16349	9.33075	2.64387e-08	0.682644	2.64387e-08	7.49819e-06		CCDC52	CCDC108
A_87_P031572	8.6065	7.53845	7.18845	6.73128	7.12101	2.77523e-08	0.807167	2.77523e-08	7.75324e-06		A_87_P031572	8.6065	7.53845	7.18845	6.73128	7.12101	2.77523e-08	0.807167	2.77523e-08	7.75324e-06		CCDC90B	CCDC19
A_87_P016246	6.19036	6.49752	5.94462	5.46505	5.34806	2.92553e-08	1.03247	2.92553e-08	8.05296e-06		A_87_P016246	6.19036	6.49752	5.94462	5.46505	5.34806	2.92553e-08	1.03247	2.92553e-08	8.05296e-06		CCNI2	CCNI
SYN2	9.0785	7.97904	7.22876	7.30109	7.3715	2.97691e-08	0.677952	2.97691e-08	8.07564e-06		SYN2	9.0785	7.97904	7.22876	7.30109	7.3715	2.97691e-08	0.677952	2.97691e-08	8.07564e-06		CCR5	CDH2
A_87_P127383	11.3682	10.7224	10.2523	10.0272	10.5378	3.12264e-08	0.695268	3.12264e-08	8.34994e-06		A_87_P127383	11.3682	10.7224	10.2523	10.0272	10.5378	3.12264e-08	0.695268	3.12264e-08	8.34994e-06		CCR6	CDKN1B
A_87_P302608	6.84619	7.48041	6.77587	6.36105	6.07592	3.50602e-08	1.11936	3.50602e-08	9.24305e-06		A_87_P302608	6.84619	7.48041	6.77587	6.36105	6.07592	3.50602e-08	1.11936	3.50602e-08	9.24305e-06		CCT2	CERCAM
A_87_P023245	10.0347	9.66192	9.01452	8.82855	9.36019	3.78658e-08	0.833374	3.78658e-08	9.84405e-06		A_87_P023245	10.0347	9.66192	9.01452	8.82855	9.36019	3.78658e-08	0.833374	3.78658e-08	9.84405e-06		CCT5	CHCHD1
TLE3	9.27895	9.37844	9.1341	8.68952	9.24351	4.38663e-08	0.688927	4.38663e-08	1.12478e-05		TLE3	9.27895	9.37844	9.1341	8.68952	9.24351	4.38663e-08	0.688927	4.38663e-08	1.12478e-05		CD3D	CHDSD
A_87_P014568	12.1801	11.6683	10.8074	10.9054	11.5001	4.4886e-08	0.762897	4.4886e-08	1.13537e-05		A_87_P014568	12.1801	11.6683	10.8074	10.9054	11.5001	4.4886e-08	0.762897	4.4886e-08	1.13537e-05		CD40LG	CHGB
A_87_P011065	10.4268	9.01468	8.57747	8.22384	8.44673	4.86637e-08	0.790842	4.86637e-08	1.21452e-05		A_87_P011065	10.4268	9.01468	8.57747	8.22384	8.44673	4.86637e-08	0.790842	4.86637e-08	1.21452e-05		CD82	CHN1
A_87_P023188	10.9518	10.164	9.97464	9.48394	9.86346	5.10391e-08	0.68002	5.10391e-08	1.24072e-05		C2H3orf24	6.66585	6.47471	6.02694	5.62249	5.5828	5.06592e-08	0.852224	5.06592e-08	1.24072e-05		CD86	CHRD
C2H3orf24	6.66585	6.47471	6.02694	5.62249	5.5828	5.06592e-08	0.852224	5.06592e-08	1.24072e-05		A_87_P023188	10.9518	10.164	9.97464	9.48394	9.86346	5.10391e-08	0.68002	5.10391e-08	1.24072e-05		CENPC1	CHRDL1
A_87_P023182	7.94079	7.88948	7.38531	7.26151	6.98593	5.45387e-08	0.627971	5.45387e-08	1.30879e-05		A_87_P023182	7.94079	7.88948	7.38531	7.26151	6.98593	5.45387e-08	0.627971	5.45387e-08	1.30879e-05		CENPV	CIRH1A
A_87_P131158	5.50511	6.7977	6.92909	5.75979	6.60271	6.32665e-08	1.03791	6.32665e-08	1.49902e-05		A_87_P131158	5.50511	6.7977	6.92909	5.75979	6.60271	6.32665e-08	1.03791	6.32665e-08	1.49902e-05		CES1	CKR2
A_87_P007870	9.69134	9.91759	8.82853	9.43762	9.03268	6.40852e-08	0.479977	6.40852e-08	1.49943e-05		A_87_P007870	9.69134	9.91759	8.82853	9.43762	9.03268	6.40852e-08	0.479977	6.40852e-08	1.49943e-05		CHAT2	CLCN7
CLDN11	6.71882	7.12008	6.5554	5.95851	6.20859	6.8747e-08	1.16158	6.8747e-08	1.58865e-05		CLDN11	6.71882	7.12008	6.5554	5.95851	6.20859	6.8747e-08	1.16158	6.8747e-08	1.58865e-05		CHCHD6	CLDN11
A_87_P017202	8.23747	8.07582	7.78474	7.27001	7.47526	6.9941e-08	0.805815	6.9941e-08	1.59653e-05		A_87_P017202	8.23747	8.07582	7.78474	7.27001	7.47526	6.9941e-08	0.805815	6.9941e-08	1.59653e-05		CHGA	CLDN12
ANKRD22	10.9947	12.0141	12.2501	12.4085	12.0748	7.51711e-08	-0.394457	7.51711e-08	1.67544e-05		ANKRD22	10.9947	12.0141	12.2501	12.4085	12.0748	7.51711e-08	-0.394457	7.51711e-08	1.67544e-05		CHP1	CLDN5
A_87_P281023	12.7455	12.5125	12.485	11.8696	12.628	7.69782e-08	0.642896	7.69782e-08	1.67544e-05		A_87_P107383	6.4213	7.23884	6.96534	6.14115	6.34855	7.56895e-08	1.09769	7.56895e-08	1.67544e-05		CLMN	CLIC2
ND5	15.9814	15.8369	15.9758	15.1816	15.9439	7.63424e-08	0.655315	7.63424e-08	1.67544e-05		ND5	15.9814	15.8369	15.9758	15.1816	15.9439	7.63424e-08	0.655315	7.63424e-08	1.67544e-05		CNO	CLSTN1
A_87_P107383	6.4213	7.23884	6.96534	6.14115	6.34855	7.56895e-08	1.09769	7.56895e-08	1.67544e-05		A_87_P281023	12.7455	12.5125	12.485	11.8696	12.628	7.69782e-08	0.642896	7.69782e-08	1.67544e-05		COG3	CNN1
LOC422147	9.47925	8.17533	7.45991	7.59086	7.49584	8.15548e-08	0.584468	8.15548e-08	1.75465e-05		LOC422147	9.47925	8.17533	7.45991	7.59086	7.49584	8.15548e-08	0.584468	8.15548e-08	1.75465e-05		COG5	CNP1
K123	5.41355	5.88056	6.86005	6.63299	6.74564	8.63824e-08	-0.752433	8.63824e-08	1.83739e-05		K123	5.41355	5.88056	6.86005	6.63299	6.74564	8.63824e-08	-0.752433	8.63824e-08	1.83739e-05		COMT	COL11A1
A_87_P062306	7.21751	8.74494	8.96704	7.50199	8.31532	8.80711e-08	1.24295	8.80711e-08	1.85226e-05		A_87_P062306	7.21751	8.74494	8.96704	7.50199	8.31532	8.80711e-08	1.24295	8.80711e-08	1.85226e-05		COPS7A	COL14A1
HSPA4	7.77242	7.89607	8.019	8.36651	7.94538	9.21703e-08	-0.470441	9.21703e-08	1.8597e-05		SARDH	8.20355	7.60522	6.93507	6.90423	7.12224	9.06158e-08	0.700989	9.06158e-08	1.8597e-05		COX4NB	COL1A1
A_87_P076621	10.1089	8.50587	7.41022	7.93223	7.66739	9.19046e-08	0.573637	9.19046e-08	1.8597e-05		A_87_P076621	10.1089	8.50587	7.41022	7.93223	7.66739	9.19046e-08	0.573637	9.19046e-08	1.8597e-05		CPT2	COL21A1
A_87_P010931	7.0678	6.93416	6.487	6.35493	6.42264	9.23987e-08	0.579236	9.23987e-08	1.8597e-05		HSPA4	7.77242	7.89607	8.019	8.36651	7.94538	9.21703e-08	-0.470441	9.21703e-08	1.8597e-05		CSTB	COL24A1
SARDH	8.20355	7.60522	6.93507	6.90423	7.12224	9.06158e-08	0.700989	9.06158e-08	1.8597e-05		A_87_P010931	7.0678	6.93416	6.487	6.35493	6.42264	9.23987e-08	0.579236	9.23987e-08	1.8597e-05		CTLA4	COL3A1
TCF7L1	9.84152	8.59938	7.73148	7.86712	7.81741	9.55362e-08	0.732254	9.55362e-08	1.90239e-05		TCF7L1	9.84152	8.59938	7.73148	7.86712	7.81741	9.55362e-08	0.732254	9.55362e-08	1.90239e-05		CTNNBL1	COL4A2
COL4A5	14.1035	12.7157	12.0206	12.0536	11.7492	1.03153e-07	0.662135	1.03153e-07	1.99628e-05		ASB13	6.08891	7.66209	6.89121	6.48669	6.09585	1.02503e-07	1.1754	1.02503e-07	1.99628e-05		CX3CR1	COL4A5
PSTK	8.85432	7.47361	7.47072	6.66905	7.56898	1.03451e-07	0.804557	1.03451e-07	1.99628e-05		COL4A5	14.1035	12.7157	12.0206	12.0536	11.7492	1.03153e-07	0.662135	1.03153e-07	1.99628e-05		CXCL14	COL5A1
ASB13	6.08891	7.66209	6.89121	6.48669	6.09585	1.02503e-07	1.1754	1.02503e-07	1.99628e-05		PSTK	8.85432	7.47361	7.47072	6.66905	7.56898	1.03451e-07	0.804557	1.03451e-07	1.99628e-05		CYB5A	COL6A2
TRAF3	6.06394	6.07168	6.96138	6.77335	7.25813	1.06189e-07	-0.701664	1.06189e-07	1.99685e-05		TRAF3	6.06394	6.07168	6.96138	6.77335	7.25813	1.06189e-07	-0.701664	1.06189e-07	1.99685e-05		DAGLB	COL9A3
LOC426861	8.44057	8.62069	9.04251	9.13682	8.93939	1.06194e-07	-0.516122	1.06194e-07	1.99685e-05		LOC426861	8.44057	8.62069	9.04251	9.13682	8.93939	1.06194e-07	-0.516122	1.06194e-07	1.99685e-05		DAPP1	COMMD8
MICALL1	13.2422	12.6207	12.0044	11.7962	12.409	1.06681e-07	0.824533	1.06681e-07	1.99685e-05		MICALL1	13.2422	12.6207	12.0044	11.7962	12.409	1.06681e-07	0.824533	1.06681e-07	1.99685e-05		DASRAA	COPA
GNRHR	6.71998	6.99111	6.38136	6.00597	6.00903	1.14069e-07	0.985142	1.14069e-07	2.11401e-05		GNRHR	6.71998	6.99111	6.38136	6.00597	6.00903	1.14069e-07	0.985142	1.14069e-07	2.11401e-05		DCLK3	COQ10A
A_87_P017326	14.6941	13.5894	13.3182	12.8957	13.4745	1.23907e-07	0.693648	1.23907e-07	2.27382e-05		A_87_P017326	14.6941	13.5894	13.3182	12.8957	13.4745	1.23907e-07	0.693648	1.23907e-07	2.27382e-05		DDX25	CORO1C
A_87_P159238	10.6939	10.6354	10.8306	11.081	10.8785	1.25866e-07	-0.445567	1.25866e-07	2.28734e-05		A_87_P159238	10.6939	10.6354	10.8306	11.081	10.8785	1.25866e-07	-0.445567	1.25866e-07	2.28734e-05		DDX47	COX1
RNF207	10.3671	8.65362	8.39351	7.98317	8.76312	1.30202e-07	0.670454	1.30202e-07	2.34338e-05		RNF207	10.3671	8.65362	8.39351	7.98317	8.76312	1.30202e-07	0.670454	1.30202e-07	2.34338e-05		DEGS2	CPNE7
LAMB2	13.1193	12.2532	11.5385	11.5418	11.9737	1.36629e-07	0.7114	1.36629e-07	2.43564e-05		LAMB2	13.1193	12.2532	11.5385	11.5418	11.9737	1.36629e-07	0.7114	1.36629e-07	2.43564e-05		DGCR14	CRAT
A_87_P021580	9.54196	9.77179	9.1988	9.19052	9.41691	1.39266e-07	0.581272	1.39266e-07	2.45923e-05		A_87_P021580	9.54196	9.77179	9.1988	9.19052	9.41691	1.39266e-07	0.581272	1.39266e-07	2.45923e-05		DHCR7	CREBBP
GPAT2	9.51401	8.51039	7.76687	7.9353	7.76132	1.42836e-07	0.575087	1.42836e-07	2.49869e-05		GPAT2	9.51401	8.51039	7.76687	7.9353	7.76132	1.42836e-07	0.575087	1.42836e-07	2.49869e-05		DHRS11	CRLS1
OSTC	13.6034	14.057	14.1986	14.5673	14.1612	1.50203e-07	-0.510258	1.50203e-07	2.57936e-05		A_87_P161598	11.1331	10.4394	10.3558	9.86712	10.5629	1.4962e-07	0.572243	1.4962e-07	2.57936e-05		DIAPH1	CRP
A_87_P161598	11.1331	10.4394	10.3558	9.86712	10.5629	1.4962e-07	0.572243	1.4962e-07	2.57936e-05		OSTC	13.6034	14.057	14.1986	14.5673	14.1612	1.50203e-07	-0.510258	1.50203e-07	2.57936e-05		DIEXF	CRYBB2
A_87_P111768	9.00844	9.18161	9.30617	9.62962	9.39052	1.60099e-07	-0.448011	1.60099e-07	2.72203e-05		A_87_P111768	9.00844	9.18161	9.30617	9.62962	9.39052	1.60099e-07	-0.448011	1.60099e-07	2.72203e-05		DOLK	CRYL1
PPID	12.4764	12.4716	12.5512	12.897	12.7237	1.61742e-07	-0.425414	1.61742e-07	2.72203e-05		PPID	12.4764	12.4716	12.5512	12.897	12.7237	1.61742e-07	-0.425414	1.61742e-07	2.72203e-05		DPCD	CRYZ
MINA	7.12426	7.4476	7.11675	6.7262	6.631	1.62874e-07	0.721392	1.62874e-07	2.72203e-05		MINA	7.12426	7.4476	7.11675	6.7262	6.631	1.62874e-07	0.721392	1.62874e-07	2.72203e-05		DPH3	CSPG5
A_87_P160613	7.74874	8.01454	7.43837	6.96223	7.04104	1.7881e-07	1.05231	1.7881e-07	2.96191e-05		A_87_P160613	7.74874	8.01454	7.43837	6.96223	7.04104	1.7881e-07	1.05231	1.7881e-07	2.96191e-05		DPP8	CSRP1
LPAR1	10.0438	9.96327	9.22118	9.44255	9.62944	1.91556e-07	0.520721	1.91556e-07	3.14522e-05		LPAR1	10.0438	9.96327	9.22118	9.44255	9.62944	1.91556e-07	0.520721	1.91556e-07	3.14522e-05		DRG2	CTXN1
WFDC1	14.0117	13.5418	13.0266	13.0039	12.9033	2.019e-07	0.537956	2.019e-07	3.2579e-05		A_87_P165328	13.0817	11.7712	11.457	11.1136	11.3668	2.00191e-07	0.657552	2.00191e-07	3.2579e-05		DSCR3	CUL7
A_87_P165328	13.0817	11.7712	11.457	11.1136	11.3668	2.00191e-07	0.657552	2.00191e-07	3.2579e-05		WFDC1	14.0117	13.5418	13.0266	13.0039	12.9033	2.019e-07	0.537956	2.019e-07	3.2579e-05		DTYMK	CYGB
HBAA	9.1263	14.1377	12.5798	15.3345	12.7452	2.04034e-07	-1.19679	2.04034e-07	3.2642e-05		HBAA	9.1263	14.1377	12.5798	15.3345	12.7452	2.04034e-07	-1.19679	2.04034e-07	3.2642e-05		DYNC1I2	CYHR1
NSMCE4A	11.7729	12.2293	12.3905	12.652	12.2217	2.06528e-07	-0.422737	2.06528e-07	3.27609e-05		NSMCE4A	11.7729	12.2293	12.3905	12.652	12.2217	2.06528e-07	-0.422737	2.06528e-07	3.27609e-05		ECT2	CYTB
HNF4beta	9.35712	8.96527	9.35745	9.53964	9.12792	2.09066e-07	-0.57437	2.09066e-07	3.28849e-05		HNF4beta	9.35712	8.96527	9.35745	9.53964	9.12792	2.09066e-07	-0.57437	2.09066e-07	3.28849e-05		EHF	DAD1
LOC415665	11.6793	10.9857	10.6214	10.4812	10.7313	2.12255e-07	0.504475	2.12255e-07	3.31083e-05		LOC415665	11.6793	10.9857	10.6214	10.4812	10.7313	2.12255e-07	0.504475	2.12255e-07	3.31083e-05		EIF2S3	DCTN4
A_87_P014416	6.49286	6.6103	6.24038	5.97119	6.02362	2.19403e-07	0.639113	2.19403e-07	3.36621e-05		A_87_P164093	6.23822	7.0788	6.55937	6.01531	6.06316	2.19287e-07	1.06349	2.19287e-07	3.36621e-05		EIF3M	DDR2
A_87_P164093	6.23822	7.0788	6.55937	6.01531	6.06316	2.19287e-07	1.06349	2.19287e-07	3.36621e-05		A_87_P014416	6.49286	6.6103	6.24038	5.97119	6.02362	2.19403e-07	0.639113	2.19403e-07	3.36621e-05		EOMES	DERL3
ATL1	10.0391	10.0185	9.57779	9.4755	9.60833	2.21487e-07	0.542976	2.21487e-07	3.37056e-05		ATL1	10.0391	10.0185	9.57779	9.4755	9.60833	2.21487e-07	0.542976	2.21487e-07	3.37056e-05		ERAL1	DES
NARS2	11.7942	11.4688	11.6758	11.8253	11.4958	2.23601e-07	-0.356523	2.23601e-07	3.37529e-05		NARS2	11.7942	11.4688	11.6758	11.8253	11.4958	2.23601e-07	-0.356523	2.23601e-07	3.37529e-05		ERMP1	DGKZ
A_87_P176208	6.43717	6.04607	6.22572	6.49391	6.11073	2.36059e-07	-0.44784	2.36059e-07	3.46517e-05		NKX3-2	7.91982	7.53147	6.66369	6.92307	6.8791	2.32715e-07	0.608397	2.32715e-07	3.46517e-05		EVI2B	DHX30
ZCCHC10	9.57209	10.081	10.4133	10.5178	10.0728	2.37483e-07	-0.436859	2.37483e-07	3.46517e-05		A_87_P176208	6.43717	6.04607	6.22572	6.49391	6.11073	2.36059e-07	-0.44784	2.36059e-07	3.46517e-05		EXO1	DIO3
COL6A2	13.4586	13.0116	12.6825	12.4467	12.6289	2.38811e-07	0.564909	2.38811e-07	3.46517e-05		ZCCHC10	9.57209	10.081	10.4133	10.5178	10.0728	2.37483e-07	-0.436859	2.37483e-07	3.46517e-05		EXOC4	DKK1
NKX3-2	7.91982	7.53147	6.66369	6.92307	6.8791	2.32715e-07	0.608397	2.32715e-07	3.46517e-05		A_87_P014235	12.2374	11.9956	11.2065	11.3828	11.4955	2.38443e-07	0.612896	2.38443e-07	3.46517e-05		EXOC5	DLGAP3
A_87_P014235	12.2374	11.9956	11.2065	11.3828	11.4955	2.38443e-07	0.612896	2.38443e-07	3.46517e-05		COL6A2	13.4586	13.0116	12.6825	12.4467	12.6289	2.38811e-07	0.564909	2.38811e-07	3.46517e-05		EXOSC9	DLX5
SDCBP	13.207	13.5827	13.8831	14.0415	13.9978	2.43788e-07	-0.458867	2.43788e-07	3.51017e-05		SDCBP	13.207	13.5827	13.8831	14.0415	13.9978	2.43788e-07	-0.458867	2.43788e-07	3.51017e-05		EZH2	DLX6
BKJ	8.05168	7.23449	6.75901	6.68141	6.81337	2.46135e-07	0.553089	2.46135e-07	3.51516e-05		BKJ	8.05168	7.23449	6.75901	6.68141	6.81337	2.46135e-07	0.553089	2.46135e-07	3.51516e-05		FAM107A	DMD
A_87_P122123	12.4563	11.4396	11.2951	10.8775	11.3935	2.49768e-07	0.562097	2.49768e-07	3.51516e-05		A_87_P306783	7.68099	7.70091	7.11675	6.94198	7.13175	2.49384e-07	0.758931	2.49384e-07	3.51516e-05		FAM107B	DNER
A_87_P306783	7.68099	7.70091	7.11675	6.94198	7.13175	2.49384e-07	0.758931	2.49384e-07	3.51516e-05		A_87_P122123	12.4563	11.4396	11.2951	10.8775	11.3935	2.49768e-07	0.562097	2.49768e-07	3.51516e-05		FAM114A2	DNMT3B
SYPL1	4.91114	5.44549	5.98134	6.02713	6.30978	2.52747e-07	-0.581636	2.52747e-07	3.53053e-05		SYPL1	4.91114	5.44549	5.98134	6.02713	6.30978	2.52747e-07	-0.581636	2.52747e-07	3.53053e-05		FAM13A	DUSP14
A_87_P018228	10.8493	9.47313	8.12766	8.79372	8.48015	2.58517e-07	0.679417	2.58517e-07	3.58439e-05		A_87_P018228	10.8493	9.47313	8.12766	8.79372	8.48015	2.58517e-07	0.679417	2.58517e-07	3.58439e-05		FAM185A	DUSP18
A_87_P023909	9.78983	8.34503	7.51996	7.72923	7.96405	2.6424e-07	0.615802	2.6424e-07	3.6368e-05		A_87_P023909	9.78983	8.34503	7.51996	7.72923	7.96405	2.6424e-07	0.615802	2.6424e-07	3.6368e-05		FAM192A	DUSP26
DUSP26	10.7815	11.3782	10.7585	10.849	10.9285	2.7187e-07	0.529239	2.7187e-07	3.68758e-05		ACBD7	9.92711	8.96006	8.32398	8.26715	8.46003	2.70542e-07	0.692906	2.70542e-07	3.68758e-05		FAM26F	ECM2
ACBD7	9.92711	8.96006	8.32398	8.26715	8.46003	2.70542e-07	0.692906	2.70542e-07	3.68758e-05		DUSP26	10.7815	11.3782	10.7585	10.849	10.9285	2.7187e-07	0.529239	2.7187e-07	3.68758e-05		FAM3B	EDEM3
TACR2	8.82904	8.1448	7.62093	7.45603	7.48224	2.82605e-07	0.688766	2.82605e-07	3.80561e-05		TACR2	8.82904	8.1448	7.62093	7.45603	7.48224	2.82605e-07	0.688766	2.82605e-07	3.80561e-05		FAM3D	EEFSEC
A_87_P290993	13.4977	13.5649	12.4778	12.8569	12.5822	2.92987e-07	0.707984	2.92987e-07	3.91723e-05		A_87_P290993	13.4977	13.5649	12.4778	12.8569	12.5822	2.92987e-07	0.707984	2.92987e-07	3.91723e-05		FAM45A	EGFL7
LOC426187	12.7736	12.6195	12.2348	12.0797	12.2755	3.08068e-07	0.539884	3.08068e-07	4.08965e-05		LOC426187	12.7736	12.6195	12.2348	12.0797	12.2755	3.08068e-07	0.539884	3.08068e-07	4.08965e-05		FAM83B	ELMO3
A_87_P123133	8.0713	7.90391	8.41761	8.56935	8.40744	3.1756e-07	-0.665439	3.1756e-07	4.12298e-05		A_87_P313027	7.74812	8.60199	7.70379	7.30371	7.5462	3.13174e-07	1.29828	3.13174e-07	4.12298e-05		FAM96A	EMILIN2
PSMA4	13.2977	13.7123	13.4958	13.2027	13.3514	3.19389e-07	0.509537	3.19389e-07	4.12298e-05		MYL9	15.1596	14.5773	14.3551	13.7593	14.3613	3.16655e-07	0.81794	3.16655e-07	4.12298e-05		FBXO28	ENPP1
MYL9	15.1596	14.5773	14.3551	13.7593	14.3613	3.16655e-07	0.81794	3.16655e-07	4.12298e-05		A_87_P123133	8.0713	7.90391	8.41761	8.56935	8.40744	3.1756e-07	-0.665439	3.1756e-07	4.12298e-05		FBXO39	ENTPD2
A_87_P313027	7.74812	8.60199	7.70379	7.30371	7.5462	3.13174e-07	1.29828	3.13174e-07	4.12298e-05		PSMA4	13.2977	13.7123	13.4958	13.2027	13.3514	3.19389e-07	0.509537	3.19389e-07	4.12298e-05		FBXW11	EPHB3
PNOC	6.36778	7.61474	7.14784	6.26643	6.2718	3.41997e-07	1.3483	3.41997e-07	4.3846e-05		PNOC	6.36778	7.61474	7.14784	6.26643	6.2718	3.41997e-07	1.3483	3.41997e-07	4.3846e-05		FDFT1	ERBB3
A_87_P218878	10.0437	9.43565	8.83583	8.66364	9.16171	3.57747e-07	0.772012	3.57747e-07	4.54369e-05		A_87_P218878	10.0437	9.43565	8.83583	8.66364	9.16171	3.57747e-07	0.772012	3.57747e-07	4.54369e-05		FGG	ERLIN1
A_87_P012739	14.4254	12.7713	12.4912	11.7126	12.977	3.59262e-07	1.05873	3.59262e-07	4.54369e-05		A_87_P012739	14.4254	12.7713	12.4912	11.7126	12.977	3.59262e-07	1.05873	3.59262e-07	4.54369e-05		FRK	ESCO2
A_87_P030923	11.0629	10.7467	10.1405	10.1312	10.5072	3.64621e-07	0.615493	3.64621e-07	4.58053e-05		A_87_P030923	11.0629	10.7467	10.1405	10.1312	10.5072	3.64621e-07	0.615493	3.64621e-07	4.58053e-05		FUNDC2	EXOC3
NBEAL2	7.16939	7.66408	7.22058	6.81404	7.19334	3.67808e-07	0.850047	3.67808e-07	4.58976e-05		NBEAL2	7.16939	7.66408	7.22058	6.81404	7.19334	3.67808e-07	0.850047	3.67808e-07	4.58976e-05		GABPB1	EXOC3L1
A_87_P130703	5.78034	6.52058	6.0536	7.17264	5.92748	3.94539e-07	-0.652065	3.94539e-07	4.79544e-05		A_87_P013773	13.2255	12.7266	12.189	11.8268	12.498	3.87311e-07	0.899739	3.87311e-07	4.79544e-05		GALNT11	EXT1
JOSD1	9.62201	9.33754	9.24767	8.87	8.92939	3.90264e-07	0.467534	3.90264e-07	4.79544e-05		JOSD1	9.62201	9.33754	9.24767	8.87	8.92939	3.90264e-07	0.467534	3.90264e-07	4.79544e-05		GALNT3	FA2H
A_87_P011726	13.0676	13.0682	12.3947	12.4702	12.8216	3.93685e-07	0.597999	3.93685e-07	4.79544e-05		A_87_P011726	13.0676	13.0682	12.3947	12.4702	12.8216	3.93685e-07	0.597999	3.93685e-07	4.79544e-05		GAS7	FAIM2
A_87_P013773	13.2255	12.7266	12.189	11.8268	12.498	3.87311e-07	0.899739	3.87311e-07	4.79544e-05		A_87_P130703	5.78034	6.52058	6.0536	7.17264	5.92748	3.94539e-07	-0.652065	3.94539e-07	4.79544e-05		GCOM1	FAM70B
AIPL1	7.97485	7.13764	6.91773	6.44352	6.87186	4.02183e-07	0.694128	4.02183e-07	4.85681e-05		AIPL1	7.97485	7.13764	6.91773	6.44352	6.87186	4.02183e-07	0.694128	4.02183e-07	4.85681e-05		GGCT	FAM86A
C1QB	9.38062	10.9933	12.3618	11.799	12.2012	4.29281e-07	-0.805642	4.29281e-07	5.02327e-05		DMD	10.2159	9.51093	8.97832	8.77595	9.28448	4.21724e-07	0.73498	4.21724e-07	5.02327e-05		GGT1	FASTK
IFNAR1	7.8837	8.8945	9.57123	9.44826	9.65027	4.31303e-07	-0.553763	4.31303e-07	5.02327e-05		C1QB	9.38062	10.9933	12.3618	11.799	12.2012	4.29281e-07	-0.805642	4.29281e-07	5.02327e-05		GLIPR1	FBRSL1
A_87_P017876	9.42595	8.12722	7.08635	7.59496	7.53584	4.32034e-07	0.532256	4.32034e-07	5.02327e-05		A_87_P309337	7.47763	7.64154	7.36715	6.87923	7.33739	4.31161e-07	0.762306	4.31161e-07	5.02327e-05		GLOD5	FBXL14
A_87_P011952	10.8549	8.80226	7.6408	8.23178	7.75839	4.32069e-07	0.570483	4.32069e-07	5.02327e-05		IFNAR1	7.8837	8.8945	9.57123	9.44826	9.65027	4.31303e-07	-0.553763	4.31303e-07	5.02327e-05		GNPNAT1	FCHSD2
DMD	10.2159	9.51093	8.97832	8.77595	9.28448	4.21724e-07	0.73498	4.21724e-07	5.02327e-05		A_87_P017876	9.42595	8.12722	7.08635	7.59496	7.53584	4.32034e-07	0.532256	4.32034e-07	5.02327e-05		GORASP1	FEM1B
A_87_P309337	7.47763	7.64154	7.36715	6.87923	7.33739	4.31161e-07	0.762306	4.31161e-07	5.02327e-05		A_87_P011952	10.8549	8.80226	7.6408	8.23178	7.75839	4.32069e-07	0.570483	4.32069e-07	5.02327e-05		GOSR2	FGF2
A_87_P022482	8.35966	8.70275	7.78266	7.94888	7.84453	4.41433e-07	0.753873	4.41433e-07	5.10046e-05		A_87_P022482	8.35966	8.70275	7.78266	7.94888	7.84453	4.41433e-07	0.753873	4.41433e-07	5.10046e-05		GOT1	FGFR1
A_87_P018023	7.23729	6.80956	7.24121	7.55945	7.43587	4.45542e-07	-0.74989	4.45542e-07	5.11635e-05		A_87_P018023	7.23729	6.80956	7.24121	7.55945	7.43587	4.45542e-07	-0.74989	4.45542e-07	5.11635e-05		GPBP1L1	FILIP1L
A_87_P032271	10.1507	9.64823	9.27511	8.77587	9.5018	4.51879e-07	0.87236	4.51879e-07	5.15748e-05		A_87_P032271	10.1507	9.64823	9.27511	8.77587	9.5018	4.51879e-07	0.87236	4.51879e-07	5.15748e-05		GPN3	FLII
A_87_P313212	6.33701	6.87071	7.05251	7.82407	7.31975	4.58198e-07	-0.95337	4.58198e-07	5.17989e-05		A_87_P313212	6.33701	6.87071	7.05251	7.82407	7.31975	4.58198e-07	-0.95337	4.58198e-07	5.17989e-05		GPR107	FLNA
A_87_P016774	5.9915	6.00648	5.75364	5.58234	5.73976	4.59377e-07	0.424142	4.59377e-07	5.17989e-05		A_87_P016774	5.9915	6.00648	5.75364	5.58234	5.73976	4.59377e-07	0.424142	4.59377e-07	5.17989e-05		GPR34	FLYWCH2
CD86	5.93438	6.45798	7.62749	7.04316	7.37654	4.80684e-07	-0.585184	4.80684e-07	5.32393e-05		A_87_P073026	7.34918	8.95268	8.03506	7.69443	7.04294	4.76061e-07	1.25826	4.76061e-07	5.32393e-05		GRAP	FMOD
C3H6orf70	8.44505	8.43465	8.83212	8.90145	8.80272	4.7941e-07	-0.466803	4.7941e-07	5.32393e-05		C3H6orf70	8.44505	8.43465	8.83212	8.90145	8.80272	4.7941e-07	-0.466803	4.7941e-07	5.32393e-05		GRHL1	FN1
A_87_P073026	7.34918	8.95268	8.03506	7.69443	7.04294	4.76061e-07	1.25826	4.76061e-07	5.32393e-05		CD86	5.93438	6.45798	7.62749	7.04316	7.37654	4.80684e-07	-0.585184	4.80684e-07	5.32393e-05		GRK4	FNDC1
RALB	13.8289	14.1906	14.2237	14.5329	14.1637	4.88318e-07	-0.342358	4.88318e-07	5.37667e-05		RALB	13.8289	14.1906	14.2237	14.5329	14.1637	4.88318e-07	-0.342358	4.88318e-07	5.37667e-05		GZMK	FOXF1
MCAM	7.42225	7.11436	6.69691	6.52962	6.81664	4.91689e-07	0.584739	4.91689e-07	5.38212e-05		MCAM	7.42225	7.11436	6.69691	6.52962	6.81664	4.91689e-07	0.584739	4.91689e-07	5.38212e-05		H4-VII	FRS3
A_87_P176789	9.11137	8.99333	9.49454	9.38537	9.44674	4.98909e-07	-0.392036	4.98909e-07	5.38277e-05		TMCO7	13.0748	12.1317	11.9353	11.5639	11.9137	4.97949e-07	0.567789	4.97949e-07	5.38277e-05		HAT1	FURIN
LUC7L3	13.4004	12.3557	12.6644	11.8585	12.6016	5.00375e-07	0.497236	5.00375e-07	5.38277e-05		A_87_P176789	9.11137	8.99333	9.49454	9.38537	9.44674	4.98909e-07	-0.392036	4.98909e-07	5.38277e-05		HBAA	FUT11
TMCO7	13.0748	12.1317	11.9353	11.5639	11.9137	4.97949e-07	0.567789	4.97949e-07	5.38277e-05		LUC7L3	13.4004	12.3557	12.6644	11.8585	12.6016	5.00375e-07	0.497236	5.00375e-07	5.38277e-05		HBE	FXYD6
RSFR	11.0505	13.6112	14.7029	14.3376	14.8256	5.08512e-07	-0.726362	5.08512e-07	5.40618e-05		PRRC2B	7.5108	7.74323	7.29724	7.08055	7.07912	5.0823e-07	0.662683	5.0823e-07	5.40618e-05		HBE1	FZD2
A_87_P117238	10.2902	9.82307	9.69383	9.184	9.61702	5.11215e-07	0.639077	5.11215e-07	5.40618e-05		RSFR	11.0505	13.6112	14.7029	14.3376	14.8256	5.08512e-07	-0.726362	5.08512e-07	5.40618e-05		HCN2	FZD7
PRRC2B	7.5108	7.74323	7.29724	7.08055	7.07912	5.0823e-07	0.662683	5.0823e-07	5.40618e-05		A_87_P117238	10.2902	9.82307	9.69383	9.184	9.61702	5.11215e-07	0.639077	5.11215e-07	5.40618e-05		HDLBP	FZR1
A_87_P067021	6.24986	5.82665	5.34245	5.33405	5.40628	5.17935e-07	0.492596	5.17935e-07	5.44647e-05		A_87_P067021	6.24986	5.82665	5.34245	5.33405	5.40628	5.17935e-07	0.492596	5.17935e-07	5.44647e-05		HEMGN	G3BP1
A_87_P013426	6.67323	6.92895	6.47209	6.16849	6.22081	5.2912e-07	0.760456	5.2912e-07	5.50226e-05		CTXN1	7.34414	7.58575	6.99387	6.70485	6.78651	5.28054e-07	0.880903	5.28054e-07	5.50226e-05		HNF4beta	GADD45B
CTXN1	7.34414	7.58575	6.99387	6.70485	6.78651	5.28054e-07	0.880903	5.28054e-07	5.50226e-05		A_87_P013426	6.67323	6.92895	6.47209	6.16849	6.22081	5.2912e-07	0.760456	5.2912e-07	5.50226e-05		HSPA4	GATA5
A_87_P077701	9.09465	8.51392	8.36032	7.98456	8.22367	5.34763e-07	0.529358	5.34763e-07	5.52602e-05		A_87_P077701	9.09465	8.51392	8.36032	7.98456	8.22367	5.34763e-07	0.529358	5.34763e-07	5.52602e-05		ICA1	GBF1
A_87_P017869	9.06805	7.71174	6.74285	7.07598	7.06701	5.40262e-07	0.635762	5.40262e-07	5.52602e-05		GIPR	6.69989	7.07451	6.60155	6.29547	6.45103	5.39881e-07	0.779039	5.39881e-07	5.52602e-05		IFNAR1	GBP7
GIPR	6.69989	7.07451	6.60155	6.29547	6.45103	5.39881e-07	0.779039	5.39881e-07	5.52602e-05		A_87_P017869	9.06805	7.71174	6.74285	7.07598	7.06701	5.40262e-07	0.635762	5.40262e-07	5.52602e-05		IFNGR1	GCLM
A_87_P011081	9.46212	8.38133	7.62575	7.78357	8.03473	5.48294e-07	0.59776	5.48294e-07	5.5777e-05		A_87_P011081	9.46212	8.38133	7.62575	7.78357	8.03473	5.48294e-07	0.59776	5.48294e-07	5.5777e-05		IFT27	GDF3
COL14A1	10.2683	9.13362	7.54547	8.33158	7.72806	5.60197e-07	0.802034	5.60197e-07	5.66799e-05		COL14A1	10.2683	9.13362	7.54547	8.33158	7.72806	5.60197e-07	0.802034	5.60197e-07	5.66799e-05		IFT52	GEM
A_87_P016359	7.11808	8.02595	7.54086	6.89832	6.57632	5.63861e-07	1.12764	5.63861e-07	5.67438e-05		A_87_P016359	7.11808	8.02595	7.54086	6.89832	6.57632	5.63861e-07	1.12764	5.63861e-07	5.67438e-05		IFT81	GFRA2
A_87_P224713	10.6631	10.1988	9.8425	9.742	9.75806	5.73098e-07	0.456747	5.73098e-07	5.73649e-05		A_87_P224713	10.6631	10.1988	9.8425	9.742	9.75806	5.73098e-07	0.456747	5.73098e-07	5.73649e-05		IGSF1	GIPR
LOC769717	6.53874	7.00392	6.8888	7.48962	6.9572	5.86816e-07	-0.485706	5.86816e-07	5.76162e-05		KLHL10	6.18176	7.39572	6.46348	6.83953	6.47705	5.82745e-07	0.556187	5.82745e-07	5.76162e-05		IGSF6	GJA4
FUT11	11.7049	11.5454	11.3624	11.1141	11.2578	5.86512e-07	0.431309	5.86512e-07	5.76162e-05		FUT11	11.7049	11.5454	11.3624	11.1141	11.2578	5.86512e-07	0.431309	5.86512e-07	5.76162e-05		IK	GJA8
KLHL10	6.18176	7.39572	6.46348	6.83953	6.47705	5.82745e-07	0.556187	5.82745e-07	5.76162e-05		LOC769717	6.53874	7.00392	6.8888	7.48962	6.9572	5.86816e-07	-0.485706	5.86816e-07	5.76162e-05		IL10RB	GLIS2
A_87_P178003	6.34913	7.43742	7.53651	6.60398	7.5558	5.8792e-07	0.833431	5.8792e-07	5.76162e-05		A_87_P178003	6.34913	7.43742	7.53651	6.60398	7.5558	5.8792e-07	0.833431	5.8792e-07	5.76162e-05		IL15	GLTPD1
FZD2	11.3217	10.9195	10.4359	10.3694	10.4887	5.94868e-07	0.550147	5.94868e-07	5.79934e-05		FZD2	11.3217	10.9195	10.4359	10.3694	10.4887	5.94868e-07	0.550147	5.94868e-07	5.79934e-05		IL8	GNRHR
A_87_P016735	10.9987	10.3019	10.3463	9.72117	10.3361	6.00667e-07	0.580702	6.00667e-07	5.82553e-05		A_87_P016735	10.9987	10.3019	10.3463	9.72117	10.3361	6.00667e-07	0.580702	6.00667e-07	5.82553e-05		INSIG2	GPAT2
FN1	6.92066	6.97537	6.38592	6.3229	6.59748	6.24971e-07	0.652467	6.24971e-07	5.99908e-05		A_87_P128158	11.9821	11.8171	11.3049	11.1488	11.6272	6.24947e-07	0.668317	6.24947e-07	5.99908e-05		IPO5	GPR20
A_87_P128158	11.9821	11.8171	11.3049	11.1488	11.6272	6.24947e-07	0.668317	6.24947e-07	5.99908e-05		FN1	6.92066	6.97537	6.38592	6.3229	6.59748	6.24971e-07	0.652467	6.24971e-07	5.99908e-05		ITGB6	GPR83-L
A_87_P300698	13.4531	13.0333	13.0731	13.3816	13.2116	6.28732e-07	-0.348283	6.28732e-07	6.00439e-05		A_87_P300698	13.4531	13.0333	13.0731	13.3816	13.2116	6.28732e-07	-0.348283	6.28732e-07	6.00439e-05		JAKMIP1	GREB1L
PPIL3	11.8432	11.6181	11.9186	12.0006	11.8317	6.41388e-07	-0.382479	6.41388e-07	6.09417e-05		PPIL3	11.8432	11.6181	11.9186	12.0006	11.8317	6.41388e-07	-0.382479	6.41388e-07	6.09417e-05		K123	GRK6
A_87_P018463	11.1463	11.2303	10.6993	10.7204	10.76	6.46103e-07	0.509886	6.46103e-07	6.10796e-05		A_87_P018463	11.1463	11.2303	10.6993	10.7204	10.76	6.46103e-07	0.509886	6.46103e-07	6.10796e-05		KATNA1	GRRP1
RCJMB04_3C14	7.61526	7.42147	7.69088	7.90044	7.78037	6.64884e-07	-0.478967	6.64884e-07	6.22265e-05		A_87_P307697	6.22279	7.17961	6.61722	6.10985	6.07677	6.62556e-07	1.06976	6.62556e-07	6.22265e-05		KBTBD2	GTF2H1
A_87_P307697	6.22279	7.17961	6.61722	6.10985	6.07677	6.62556e-07	1.06976	6.62556e-07	6.22265e-05		RCJMB04_3C14	7.61526	7.42147	7.69088	7.90044	7.78037	6.64884e-07	-0.478967	6.64884e-07	6.22265e-05		KCNK1	H3F3C
A_87_P017346	9.1853	8.79809	8.25031	8.15403	8.27369	6.83138e-07	0.644061	6.83138e-07	6.36168e-05		A_87_P017346	9.1853	8.79809	8.25031	8.15403	8.27369	6.83138e-07	0.644061	6.83138e-07	6.36168e-05		KCNK13	HAPLN2
A_87_P011517	5.69375	5.62875	5.71344	6.39233	6.38705	7.05551e-07	-0.763586	7.05551e-07	6.53787e-05		A_87_P011517	5.69375	5.62875	5.71344	6.39233	6.38705	7.05551e-07	-0.763586	7.05551e-07	6.53787e-05		KCTD10	HDAC7
A_87_P190078	7.67057	7.01228	6.90082	6.42439	6.9583	7.36074e-07	0.587891	7.36074e-07	6.78711e-05		A_87_P190078	7.67057	7.01228	6.90082	6.42439	6.9583	7.36074e-07	0.587891	7.36074e-07	6.78711e-05		KCTD20	HELZ2
A_87_P027641	10.9323	10.6507	9.93909	9.90499	10.3512	7.51077e-07	0.745667	7.51077e-07	6.8915e-05		A_87_P027641	10.9323	10.6507	9.93909	9.90499	10.3512	7.51077e-07	0.745667	7.51077e-07	6.8915e-05		KDSR	HEY1
ZBTB2	11.356	10.4985	11.9321	11.2898	12.003	7.64142e-07	-0.791263	7.64142e-07	6.90976e-05		PANX3	7.55216	7.5175	7.13516	6.52177	7.00662	7.57218e-07	0.995731	7.57218e-07	6.90976e-05		KIAA0922	HHEX
CD82	9.81733	10.5781	10.469	10.9961	10.4791	7.6298e-07	-0.418011	7.6298e-07	6.90976e-05		CD82	9.81733	10.5781	10.469	10.9961	10.4791	7.6298e-07	-0.418011	7.6298e-07	6.90976e-05		KIAA0930	HIC1
PANX3	7.55216	7.5175	7.13516	6.52177	7.00662	7.57218e-07	0.995731	7.57218e-07	6.90976e-05		ZBTB2	11.356	10.4985	11.9321	11.2898	12.003	7.64142e-07	-0.791263	7.64142e-07	6.90976e-05		KIF14	HIST1H2AH
ATP2A2	11.7564	11.3582	10.8347	10.8245	10.9096	7.75093e-07	0.5337	7.75093e-07	6.94725e-05		ATP2A2	11.7564	11.3582	10.8347	10.8245	10.9096	7.75093e-07	0.5337	7.75093e-07	6.94725e-05		KK34	HMCN1
LOC416662	10.0782	9.76523	9.40553	9.07911	9.29127	7.75711e-07	0.686119	7.75711e-07	6.94725e-05		LOC416662	10.0782	9.76523	9.40553	9.07911	9.29127	7.75711e-07	0.686119	7.75711e-07	6.94725e-05		KLHDC3	HMOX2
LOC428436	9.07242	8.48637	7.95405	7.87296	8.39183	7.88336e-07	0.61341	7.88336e-07	7.0267e-05		LOC428436	9.07242	8.48637	7.95405	7.87296	8.39183	7.88336e-07	0.61341	7.88336e-07	7.0267e-05		KLHL20	HNRPDL
A_87_P125438	8.07998	7.29165	6.67552	6.46254	6.74775	7.99831e-07	0.829118	7.99831e-07	7.09537e-05		A_87_P125438	8.07998	7.29165	6.67552	6.46254	6.74775	7.99831e-07	0.829118	7.99831e-07	7.09537e-05		KPNA2	HOXA3
TRIM29	6.42187	6.45832	6.33067	5.97939	6.13176	8.15351e-07	0.478926	8.15351e-07	7.19893e-05		TRIM29	6.42187	6.45832	6.33067	5.97939	6.13176	8.15351e-07	0.478926	8.15351e-07	7.19893e-05		LAMTOR3	HOXA4
MAOB	6.37194	5.99403	5.75914	5.46405	5.45201	8.21587e-07	0.529981	8.21587e-07	7.21994e-05		MAOB	6.37194	5.99403	5.75914	5.46405	5.45201	8.21587e-07	0.529981	8.21587e-07	7.21994e-05		LGALS8	HOXD3
IGFBP2	12.5009	12.8646	12.1287	12.3292	12.3788	8.327e-07	0.535426	8.327e-07	7.2834e-05		IGFBP2	12.5009	12.8646	12.1287	12.3292	12.3788	8.327e-07	0.535426	8.327e-07	7.2834e-05		LIAS	HS3ST2
A_87_P126838	9.94452	8.59834	8.54477	7.92743	8.42379	8.42667e-07	0.670907	8.42667e-07	7.3363e-05		A_87_P126838	9.94452	8.59834	8.54477	7.92743	8.42379	8.42667e-07	0.670907	8.42667e-07	7.3363e-05		LIPI	HSPB1
A_87_P012844	9.77542	9.28123	8.43979	8.76303	8.93021	8.52709e-07	0.518194	8.52709e-07	7.38935e-05		A_87_P012844	9.77542	9.28123	8.43979	8.76303	8.93021	8.52709e-07	0.518194	8.52709e-07	7.38935e-05		LOC100502566	HSPB7
MAPK8IP3	11.9277	10.1561	10.5476	9.4159	10.6919	8.72938e-07	0.740249	8.72938e-07	7.5298e-05		MAPK8IP3	11.9277	10.1561	10.5476	9.4159	10.6919	8.72938e-07	0.740249	8.72938e-07	7.5298e-05		LOC100857153	HSPB8
TFDP2	9.82312	9.29744	9.01564	8.75369	9.28181	9.01464e-07	0.543748	9.01464e-07	7.74019e-05		TFDP2	9.82312	9.29744	9.01564	8.75369	9.28181	9.01464e-07	0.543748	9.01464e-07	7.74019e-05		LOC395325	HSPG2
NDUFC2	14.1486	14.2205	13.9856	13.6714	14.0046	9.39146e-07	0.549091	9.39146e-07	7.99628e-05		NDUFC2	14.1486	14.2205	13.9856	13.6714	14.0046	9.39146e-07	0.549091	9.39146e-07	7.99628e-05		LOC416833	HYAL1
A_87_P017003	7.2117	7.00523	6.64961	6.37508	6.4429	9.39835e-07	0.630151	9.39835e-07	7.99628e-05		A_87_P017003	7.2117	7.00523	6.64961	6.37508	6.4429	9.39835e-07	0.630151	9.39835e-07	7.99628e-05		LOC416971	HYOU1
MYH11	14.5504	14.079	13.4324	13.1988	13.7964	9.51333e-07	0.880227	9.51333e-07	8.05749e-05		MYH11	14.5504	14.079	13.4324	13.1988	13.7964	9.51333e-07	0.880227	9.51333e-07	8.05749e-05		LOC417986	ID4
A_87_P121363	14.2966	13.4916	13.2062	12.9265	13.2798	9.71278e-07	0.565097	9.71278e-07	8.18936e-05		A_87_P121363	14.2966	13.4916	13.2062	12.9265	13.2798	9.71278e-07	0.565097	9.71278e-07	8.18936e-05		LOC418994	IFIH1
A_87_P187238	7.47469	6.4709	6.22028	5.7315	5.94708	9.83631e-07	0.739402	9.83631e-07	8.25633e-05		A_87_P187238	7.47469	6.4709	6.22028	5.7315	5.94708	9.83631e-07	0.739402	9.83631e-07	8.25633e-05		LOC419112	IFT172
A_87_P030705	10.6268	11.3843	11.2759	11.7249	11.4851	9.97386e-07	-0.340642	9.97386e-07	8.29737e-05		CSRP1	15.2244	15.0188	14.8508	14.3667	15.0914	9.94557e-07	0.652106	9.94557e-07	8.29737e-05		LOC421220	IGFBP2
CSRP1	15.2244	15.0188	14.8508	14.3667	15.0914	9.94557e-07	0.652106	9.94557e-07	8.29737e-05		A_87_P030705	10.6268	11.3843	11.2759	11.7249	11.4851	9.97386e-07	-0.340642	9.97386e-07	8.29737e-05		LOC421419	IGFBP4
NPY7R	7.13269	6.57891	5.80963	6.02961	5.85414	1.00563e-06	0.549304	1.00563e-06	8.32896e-05		NPY7R	7.13269	6.57891	5.80963	6.02961	5.85414	1.00563e-06	0.549304	1.00563e-06	8.32896e-05		LOC422284	IGSF21
NPC1	6.98215	6.86436	7.13432	7.46797	7.27447	1.04177e-06	-0.603616	1.04177e-06	8.59023e-05		NPC1	6.98215	6.86436	7.13432	7.46797	7.27447	1.04177e-06	-0.603616	1.04177e-06	8.59023e-05		LOC422606	IKZF1
A_87_P102501	7.14229	8.50982	10.8297	9.11521	10.4293	1.06723e-06	-0.605395	1.06723e-06	8.74123e-05		A_87_P102501	7.14229	8.50982	10.8297	9.11521	10.4293	1.06723e-06	-0.605395	1.06723e-06	8.74123e-05		LOC423222	IL11RA
SPI1	6.25023	6.76128	8.24273	7.3407	8.09605	1.0722e-06	-0.579419	1.0722e-06	8.74123e-05		SPI1	6.25023	6.76128	8.24273	7.3407	8.09605	1.0722e-06	-0.579419	1.0722e-06	8.74123e-05		LOC426376	INPP5J
NDFIP2	11.378	11.8146	11.1798	11.287	11.5932	1.07409e-06	0.527529	1.07409e-06	8.74123e-05		NDFIP2	11.378	11.8146	11.1798	11.287	11.5932	1.07409e-06	0.527529	1.07409e-06	8.74123e-05		LOC426861	IRF10
POPDC2	8.75454	8.8119	8.11313	8.11093	8.23836	1.11771e-06	0.70097	1.11771e-06	9.05685e-05		POPDC2	8.75454	8.8119	8.11313	8.11093	8.23836	1.11771e-06	0.70097	1.11771e-06	9.05685e-05		LOC769120	IRF2BP2
ALKBH2	9.21041	9.55611	9.62602	9.93768	9.5877	1.13235e-06	-0.381577	1.13235e-06	9.13588e-05		ALKBH2	9.21041	9.55611	9.62602	9.93768	9.5877	1.13235e-06	-0.381577	1.13235e-06	9.13588e-05		LOC769232	ISLR2
A_87_P014030	13.0097	13.1095	12.8384	12.7732	12.7341	1.14089e-06	0.336298	1.14089e-06	9.16529e-05		A_87_P014030	13.0097	13.1095	12.8384	12.7732	12.7341	1.14089e-06	0.336298	1.14089e-06	9.16529e-05		LOC769717	ITFG3
LOC427799	8.20515	7.83682	7.30367	7.23359	7.25546	1.1612e-06	0.60323	1.1612e-06	9.28862e-05		LOC427799	8.20515	7.83682	7.30367	7.23359	7.25546	1.1612e-06	0.60323	1.1612e-06	9.28862e-05		LOC770114	ITGA3
PRKCE	5.60552	6.1589	6.31411	6.72537	6.524	1.19397e-06	-0.56647	1.19397e-06	9.42985e-05		DRG2	10.4461	10.4867	10.796	10.9421	10.5348	1.18398e-06	-0.455425	1.18398e-06	9.42985e-05		LOC770846	JOSD1
DRG2	10.4461	10.4867	10.796	10.9421	10.5348	1.18398e-06	-0.455425	1.18398e-06	9.42985e-05		ND4L	13.3268	11.972	12.3599	11.2711	12.4789	1.19175e-06	0.700868	1.19175e-06	9.42985e-05		LOC772393	JTB
ND4L	13.3268	11.972	12.3599	11.2711	12.4789	1.19175e-06	0.700868	1.19175e-06	9.42985e-05		PRKCE	5.60552	6.1589	6.31411	6.72537	6.524	1.19397e-06	-0.56647	1.19397e-06	9.42985e-05		LOC776176	KCNB1
A_87_P031135	8.30369	7.61429	7.46883	6.84553	7.3633	1.21526e-06	0.768755	1.21526e-06	9.55764e-05		A_87_P031135	8.30369	7.61429	7.46883	6.84553	7.3633	1.21526e-06	0.768755	1.21526e-06	9.55764e-05		LOC776590	KCND2
A_87_P067091	6.65839	7.59411	7.11841	6.70444	6.42697	1.22869e-06	0.889675	1.22869e-06	9.62282e-05		A_87_P067091	6.65839	7.59411	7.11841	6.70444	6.42697	1.22869e-06	0.889675	1.22869e-06	9.62282e-05		LONP2	KCNF1
SYNJ2	6.80136	6.65102	6.97561	7.1159	6.84261	1.23733e-06	-0.464878	1.23733e-06	9.65018e-05		SYNJ2	6.80136	6.65102	6.97561	7.1159	6.84261	1.23733e-06	-0.464878	1.23733e-06	9.65018e-05		LPAR5	KCNK2
A_87_P017653	12.1453	12.0567	11.4837	11.4096	11.986	1.29386e-06	0.647068	1.29386e-06	0.000100057		A_87_P017653	12.1453	12.0567	11.4837	11.4096	11.986	1.29386e-06	0.647068	1.29386e-06	0.000100057		LXN	KIAA0889
A_87_P070981	6.52728	6.72293	6.09556	5.73518	5.85551	1.29874e-06	0.987746	1.29874e-06	0.000100057		A_87_P070981	6.52728	6.72293	6.09556	5.73518	5.85551	1.29874e-06	0.987746	1.29874e-06	0.000100057		LYG2	KIAA1462
A_87_P014179	6.85581	7.4516	6.74856	6.19749	6.2207	1.29896e-06	1.25412	1.29896e-06	0.000100057		A_87_P014179	6.85581	7.4516	6.74856	6.19749	6.2207	1.29896e-06	1.25412	1.29896e-06	0.000100057		LYN	KIAA1958
A_87_P067821	10.1998	9.44835	8.82424	8.55965	9.0751	1.30462e-06	0.888696	1.30462e-06	0.000100081		A_87_P067821	10.1998	9.44835	8.82424	8.55965	9.0751	1.30462e-06	0.888696	1.30462e-06	0.000100081		MAEA	KLF1
LPAR5	9.82405	10.0717	10.3751	10.7641	10.4033	1.33909e-06	-0.692389	1.33909e-06	0.000102306		LPAR5	9.82405	10.0717	10.3751	10.7641	10.4033	1.33909e-06	-0.692389	1.33909e-06	0.000102306		MAGOH	KLHDC8B
GREB1L	5.92746	7.53913	6.7188	6.45184	5.83086	1.35204e-06	1.08729	1.35204e-06	0.000102876		GREB1L	5.92746	7.53913	6.7188	6.45184	5.83086	1.35204e-06	1.08729	1.35204e-06	0.000102876		MAGT1	KLHL10
A_87_P022669	7.02159	6.69648	6.27594	6.16976	6.47212	1.37554e-06	0.526716	1.37554e-06	0.00010424		A_87_P022669	7.02159	6.69648	6.27594	6.16976	6.47212	1.37554e-06	0.526716	1.37554e-06	0.00010424		MANBA	KLHL21
A_87_P010722	7.28549	6.82775	7.29725	7.31119	7.38497	1.38901e-06	-0.483436	1.38901e-06	0.000104837		A_87_P010722	7.28549	6.82775	7.29725	7.31119	7.38497	1.38901e-06	-0.483436	1.38901e-06	0.000104837		MAP3K2	LAMB2
NHP2L1	13.5774	13.8356	13.8618	14.2796	13.686	1.40086e-06	-0.444078	1.40086e-06	0.000105306		NHP2L1	13.5774	13.8356	13.8618	14.2796	13.686	1.40086e-06	-0.444078	1.40086e-06	0.000105306		MAPK6	LDB1
A_87_P022813	5.95695	6.07731	6.43943	6.79349	6.45782	1.42719e-06	-0.716179	1.42719e-06	0.000105729		NEUROG2	6.93027	7.53505	6.99235	6.553	6.65488	1.41281e-06	0.982043	1.41281e-06	0.000105729		MAPKAPK5	LEPREL1
PDLIM7	14.1351	13.1793	12.6346	12.4809	12.9941	1.42325e-06	0.69846	1.42325e-06	0.000105729		PDLIM7	14.1351	13.1793	12.6346	12.4809	12.9941	1.42325e-06	0.69846	1.42325e-06	0.000105729		MARVELD3	LEPREL2
A_87_P123098	8.4572	9.21784	8.15935	8.4955	8.73779	1.43472e-06	0.722332	1.43472e-06	0.000105729		A_87_P022813	5.95695	6.07731	6.43943	6.79349	6.45782	1.42719e-06	-0.716179	1.42719e-06	0.000105729		MAU2	LHFPL5
NEUROG2	6.93027	7.53505	6.99235	6.553	6.65488	1.41281e-06	0.982043	1.41281e-06	0.000105729		A_87_P076731	6.50461	7.44328	7.09456	6.39109	6.32245	1.43071e-06	1.0522	1.43071e-06	0.000105729		ME1	LIMK1
A_87_P076731	6.50461	7.44328	7.09456	6.39109	6.32245	1.43071e-06	1.0522	1.43071e-06	0.000105729		A_87_P123098	8.4572	9.21784	8.15935	8.4955	8.73779	1.43472e-06	0.722332	1.43472e-06	0.000105729		MED8	LIN54
DPCD	10.6577	11.1263	11.2281	11.6014	11.1238	1.49785e-06	-0.475123	1.49785e-06	0.000109948		DPCD	10.6577	11.1263	11.2281	11.6014	11.1238	1.49785e-06	-0.475123	1.49785e-06	0.000109948		MEIR5	LOC100857946
IFNGR1	11.069	12.17	12.673	12.7247	12.8024	1.53492e-06	-0.554709	1.53492e-06	0.000112229		IFNGR1	11.069	12.17	12.673	12.7247	12.8024	1.53492e-06	-0.554709	1.53492e-06	0.000112229		METTL25	LOC415665
A_87_P089471	9.46973	7.91967	8.15603	6.87071	7.49049	1.55539e-06	1.04895	1.55539e-06	0.000113283		A_87_P089471	9.46973	7.91967	8.15603	6.87071	7.49049	1.55539e-06	1.04895	1.55539e-06	0.000113283		METTL2A	LOC416076
A_87_P308997	6.33613	6.469	6.44485	6.00273	6.16203	1.57029e-06	0.466264	1.57029e-06	0.000113925		A_87_P308997	6.33613	6.469	6.44485	6.00273	6.16203	1.57029e-06	0.466264	1.57029e-06	0.000113925		METTL5	LOC416662
SLC36A4	6.63085	6.09719	6.88923	6.67587	6.63903	1.59051e-06	-0.57868	1.59051e-06	0.000114066		A_87_P070651	13.7219	13.6037	13.3996	13.2603	13.4249	1.58151e-06	0.343414	1.58151e-06	0.000114066		METTL9	LOC416668
A_87_P070651	13.7219	13.6037	13.3996	13.2603	13.4249	1.58151e-06	0.343414	1.58151e-06	0.000114066		A_87_P122413	8.74365	8.26361	8.19864	7.68135	7.62704	1.58929e-06	0.582263	1.58929e-06	0.000114066		MFSD10	LOC416924
A_87_P122413	8.74365	8.26361	8.19864	7.68135	7.62704	1.58929e-06	0.582263	1.58929e-06	0.000114066		SLC36A4	6.63085	6.09719	6.88923	6.67587	6.63903	1.59051e-06	-0.57868	1.59051e-06	0.000114066		MICAL3	LOC417139
A_87_P131908	6.42665	7.93711	8.5683	7.05552	8.06642	1.6107e-06	0.881591	1.6107e-06	0.000115073		A_87_P131908	6.42665	7.93711	8.5683	7.05552	8.06642	1.6107e-06	0.881591	1.6107e-06	0.000115073		MIPEP	LOC417142
A_87_P121693	13.2639	12.2655	11.7307	11.5808	12.1189	1.63967e-06	0.684691	1.63967e-06	0.000116697		A_87_P121693	13.2639	12.2655	11.7307	11.5808	12.1189	1.63967e-06	0.684691	1.63967e-06	0.000116697		MKI67	LOC417263
PCDHGC3	12.9029	12.2632	11.4719	11.6624	11.8926	1.66528e-06	0.600772	1.66528e-06	0.000118071		PCDHGC3	12.9029	12.2632	11.4719	11.6624	11.8926	1.66528e-06	0.600772	1.66528e-06	0.000118071		MLLT10	LOC419136
A_87_P305823	6.47863	7.005	6.78153	6.42941	7.00513	1.67332e-06	0.575594	1.67332e-06	0.000118193		A_87_P305823	6.47863	7.005	6.78153	6.42941	7.00513	1.67332e-06	0.575594	1.67332e-06	0.000118193		MMACHC	LOC419182
DKK1	7.41428	6.88035	6.17411	6.33131	6.41008	1.68746e-06	0.549038	1.68746e-06	0.000118299		TET3	7.30799	7.47031	7.05437	6.67592	6.73182	1.68383e-06	0.794389	1.68383e-06	0.000118299		MNAT1	LOC419328
TET3	7.30799	7.47031	7.05437	6.67592	6.73182	1.68383e-06	0.794389	1.68383e-06	0.000118299		DKK1	7.41428	6.88035	6.17411	6.33131	6.41008	1.68746e-06	0.549038	1.68746e-06	0.000118299		MOB4	LOC419592
DLGAP3	7.33503	8.15235	7.50518	7.17219	6.90749	1.73e-06	0.980162	1.73e-06	0.000120829		DLGAP3	7.33503	8.15235	7.50518	7.17219	6.90749	1.73e-06	0.980162	1.73e-06	0.000120829		MOG	LOC419602
SLC39A14	6.52317	6.95149	6.32498	6.10162	5.94295	1.76268e-06	0.849871	1.76268e-06	0.000122654		SLC39A14	6.52317	6.95149	6.32498	6.10162	5.94295	1.76268e-06	0.849871	1.76268e-06	0.000122654		MRP63	LOC419764
TMEM27	5.47431	6.51109	6.60378	7.01688	6.58055	1.83953e-06	-0.505794	1.83953e-06	0.000127527		TMEM27	5.47431	6.51109	6.60378	7.01688	6.58055	1.83953e-06	-0.505794	1.83953e-06	0.000127527		MRPL14	LOC419830
A_87_P010727	11.5516	11.0523	11.2416	11.4688	11.1708	1.86973e-06	-0.416515	1.86973e-06	0.000129143		A_87_P010727	11.5516	11.0523	11.2416	11.4688	11.1708	1.86973e-06	-0.416515	1.86973e-06	0.000129143		MRPL18	LOC420035
UQCRC1	11.1623	11.062	11.5052	11.8162	11.6035	1.92562e-06	-0.754118	1.92562e-06	0.000131547		PENK	12.0606	10.0725	8.41996	9.53758	8.86935	1.92482e-06	0.534898	1.92482e-06	0.000131547		MRPL42	LOC420236
PENK	12.0606	10.0725	8.41996	9.53758	8.86935	1.92482e-06	0.534898	1.92482e-06	0.000131547		A_87_P015390	6.49198	7.30239	6.58862	6.2447	6.07493	1.92562e-06	1.0577	1.92562e-06	0.000131547		MTF1	LOC420411
A_87_P015390	6.49198	7.30239	6.58862	6.2447	6.07493	1.92562e-06	1.0577	1.92562e-06	0.000131547		UQCRC1	11.1623	11.062	11.5052	11.8162	11.6035	1.92562e-06	-0.754118	1.92562e-06	0.000131547		MTF2	LOC421229
PPARD	10.5168	11.444	11.663	11.8358	11.6992	1.96068e-06	-0.391748	1.96068e-06	0.000132971		A_87_P308062	7.3283	8.1343	7.46322	7.14201	7.18341	1.95873e-06	0.992295	1.95873e-06	0.000132971		MYEF2	LOC421982
A_87_P308062	7.3283	8.1343	7.46322	7.14201	7.18341	1.95873e-06	0.992295	1.95873e-06	0.000132971		PPARD	10.5168	11.444	11.663	11.8358	11.6992	1.96068e-06	-0.391748	1.96068e-06	0.000132971		NARG2	LOC422075
TMEM20	6.82599	6.85457	7.02458	7.57313	7.25784	2.00292e-06	-0.718559	2.00292e-06	0.000134858		A_87_P131873	5.86032	7.26472	7.08586	6.04417	6.677	2.0011e-06	1.22055	2.0011e-06	0.000134858		NARS2	LOC422147
A_87_P131873	5.86032	7.26472	7.08586	6.04417	6.677	2.0011e-06	1.22055	2.0011e-06	0.000134858		TMEM20	6.82599	6.85457	7.02458	7.57313	7.25784	2.00292e-06	-0.718559	2.00292e-06	0.000134858		NCOA3	LOC422154
LOC423860	6.242	7.11235	6.96238	6.46632	6.586	2.02804e-06	0.646032	2.02804e-06	0.000136061		LOC423860	6.242	7.11235	6.96238	6.46632	6.586	2.02804e-06	0.646032	2.02804e-06	0.000136061		NDRG3	LOC422179
HSPB8	12.4691	11.9829	11.5568	11.3931	11.6499	2.05373e-06	0.589823	2.05373e-06	0.000137292		HSPB8	12.4691	11.9829	11.5568	11.3931	11.6499	2.05373e-06	0.589823	2.05373e-06	0.000137292		NDUFA9	LOC422310
A_87_P125423	10.5564	10.5826	10.0759	10.0249	10.467	2.06704e-06	0.557664	2.06704e-06	0.00013769		A_87_P125423	10.5564	10.5826	10.0759	10.0249	10.467	2.06704e-06	0.557664	2.06704e-06	0.00013769		NDUFAF4	LOC422609
A_87_P186198	5.60206	5.7515	5.57593	6.2528	5.46976	2.18338e-06	-0.501294	2.18338e-06	0.000144411		A_87_P107408	6.44656	7.47907	6.86151	6.70233	6.40612	2.17728e-06	0.776738	2.17728e-06	0.000144411		NDUFB4	LOC423247
A_87_P107408	6.44656	7.47907	6.86151	6.70233	6.40612	2.17728e-06	0.776738	2.17728e-06	0.000144411		A_87_P186198	5.60206	5.7515	5.57593	6.2528	5.46976	2.18338e-06	-0.501294	2.18338e-06	0.000144411		NHP2L1	LOC423506
XRCC2	10.1512	10.4281	10.5161	10.8945	10.2536	2.19562e-06	-0.466402	2.19562e-06	0.00014471		XRCC2	10.1512	10.4281	10.5161	10.8945	10.2536	2.19562e-06	-0.466402	2.19562e-06	0.00014471		NMNAT3	LOC423852
PTTG1IP	10.6675	10.7882	11.1838	11.1518	10.8886	2.21152e-06	-0.363565	2.21152e-06	0.000145247		PTTG1IP	10.6675	10.7882	11.1838	11.1518	10.8886	2.21152e-06	-0.363565	2.21152e-06	0.000145247		NOL7	LOC423860
TRIM8	12.0997	11.9688	11.5451	11.3738	11.7444	2.22665e-06	0.595021	2.22665e-06	0.000145728		TRIM8	12.0997	11.9688	11.5451	11.3738	11.7444	2.22665e-06	0.595021	2.22665e-06	0.000145728		NPC1	LOC425540
A_87_P303363	6.86561	6.23043	5.65337	5.6351	5.37936	2.24093e-06	0.595336	2.24093e-06	0.000146152		A_87_P303363	6.86561	6.23043	5.65337	5.6351	5.37936	2.24093e-06	0.595336	2.24093e-06	0.000146152		NR2C2	LOC426187
A_87_P012123	5.56135	5.50095	5.37711	6.10432	5.4503	2.26733e-06	-0.603362	2.26733e-06	0.000147322		A_87_P012123	5.56135	5.50095	5.37711	6.10432	5.4503	2.26733e-06	-0.603362	2.26733e-06	0.000147322		NSDHL	LOC426456
A_87_P165688	9.10596	8.46154	8.2006	7.9698	8.11022	2.27461e-06	0.491748	2.27461e-06	0.000147322		A_87_P165688	9.10596	8.46154	8.2006	7.9698	8.11022	2.27461e-06	0.491748	2.27461e-06	0.000147322		NSL1	LOC427241
GGCT	9.82974	9.02047	9.61659	9.50345	9.36906	2.32066e-06	-0.482974	2.32066e-06	0.000149071		GGCT	9.82974	9.02047	9.61659	9.50345	9.36906	2.32066e-06	-0.482974	2.32066e-06	0.000149071		NSMCE4A	LOC427799
A_87_P006981	11.2941	10.5125	9.64009	9.98108	10.0461	2.32163e-06	0.531443	2.32163e-06	0.000149071		A_87_P006981	11.2941	10.5125	9.64009	9.98108	10.0461	2.32163e-06	0.531443	2.32163e-06	0.000149071		NUFIP1	LOC428436
A_87_P013122	6.52912	7.54627	6.70441	6.18129	5.8484	2.3255e-06	1.36498	2.3255e-06	0.000149071		A_87_P013122	6.52912	7.54627	6.70441	6.18129	5.8484	2.3255e-06	1.36498	2.3255e-06	0.000149071		NUTF2	LOC429267
HBE1	6.69903	11.4013	7.73631	12.3799	7.72784	2.3798e-06	-0.978521	2.3798e-06	0.000151514		SYNC	9.3654	9.35827	8.793	8.7547	9.06849	2.37921e-06	0.603578	2.37921e-06	0.000151514		OBFC2A	LOC429440
SYNC	9.3654	9.35827	8.793	8.7547	9.06849	2.37921e-06	0.603578	2.37921e-06	0.000151514		HBE1	6.69903	11.4013	7.73631	12.3799	7.72784	2.3798e-06	-0.978521	2.3798e-06	0.000151514		OCT2	LOC430303
A_87_P015212	6.53191	5.94454	6.28523	6.42835	6.63973	2.39626e-06	-0.483807	2.39626e-06	0.000152045		A_87_P015212	6.53191	5.94454	6.28523	6.42835	6.63973	2.39626e-06	-0.483807	2.39626e-06	0.000152045		OMA1	LOC431251
A_87_P121473	12.4508	12.0829	11.5902	11.5811	11.8813	2.44201e-06	0.501852	2.44201e-06	0.000154424		A_87_P121473	12.4508	12.0829	11.5902	11.5811	11.8813	2.44201e-06	0.501852	2.44201e-06	0.000154424		OSBPL10	LOC768783
LAMTOR3	12.9822	13.1211	13.2108	13.4442	13.3194	2.47751e-06	-0.323132	2.47751e-06	0.000156142		LAMTOR3	12.9822	13.1211	13.2108	13.4442	13.3194	2.47751e-06	-0.323132	2.47751e-06	0.000156142		OSGEPL1	LOC769150
A_87_P012808	6.2262	6.07332	5.68538	5.37013	5.5754	2.49848e-06	0.703191	2.49848e-06	0.000156935		A_87_P012808	6.2262	6.07332	5.68538	5.37013	5.5754	2.49848e-06	0.703191	2.49848e-06	0.000156935		OSTC	LOC769750
A_87_P159873	11.5692	11.4157	11.8829	11.8436	11.6864	2.52146e-06	-0.427891	2.52146e-06	0.000157398		A_87_P159873	11.5692	11.4157	11.8829	11.8436	11.6864	2.52146e-06	-0.427891	2.52146e-06	0.000157398		OTUD7A	LOC769802
GORASP1	13.2579	12.9214	13.1998	13.2424	13.0048	2.52391e-06	-0.320946	2.52391e-06	0.000157398		GORASP1	13.2579	12.9214	13.1998	13.2424	13.0048	2.52391e-06	-0.320946	2.52391e-06	0.000157398		PANK3	LOC769834
MIA3	7.31114	7.27418	6.80292	6.47344	7.16342	2.53109e-06	0.800741	2.53109e-06	0.000157398		MIA3	7.31114	7.27418	6.80292	6.47344	7.16342	2.53109e-06	0.800741	2.53109e-06	0.000157398		PARVG	LOC770794
CD3D	12.6978	14.8911	16	15.309	15.9796	2.56042e-06	-0.41787	2.56042e-06	0.000158171		A_87_P177798	6.17457	6.82037	6.52358	6.04975	5.99842	2.55848e-06	0.770614	2.55848e-06	0.000158171		PBK	LOC770996
A_87_P177798	6.17457	6.82037	6.52358	6.04975	5.99842	2.55848e-06	0.770614	2.55848e-06	0.000158171		CD3D	12.6978	14.8911	16	15.309	15.9796	2.56042e-06	-0.41787	2.56042e-06	0.000158171		PCCA	LOC771339
OSGEPL1	8.54917	8.55661	8.79522	9.18158	8.80857	2.59125e-06	-0.624972	2.59125e-06	0.000158715		A_87_P178933	5.66583	5.70655	5.41587	6.30109	5.35329	2.58399e-06	-0.594534	2.58399e-06	0.000158715		PDE9A	LOC771515
A_87_P178933	5.66583	5.70655	5.41587	6.30109	5.35329	2.58399e-06	-0.594534	2.58399e-06	0.000158715		OSGEPL1	8.54917	8.55661	8.79522	9.18158	8.80857	2.59125e-06	-0.624972	2.59125e-06	0.000158715		PDSS2	LOC771647
A_87_P010878	9.92166	9.90335	9.12885	9.4504	9.3897	2.59466e-06	0.452946	2.59466e-06	0.000158715		A_87_P010878	9.92166	9.90335	9.12885	9.4504	9.3897	2.59466e-06	0.452946	2.59466e-06	0.000158715		PDXK	LOC772243
A_87_P083446	7.24418	7.28869	7.09566	6.68846	6.93166	2.61922e-06	0.600231	2.61922e-06	0.000159696		A_87_P083446	7.24418	7.28869	7.09566	6.68846	6.93166	2.61922e-06	0.600231	2.61922e-06	0.000159696		PERP	LOC776507
LOC427241	8.3914	8.08631	7.7602	7.44542	7.65248	2.6305e-06	0.640888	2.6305e-06	0.000159863		LOC427241	8.3914	8.08631	7.7602	7.44542	7.65248	2.6305e-06	0.640888	2.6305e-06	0.000159863		PHACTR1	LOXL2
A_87_P011112	10.772	10.63	10.2095	10.2307	10.2296	2.67311e-06	0.399305	2.67311e-06	0.000161926		A_87_P011112	10.772	10.63	10.2095	10.2307	10.2296	2.67311e-06	0.399305	2.67311e-06	0.000161926		PITRM1	LPAR1
A_87_P024575	13.0854	13.1044	12.4387	12.7596	12.7077	2.75044e-06	0.344774	2.75044e-06	0.000166073		A_87_P024575	13.0854	13.1044	12.4387	12.7596	12.7077	2.75044e-06	0.344774	2.75044e-06	0.000166073		PLCXD1	LRRC20
A_87_P305443	8.54275	9.15164	8.58913	8.10384	8.22089	2.77735e-06	1.04781	2.77735e-06	0.000166623		HIST1H2AH	6.77519	7.88116	7.60874	6.69277	6.83594	2.77442e-06	1.18839	2.77442e-06	0.000166623		PLD4	LRRC61
HIST1H2AH	6.77519	7.88116	7.60874	6.69277	6.83594	2.77442e-06	1.18839	2.77442e-06	0.000166623		A_87_P305443	8.54275	9.15164	8.58913	8.10384	8.22089	2.77735e-06	1.04781	2.77735e-06	0.000166623		PLEKHA8	LRRFIP1
MTF1	11.6257	11.9887	12.1503	12.3489	12.1557	2.79116e-06	-0.36022	2.79116e-06	0.000166917		MTF1	11.6257	11.9887	12.1503	12.3489	12.1557	2.79116e-06	-0.36022	2.79116e-06	0.000166917		PLEKHF2	LSAMP
A_87_P068021	12.9666	12.0351	11.2271	11.4487	11.3239	2.88027e-06	0.58641	2.88027e-06	0.000171697		A_87_P068021	12.9666	12.0351	11.2271	11.4487	11.3239	2.88027e-06	0.58641	2.88027e-06	0.000171697		POLD3	LTBP2
HSPB1	15.9768	15.4896	15.2377	14.8744	15.4214	2.89687e-06	0.61528	2.89687e-06	0.000172139		HSPB1	15.9768	15.4896	15.2377	14.8744	15.4214	2.89687e-06	0.61528	2.89687e-06	0.000172139		POLR3A	LUC7L3
A_87_P016617	8.31958	8.00517	7.61142	7.22535	7.45409	2.93036e-06	0.779826	2.93036e-06	0.000173577		A_87_P016617	8.31958	8.00517	7.61142	7.22535	7.45409	2.93036e-06	0.779826	2.93036e-06	0.000173577		PPARD	MAB21L1
A_87_P096956	5.90174	5.83706	5.46582	6.36939	5.51397	2.9726e-06	-0.532327	2.9726e-06	0.000174424		GDF3	7.41133	7.68018	7.6937	7.03709	7.55064	2.95586e-06	0.64309	2.95586e-06	0.000174424		PPARG	MAB21L2
PRKAB2	12.2182	11.4082	11.1539	10.9588	11.238	2.96329e-06	0.449409	2.96329e-06	0.000174424		PRKAB2	12.2182	11.4082	11.1539	10.9588	11.238	2.96329e-06	0.449409	2.96329e-06	0.000174424		PPID	MAL
GDF3	7.41133	7.68018	7.6937	7.03709	7.55064	2.95586e-06	0.64309	2.95586e-06	0.000174424		A_87_P096956	5.90174	5.83706	5.46582	6.36939	5.51397	2.9726e-06	-0.532327	2.9726e-06	0.000174424		PPIE	MAN1C1
A_87_P012507	8.19189	7.97587	7.58458	7.32038	7.24855	2.99048e-06	0.655483	2.99048e-06	0.000174924		A_87_P012507	8.19189	7.97587	7.58458	7.32038	7.24855	2.99048e-06	0.655483	2.99048e-06	0.000174924		PPIL3	MAN2A2
A_87_P265408	9.77187	9.67239	9.47725	9.33898	9.69599	3.08879e-06	0.333414	3.08879e-06	0.000180112		A_87_P265408	9.77187	9.67239	9.47725	9.33898	9.69599	3.08879e-06	0.333414	3.08879e-06	0.000180112		PPM1A	MANF
A_87_P016835	9.56266	9.38974	8.70208	8.64892	8.57197	3.14837e-06	0.740825	3.14837e-06	0.000183016		A_87_P016835	9.56266	9.38974	8.70208	8.64892	8.57197	3.14837e-06	0.740825	3.14837e-06	0.000183016		PPM1F	MAOB
RTN4RL2	8.04145	7.71661	7.1858	6.95787	7.16551	3.16178e-06	0.758734	3.16178e-06	0.000183227		RTN4RL2	8.04145	7.71661	7.1858	6.95787	7.16551	3.16178e-06	0.758734	3.16178e-06	0.000183227		PPP2R3C	MAPK8IP3
CRYL1	14.8601	13.7744	13.8305	13.2735	13.5826	3.19039e-06	0.500979	3.19039e-06	0.000184314		CRYL1	14.8601	13.7744	13.8305	13.2735	13.5826	3.19039e-06	0.500979	3.19039e-06	0.000184314		PRKCE	MAPT
A_87_P178783	6.75762	6.00786	6.28755	6.3796	6.35492	3.20661e-06	-0.371746	3.20661e-06	0.000184681		A_87_P178783	6.75762	6.00786	6.28755	6.3796	6.35492	3.20661e-06	-0.371746	3.20661e-06	0.000184681		PRKCZ	MARC2
CYB5A	13.5937	12.7518	13.0265	13.1958	12.9839	3.22565e-06	-0.444061	3.22565e-06	0.000185207		CYB5A	13.5937	12.7518	13.0265	13.1958	12.9839	3.22565e-06	-0.444061	3.22565e-06	0.000185207		PRR14L	MARCKS
KIAA0930	7.35627	6.96241	7.30055	7.38814	7.17162	3.26081e-06	-0.425728	3.26081e-06	0.000185686		KIAA0930	7.35627	6.96241	7.30055	7.38814	7.17162	3.26081e-06	-0.425728	3.26081e-06	0.000185686		PRR5L	MARS
A_87_P015269	6.96729	6.57055	6.73906	6.98691	7.01814	3.27166e-06	-0.416357	3.27166e-06	0.000185686		A_87_P012953	10.6163	9.95027	9.31026	9.46336	9.46219	3.26812e-06	0.486903	3.26812e-06	0.000185686		PSEN1	MCAM
SNRPD1	9.06929	9.18387	8.90955	9.52131	9.25745	3.27365e-06	-0.33744	3.27365e-06	0.000185686		A_87_P015269	6.96729	6.57055	6.73906	6.98691	7.01814	3.27166e-06	-0.416357	3.27166e-06	0.000185686		PSEN2	MEF2D
A_87_P012953	10.6163	9.95027	9.31026	9.46336	9.46219	3.26812e-06	0.486903	3.26812e-06	0.000185686		SNRPD1	9.06929	9.18387	8.90955	9.52131	9.25745	3.27365e-06	-0.33744	3.27365e-06	0.000185686		PSMA3	MEIS2
A_87_P006219	9.16125	8.78759	8.47069	8.22479	8.53534	3.29408e-06	0.562797	3.29408e-06	0.00018628		A_87_P006219	9.16125	8.78759	8.47069	8.22479	8.53534	3.29408e-06	0.562797	3.29408e-06	0.00018628		PSMA7	MGAT3
DNMT3B	10.8097	9.96562	9.48813	9.41495	9.43482	3.36958e-06	0.550666	3.36958e-06	0.000189975		DNMT3B	10.8097	9.96562	9.48813	9.41495	9.43482	3.36958e-06	0.550666	3.36958e-06	0.000189975		PSMB7	MGRN1
HSPG2	10.0201	9.22594	8.63857	8.25964	8.85959	3.42702e-06	0.966296	3.42702e-06	0.000192633		HSPG2	10.0201	9.22594	8.63857	8.25964	8.85959	3.42702e-06	0.966296	3.42702e-06	0.000192633		PSMC1	MIA3
HOXA3	11.1591	10.1481	9.91179	9.44037	10.3204	3.5307e-06	0.707697	3.5307e-06	0.000197867		HOXA3	11.1591	10.1481	9.91179	9.44037	10.3204	3.5307e-06	0.707697	3.5307e-06	0.000197867		PSMC2	MICALL1
A_87_P017013	6.21098	7.63624	6.66835	6.46504	5.91634	3.54583e-06	1.1712	3.54583e-06	0.000198122		A_87_P017013	6.21098	7.63624	6.66835	6.46504	5.91634	3.54583e-06	1.1712	3.54583e-06	0.000198122		PSPH	MINA
NAGPA	8.60693	8.93363	8.08856	8.4202	8.25759	3.56589e-06	0.513427	3.56589e-06	0.00019865		NAGPA	8.60693	8.93363	8.08856	8.4202	8.25759	3.56589e-06	0.513427	3.56589e-06	0.00019865		PSTPIP1	MLLT6
KCNK2	7.95491	7.09796	6.08751	6.45689	6.0526	3.61208e-06	0.641073	3.61208e-06	0.000200626		KCNK2	7.95491	7.09796	6.08751	6.45689	6.0526	3.61208e-06	0.641073	3.61208e-06	0.000200626		PTTG1IP	MOBKL1A
ABHD11	10.0422	9.02275	8.89829	8.48097	9.00355	3.72326e-06	0.54178	3.72326e-06	0.000206189		ABHD11	10.0422	9.02275	8.89829	8.48097	9.00355	3.72326e-06	0.54178	3.72326e-06	0.000206189		PWP1	MRPL32
A_87_P158329	6.68631	6.33823	6.2199	5.88693	6.23451	3.74029e-06	0.451299	3.74029e-06	0.000206522		A_87_P158329	6.68631	6.33823	6.2199	5.88693	6.23451	3.74029e-06	0.451299	3.74029e-06	0.000206522		QRICH1	MS4A15
A_87_P015811	9.92889	7.87344	6.57131	7.3611	6.88303	3.77021e-06	0.512339	3.77021e-06	0.000207561		A_87_P015811	9.92889	7.87344	6.57131	7.3611	6.88303	3.77021e-06	0.512339	3.77021e-06	0.000207561		RAB11FIP1	MSRB3
IFT81	10.892	10.8024	10.5883	11.1206	10.7284	3.85624e-06	-0.318264	3.85624e-06	0.000209932		A_87_P131148	5.67546	6.87459	7.08123	5.83883	6.62781	3.82491e-06	1.03576	3.82491e-06	0.000209932		RAB18	MT3
NKAP	9.59899	9.93086	9.70063	9.46649	9.49133	3.85814e-06	0.46437	3.85814e-06	0.000209932		COL4A2	11.8573	11.7407	10.8555	11.0501	11.0332	3.85194e-06	0.690542	3.85194e-06	0.000209932		RAB27A	MUC2
COL4A2	11.8573	11.7407	10.8555	11.0501	11.0332	3.85194e-06	0.690542	3.85194e-06	0.000209932		IFT81	10.892	10.8024	10.5883	11.1206	10.7284	3.85624e-06	-0.318264	3.85624e-06	0.000209932		RAB35	MXI1
A_87_P131148	5.67546	6.87459	7.08123	5.83883	6.62781	3.82491e-06	1.03576	3.82491e-06	0.000209932		NKAP	9.59899	9.93086	9.70063	9.46649	9.49133	3.85814e-06	0.46437	3.85814e-06	0.000209932		RAD54B	MYH10
IGFBP4	13.4165	13.3303	12.6433	12.7235	13.2165	3.93513e-06	0.606772	3.93513e-06	0.000213501		IGFBP4	13.4165	13.3303	12.6433	12.7235	13.2165	3.93513e-06	0.606772	3.93513e-06	0.000213501		RALB	MYH11
PLD4	5.55411	5.64393	7.10078	6.16979	7.09248	3.95675e-06	-0.525869	3.95675e-06	0.000213962		PLD4	5.55411	5.64393	7.10078	6.16979	7.09248	3.95675e-06	-0.525869	3.95675e-06	0.000213962		RANBP1	MYL9
A_87_P016787	11.6841	11.0588	11.5626	11.5646	11.5007	3.97619e-06	-0.505807	3.97619e-06	0.000213962		A_87_P016787	11.6841	11.0588	11.5626	11.5646	11.5007	3.97619e-06	-0.505807	3.97619e-06	0.000213962		RANGAP1	NACAD
A_87_P022422	9.97283	8.50583	8.30904	7.9914	8.29703	3.9884e-06	0.514429	3.9884e-06	0.000213962		A_87_P022422	9.97283	8.50583	8.30904	7.9914	8.29703	3.9884e-06	0.514429	3.9884e-06	0.000213962		RBM33	NACC2
A_87_P016639	6.25148	6.45298	6.23059	5.90862	6.02937	3.98935e-06	0.54436	3.98935e-06	0.000213962		A_87_P016639	6.25148	6.45298	6.23059	5.90862	6.02937	3.98935e-06	0.54436	3.98935e-06	0.000213962		RCBTB2	NAGPA
A_87_P310936	5.78632	6.09325	5.94128	6.74466	5.90853	4.05888e-06	-0.651412	4.05888e-06	0.00021645		ND4	15.939	14.8251	15.5297	13.9346	15.493	4.05111e-06	0.890564	4.05111e-06	0.00021645		RCJMB04_1I20	NAT8L
ND4	15.939	14.8251	15.5297	13.9346	15.493	4.05111e-06	0.890564	4.05111e-06	0.00021645		A_87_P310936	5.78632	6.09325	5.94128	6.74466	5.90853	4.05888e-06	-0.651412	4.05888e-06	0.00021645		RCJMB04_1N3	NBEAL2
A_87_P305453	7.55787	9.05844	8.18381	7.82402	7.30727	4.07177e-06	1.23442	4.07177e-06	0.000216521		A_87_P305453	7.55787	9.05844	8.18381	7.82402	7.30727	4.07177e-06	1.23442	4.07177e-06	0.000216521		RCJMB04_29M20	NCAM1
DASRAA	10.1334	8.90309	9.29545	9.31108	9.07118	4.12052e-06	-0.407989	4.12052e-06	0.000218493		DASRAA	10.1334	8.90309	9.29545	9.31108	9.07118	4.12052e-06	-0.407989	4.12052e-06	0.000218493		RCJMB04_3C14	NCKAP1L
FXYD6	13.2263	13.174	12.4874	12.6383	12.9537	4.17067e-06	0.53569	4.17067e-06	0.000220527		FXYD6	13.2263	13.174	12.4874	12.6383	12.9537	4.17067e-06	0.53569	4.17067e-06	0.000220527		RCJMB04_5H22	NCKIPSD
A_87_P201703	12.8758	11.4366	11.0295	10.8686	10.9376	4.20744e-06	0.568029	4.20744e-06	0.000221845		A_87_P201703	12.8758	11.4366	11.0295	10.8686	10.9376	4.20744e-06	0.568029	4.20744e-06	0.000221845		RDH12	NCOA2
A_87_P175483	10.1614	10.2386	10.2307	10.6687	10.3524	4.24894e-06	-0.430121	4.24894e-06	0.000223404		A_87_P175483	10.1614	10.2386	10.2307	10.6687	10.3524	4.24894e-06	-0.430121	4.24894e-06	0.000223404		RFESD	NCS1
A_87_P014252	13.1226	12.9211	12.6274	12.4876	12.7073	4.27932e-06	0.433478	4.27932e-06	0.000224239		A_87_P014252	13.1226	12.9211	12.6274	12.4876	12.7073	4.27932e-06	0.433478	4.27932e-06	0.000224239		RG9MTD1	ND4
A_87_P016294	8.33331	7.8089	7.19978	7.05658	7.62073	4.28879e-06	0.752315	4.28879e-06	0.000224239		A_87_P016294	8.33331	7.8089	7.19978	7.05658	7.62073	4.28879e-06	0.752315	4.28879e-06	0.000224239		RGS18	ND4L
FEM1B	12.9099	13.1614	12.7214	12.8539	12.8315	4.30551e-06	0.307476	4.30551e-06	0.000224486		FEM1B	12.9099	13.1614	12.7214	12.8539	12.8315	4.30551e-06	0.307476	4.30551e-06	0.000224486		RHAG	ND5
NCKAP1L	6.84201	7.25173	7.10157	6.4543	6.8052	4.35216e-06	0.797432	4.35216e-06	0.000226226		NCKAP1L	6.84201	7.25173	7.10157	6.4543	6.8052	4.35216e-06	0.797432	4.35216e-06	0.000226226		RHD	NDFIP2
CNP1	6.49055	7.72224	7.14248	6.52484	6.31527	4.36305e-06	1.19739	4.36305e-06	0.000226226		CNP1	6.49055	7.72224	7.14248	6.52484	6.31527	4.36305e-06	1.19739	4.36305e-06	0.000226226		RIN2	NDRG4
HNRPDL	14.7286	13.7012	14.1475	13.1722	13.7317	4.39154e-06	0.529061	4.39154e-06	0.000227074		HNRPDL	14.7286	13.7012	14.1475	13.1722	13.7317	4.39154e-06	0.529061	4.39154e-06	0.000227074		RIOK3	NDUFAB1
DPH3	7.25774	7.05791	7.30957	7.6484	7.36002	4.40418e-06	-0.590493	4.40418e-06	0.0002271		DPH3	7.25774	7.05791	7.30957	7.6484	7.36002	4.40418e-06	-0.590493	4.40418e-06	0.0002271		RNF139	NDUFC2
A_87_P064216	9.75711	9.37189	9.01041	8.86181	9.06378	4.43789e-06	0.510083	4.43789e-06	0.000227911		A_87_P064216	9.75711	9.37189	9.01041	8.86181	9.06378	4.43789e-06	0.510083	4.43789e-06	0.000227911		RNF146	NECAB3
TAGLN	14.8675	14.5025	14.2626	13.8022	14.4334	4.44426e-06	0.700297	4.44426e-06	0.000227911		TAGLN	14.8675	14.5025	14.2626	13.8022	14.4334	4.44426e-06	0.700297	4.44426e-06	0.000227911		RNF185	NEFM
LOC417142	6.51673	7.42048	6.74913	6.40045	5.9425	4.49401e-06	1.02003	4.49401e-06	0.000229833		LOC417142	6.51673	7.42048	6.74913	6.40045	5.9425	4.49401e-06	1.02003	4.49401e-06	0.000229833		RNGTT	NEK8
JTB	13.4605	13.6723	13.2728	13.151	13.6514	4.52492e-06	0.521302	4.52492e-06	0.000230783		JTB	13.4605	13.6723	13.2728	13.151	13.6514	4.52492e-06	0.521302	4.52492e-06	0.000230783		RNMT	NES
SEC31B	14.8444	14.1255	13.8624	13.6331	14.1326	4.55503e-06	0.492366	4.55503e-06	0.000231688		SEC31B	14.8444	14.1255	13.8624	13.6331	14.1326	4.55503e-06	0.492366	4.55503e-06	0.000231688		RNPC3	NEUROG2
CLCN7	12.2867	12.0649	11.6759	11.5141	11.9962	4.61054e-06	0.550828	4.61054e-06	0.000233243		ADCY8	8.15905	7.37307	7.04123	6.73277	7.12121	4.60287e-06	0.640295	4.60287e-06	0.000233243		RPF1	NFIC
ADCY8	8.15905	7.37307	7.04123	6.73277	7.12121	4.60287e-06	0.640295	4.60287e-06	0.000233243		CLCN7	12.2867	12.0649	11.6759	11.5141	11.9962	4.61054e-06	0.550828	4.61054e-06	0.000233243		RPL3	NHSL2
RPL3	14.3139	13.5792	14.0975	14.1463	13.822	4.64494e-06	-0.567024	4.64494e-06	0.00023392		RPL3	14.3139	13.5792	14.0975	14.1463	13.822	4.64494e-06	-0.567024	4.64494e-06	0.00023392		RPP40	NKAP
A_87_P132183	5.61842	6.63272	8.60732	7.07765	8.4171	4.6489e-06	-0.444937	4.6489e-06	0.00023392		A_87_P132183	5.61842	6.63272	8.60732	7.07765	8.4171	4.6489e-06	-0.444937	4.6489e-06	0.00023392		RRP9	NKX3-2
NCOA2	12.9441	12.5627	12.5771	12.1208	12.6078	4.69664e-06	0.441943	4.69664e-06	0.000235688		NCOA2	12.9441	12.5627	12.5771	12.1208	12.6078	4.69664e-06	0.441943	4.69664e-06	0.000235688		RSFR	NMB
LOC416924	11.3456	10.2931	9.992	9.65921	10.3216	4.72356e-06	0.633934	4.72356e-06	0.000235775		A_87_P130493	9.95104	10.0868	9.5611	9.38522	9.44553	4.71366e-06	0.701629	4.71366e-06	0.000235775		RSPH9	NPY7R
A_87_P130493	9.95104	10.0868	9.5611	9.38522	9.44553	4.71366e-06	0.701629	4.71366e-06	0.000235775		LOC416924	11.3456	10.2931	9.992	9.65921	10.3216	4.72356e-06	0.633934	4.72356e-06	0.000235775		SAP30BP	NR2E3
A_87_P012508	15.4997	14.608	14.3079	14.066	14.5062	4.76642e-06	0.542016	4.76642e-06	0.000237281		A_87_P012508	15.4997	14.608	14.3079	14.066	14.5062	4.76642e-06	0.542016	4.76642e-06	0.000237281		SBSPON	NRP2
MMACHC	6.31704	6.21444	6.28639	6.73515	6.55349	4.83523e-06	-0.52071	4.83523e-06	0.000238802		ADAM33	8.17196	7.52944	7.77001	7.02754	7.58577	4.81024e-06	0.501898	4.81024e-06	0.000238802		SDCBP	NSD1
A_87_P012988	10.4629	11.0828	10.6535	10.6548	10.6144	4.83059e-06	0.428093	4.83059e-06	0.000238802		A_87_P012988	10.4629	11.0828	10.6535	10.6548	10.6144	4.83059e-06	0.428093	4.83059e-06	0.000238802		SEC22A	NTN1
ADAM33	8.17196	7.52944	7.77001	7.02754	7.58577	4.81024e-06	0.501898	4.81024e-06	0.000238802		MMACHC	6.31704	6.21444	6.28639	6.73515	6.55349	4.83523e-06	-0.52071	4.83523e-06	0.000238802		SEC23A	NXNL2
A_87_P023482	6.90222	6.90275	6.4365	6.39637	6.32592	4.91019e-06	0.506379	4.91019e-06	0.000241865		A_87_P023482	6.90222	6.90275	6.4365	6.39637	6.32592	4.91019e-06	0.506379	4.91019e-06	0.000241865		SEPSECS	ODZ2
HIC1	13.4605	13.0646	13.0676	12.3505	13.4438	4.97498e-06	0.714084	4.97498e-06	0.000244414		HIC1	13.4605	13.0646	13.0676	12.3505	13.4438	4.97498e-06	0.714084	4.97498e-06	0.000244414		SFMBT2	OLFML2B
ALPL	7.70529	7.55758	7.35442	6.96528	7.03762	5.03868e-06	0.592295	5.03868e-06	0.000246895		ALPL	7.70529	7.55758	7.35442	6.96528	7.03762	5.03868e-06	0.592295	5.03868e-06	0.000246895		SFXN4	OSR2
SGK269	13.5667	13.6427	13.9499	14.0807	13.8757	5.14121e-06	-0.437986	5.14121e-06	0.000251261		SGK269	13.5667	13.6427	13.9499	14.0807	13.8757	5.14121e-06	-0.437986	5.14121e-06	0.000251261		SGK269	OTOP2
HDLBP	15.1085	14.7619	14.8458	15.2112	14.8579	5.17287e-06	-0.449327	5.17287e-06	0.000251662		HDLBP	15.1085	14.7619	14.8458	15.2112	14.8579	5.17287e-06	-0.449327	5.17287e-06	0.000251662		SH3GLB1	OXCT1
A_87_P010864	10.7927	9.62847	9.43007	9.064	9.7586	5.17629e-06	0.564472	5.17629e-06	0.000251662		A_87_P010864	10.7927	9.62847	9.43007	9.064	9.7586	5.17629e-06	0.564472	5.17629e-06	0.000251662		SLC10A7	PANK1
RD3	6.8147	6.3497	5.87086	5.79497	5.57075	5.22017e-06	0.554723	5.22017e-06	0.000253138		RD3	6.8147	6.3497	5.87086	5.79497	5.57075	5.22017e-06	0.554723	5.22017e-06	0.000253138		SLC25A19	PANX3
NCKIPSD	10.8407	10.2841	9.89664	9.61664	10.3044	5.23719e-06	0.667472	5.23719e-06	0.000253307		NCKIPSD	10.8407	10.2841	9.89664	9.61664	10.3044	5.23719e-06	0.667472	5.23719e-06	0.000253307		SLC2A3	PARP6
CLDN5	8.95437	9.01037	8.35799	8.54118	8.56456	5.2899e-06	0.469198	5.2899e-06	0.000253553		LOC419764	7.40165	7.36508	6.94541	6.76574	7.09344	5.27003e-06	0.599344	5.27003e-06	0.000253553		SLC35A5	PCBD1
THRA	7.03986	6.65083	6.29994	6.17689	6.27682	5.28062e-06	0.473941	5.28062e-06	0.000253553		THRA	7.03986	6.65083	6.29994	6.17689	6.27682	5.28062e-06	0.473941	5.28062e-06	0.000253553		SLC36A4	PCDHGC3
LOC422179	9.35738	9.85929	9.11831	9.36576	9.2203	5.29647e-06	0.493532	5.29647e-06	0.000253553		CLDN5	8.95437	9.01037	8.35799	8.54118	8.56456	5.2899e-06	0.469198	5.2899e-06	0.000253553		SLC38A6	PDLIM7
LOC419764	7.40165	7.36508	6.94541	6.76574	7.09344	5.27003e-06	0.599344	5.27003e-06	0.000253553		LOC422179	9.35738	9.85929	9.11831	9.36576	9.2203	5.29647e-06	0.493532	5.29647e-06	0.000253553		SMN	PDXP
CRP	5.94738	7.3585	6.63553	6.33238	5.80834	5.42379e-06	1.02612	5.42379e-06	0.000258986		CRP	5.94738	7.3585	6.63553	6.33238	5.80834	5.42379e-06	1.02612	5.42379e-06	0.000258986		SNAPC3	PDZRN3
RSPH9	5.73376	6.54589	6.60934	7.1102	6.83152	5.50221e-06	-0.564308	5.50221e-06	0.000261516		RSPH9	5.73376	6.54589	6.60934	7.1102	6.83152	5.50221e-06	-0.564308	5.50221e-06	0.000261516		SNRPB	PENK
LRRFIP1	7.11724	7.03339	7.07591	6.57526	6.84977	5.50473e-06	0.458128	5.50473e-06	0.000261516		LRRFIP1	7.11724	7.03339	7.07591	6.57526	6.84977	5.50473e-06	0.458128	5.50473e-06	0.000261516		SNRPD1	PHLDB1
A_87_P015480	11.0332	10.6769	10.6078	10.2733	10.4763	5.52466e-06	0.403627	5.52466e-06	0.000261799		A_87_P015480	11.0332	10.6769	10.6078	10.2733	10.4763	5.52466e-06	0.403627	5.52466e-06	0.000261799		SNX13	PIGS
A_87_P174413	10.3486	9.78774	9.85544	9.33673	9.82226	5.58289e-06	0.451003	5.58289e-06	0.000262777		A_87_P024174	11.5124	11.1646	10.6984	10.6507	10.6988	5.58255e-06	0.51392	5.58255e-06	0.000262777		SOCS6	PLEKHA6
A_87_P024174	11.5124	11.1646	10.6984	10.6507	10.6988	5.58255e-06	0.51392	5.58255e-06	0.000262777		A_87_P174413	10.3486	9.78774	9.85544	9.33673	9.82226	5.58289e-06	0.451003	5.58289e-06	0.000262777		SPATA6	PLEKHC1
LOC419328	6.87799	8.79863	7.74157	6.23605	6.56904	5.58741e-06	2.56258	5.58741e-06	0.000262777		LOC419328	6.87799	8.79863	7.74157	6.23605	6.56904	5.58741e-06	2.56258	5.58741e-06	0.000262777		SPCS1	PLEKHH3
A_87_P015932	6.93998	7.32522	6.88721	8.00009	6.77231	5.61718e-06	-0.674872	5.61718e-06	0.000263515		A_87_P015932	6.93998	7.32522	6.88721	8.00009	6.77231	5.61718e-06	-0.674872	5.61718e-06	0.000263515		SPERT	PLXNA4B
FASTK	6.61104	7.10051	6.24523	6.26899	6.24514	5.63449e-06	0.831519	5.63449e-06	0.000263666		FASTK	6.61104	7.10051	6.24523	6.26899	6.24514	5.63449e-06	0.831519	5.63449e-06	0.000263666		SPI1	PNOC
LOC416971	11.407	11.9691	12.0131	12.3283	11.8001	5.68917e-06	-0.359204	5.68917e-06	0.000265561		LOC416971	11.407	11.9691	12.0131	12.3283	11.8001	5.68917e-06	-0.359204	5.68917e-06	0.000265561		SRBD1	POLG
A_87_P011138	11.0531	10.1201	10.5964	10.5874	10.2749	5.73642e-06	-0.467301	5.73642e-06	0.0002671		A_87_P011138	11.0531	10.1201	10.5964	10.5874	10.2749	5.73642e-06	-0.467301	5.73642e-06	0.0002671		STAM2	POM121
A_87_P014953	11.922	11.1234	10.7823	10.6677	10.9314	5.76317e-06	0.455729	5.76317e-06	0.00026768		A_87_P014953	11.922	11.1234	10.7823	10.6677	10.9314	5.76317e-06	0.455729	5.76317e-06	0.00026768		STAU2	POPDC2
A_87_P182513	12.041	11.7269	10.8461	11.1085	11.3318	5.80227e-06	0.61843	5.80227e-06	0.000268829		A_87_P182513	12.041	11.7269	10.8461	11.1085	11.3318	5.80227e-06	0.61843	5.80227e-06	0.000268829		SUMF2	POU2F3
FAIM2	6.90623	6.45578	6.01666	5.95891	5.99631	5.83111e-06	0.496861	5.83111e-06	0.000269498		FAIM2	6.90623	6.45578	6.01666	5.95891	5.99631	5.83111e-06	0.496861	5.83111e-06	0.000269498		SYAP1	PPARGC1B
SOCS6	10.6569	10.9907	11.3994	11.4249	11.2144	5.93744e-06	-0.434202	5.93744e-06	0.000273736		SOCS6	10.6569	10.9907	11.3994	11.4249	11.2144	5.93744e-06	-0.434202	5.93744e-06	0.000273736		SYNJ2	PPEF2
A_87_P078961	8.37171	8.612	9.3172	9.01827	9.52058	6.00047e-06	-0.406264	6.00047e-06	0.000275962		A_87_P078961	8.37171	8.612	9.3172	9.01827	9.52058	6.00047e-06	-0.406264	6.00047e-06	0.000275962		SYPL1	PPP1R14C
CIRH1A	6.87222	6.91162	6.412	6.31866	6.41574	6.05423e-06	0.592965	6.05423e-06	0.000277753		CIRH1A	6.87222	6.91162	6.412	6.31866	6.41574	6.05423e-06	0.592965	6.05423e-06	0.000277753		TAF12	PPP1R1B
A_87_P147398	9.47317	9.84386	9.88891	10.2868	9.88691	6.14585e-06	-0.442902	6.14585e-06	0.000281267		A_87_P147398	9.47317	9.84386	9.88891	10.2868	9.88691	6.14585e-06	-0.442902	6.14585e-06	0.000281267		TAX1BP1	PRDM9
A_87_P075731	12.2311	11.3757	11.1984	10.7995	11.4693	6.25391e-06	0.576159	6.25391e-06	0.000285514		A_87_P075731	12.2311	11.3757	11.1984	10.7995	11.4693	6.25391e-06	0.576159	6.25391e-06	0.000285514		TBC1D1	PRICKLE2
A_87_P033070	12.5673	13.3455	12.8483	12.924	12.8927	6.35295e-06	0.421488	6.35295e-06	0.00028933		A_87_P033070	12.5673	13.3455	12.8483	12.924	12.8927	6.35295e-06	0.421488	6.35295e-06	0.00028933		TC2N	PRKAB2
A_87_P022078	8.7319	7.88275	7.53902	7.35661	7.83885	6.45076e-06	0.526141	6.45076e-06	0.000293071		A_87_P022078	8.7319	7.88275	7.53902	7.35661	7.83885	6.45076e-06	0.526141	6.45076e-06	0.000293071		TCEB1	PROP1
A_87_P013049	12.5947	12.4297	12.1706	11.8836	12.3707	6.51596e-06	0.546032	6.51596e-06	0.000295317		A_87_P013049	12.5947	12.4297	12.1706	11.8836	12.3707	6.51596e-06	0.546032	6.51596e-06	0.000295317		TCP11L2	PRPF8
ICA1	9.51107	9.96208	10.2819	10.3047	10.3653	6.57197e-06	-0.342624	6.57197e-06	0.000297136		ICA1	9.51107	9.96208	10.2819	10.3047	10.3653	6.57197e-06	-0.342624	6.57197e-06	0.000297136		TECPR2	PRRC2B
RGS18	6.84015	7.89611	9.44603	8.56978	9.1713	6.59877e-06	-0.67367	6.59877e-06	0.000297628		RGS18	6.84015	7.89611	9.44603	8.56978	9.1713	6.59877e-06	-0.67367	6.59877e-06	0.000297628		TERF1	PSAT1
A_87_P196558	8.70315	8.86571	8.68248	9.23558	8.91861	6.64582e-06	-0.369868	6.64582e-06	0.00029903		A_87_P196558	8.70315	8.86571	8.68248	9.23558	8.91861	6.64582e-06	-0.369868	6.64582e-06	0.00029903		TERF2IP	PSD
A_87_P021821	8.70036	8.30903	8.30938	7.88895	8.37396	6.72564e-06	0.420085	6.72564e-06	0.000301896		A_87_P021821	8.70036	8.30903	8.30938	7.88895	8.37396	6.72564e-06	0.420085	6.72564e-06	0.000301896		TFB1M	PSMA4
APP	14.9112	14.4572	14.3559	13.9581	14.3193	6.77218e-06	0.499084	6.77218e-06	0.000303258		APP	14.9112	14.4572	14.3559	13.9581	14.3193	6.77218e-06	0.499084	6.77218e-06	0.000303258		TLR4	PSMD11
DCTN4	13.4301	12.7235	12.6236	12.3354	12.6589	6.85425e-06	0.388143	6.85425e-06	0.0003062		DCTN4	13.4301	12.7235	12.6236	12.3354	12.6589	6.85425e-06	0.388143	6.85425e-06	0.0003062		TLR6	PSTK
A_87_P312132	7.46947	6.86638	6.60357	6.13992	6.59597	6.96488e-06	0.726459	6.96488e-06	0.000310401		A_87_P312132	7.46947	6.86638	6.60357	6.13992	6.59597	6.96488e-06	0.726459	6.96488e-06	0.000310401		TLR7	PTGS1
CXCL14	8.71917	8.64109	9.15085	9.16378	9.01036	6.98867e-06	-0.522692	6.98867e-06	0.000310722		CXCL14	8.71917	8.64109	9.15085	9.16378	9.01036	6.98867e-06	-0.522692	6.98867e-06	0.000310722		TM7SF4	PTP4A2
LOC416668	10.0502	9.4543	8.94382	8.92931	9.29725	7.03491e-06	0.52499	7.03491e-06	0.000312036		LOC416668	10.0502	9.4543	8.94382	8.92931	9.29725	7.03491e-06	0.52499	7.03491e-06	0.000312036		TMBIM4	PTPRF
A_87_P149793	12.9774	13.415	13.4263	13.7643	13.5756	7.11769e-06	-0.349286	7.11769e-06	0.000314962		A_87_P149793	12.9774	13.415	13.4263	13.7643	13.5756	7.11769e-06	-0.349286	7.11769e-06	0.000314962		TMEM159	PXK
A_87_P014439	6.67853	6.65371	6.76523	7.08494	6.64853	7.19522e-06	-0.431223	7.19522e-06	0.000317642		A_87_P014439	6.67853	6.65371	6.76523	7.08494	6.64853	7.19522e-06	-0.431223	7.19522e-06	0.000317642		TMEM192	RAB26
IRF2BP2	12.0804	12.1692	12.1503	11.7374	12.1971	7.28763e-06	0.431813	7.28763e-06	0.000320964		IRF2BP2	12.0804	12.1692	12.1503	11.7374	12.1971	7.28763e-06	0.431813	7.28763e-06	0.000320964		TMEM20	RAB40B
A_87_P076931	7.72829	7.8339	7.31196	7.14217	7.25353	7.37257e-06	0.691728	7.37257e-06	0.000323943		A_87_P076931	7.72829	7.8339	7.31196	7.14217	7.25353	7.37257e-06	0.691728	7.37257e-06	0.000323943		TMEM27	RAI2
A_87_P252803	10.0135	9.94403	9.57677	10.2872	9.5426	7.39082e-06	-0.343169	7.39082e-06	0.000323984		A_87_P252803	10.0135	9.94403	9.57677	10.2872	9.5426	7.39082e-06	-0.343169	7.39082e-06	0.000323984		TMEM60	RAP1GDS1
RIOK3	5.56781	6.45925	6.40973	7.25524	6.82027	7.41944e-06	-0.795984	7.41944e-06	0.000324479		RIOK3	5.56781	6.45925	6.40973	7.25524	6.82027	7.41944e-06	-0.795984	7.41944e-06	0.000324479		TMOD4	RASA3
C9H2orf82	7.54089	6.43217	6.47017	5.98571	6.44601	7.44251e-06	0.446454	7.44251e-06	0.000324729		C9H2orf82	7.54089	6.43217	6.47017	5.98571	6.44601	7.44251e-06	0.446454	7.44251e-06	0.000324729		TMX4	RBL2
A_87_P170028	5.38675	5.75387	6.38947	6.19229	6.33112	7.58851e-06	-0.438428	7.58851e-06	0.00033033		A_87_P170028	5.38675	5.75387	6.38947	6.19229	6.33112	7.58851e-06	-0.438428	7.58851e-06	0.00033033		TNFAIP8	RBPMS2
A_87_P012848	10.7233	10.992	10.5986	10.4665	10.5845	7.63889e-06	0.525465	7.63889e-06	0.000331751		A_87_P012848	10.7233	10.992	10.5986	10.4665	10.5845	7.63889e-06	0.525465	7.63889e-06	0.000331751		TNFRSF11B	RCJMB04_15M14
A_87_P154168	10.4932	10.9771	9.77036	10.4413	10.2088	7.76453e-06	0.535812	7.76453e-06	0.000336427		A_87_P154168	10.4932	10.9771	9.77036	10.4413	10.2088	7.76453e-06	0.535812	7.76453e-06	0.000336427		TNFSF11	RCJMB04_3A16
A_87_P118853	15.9907	15.507	15.4686	14.8794	15.6872	7.78469e-06	0.627527	7.78469e-06	0.000336507		A_87_P118853	15.9907	15.507	15.4686	14.8794	15.6872	7.78469e-06	0.627527	7.78469e-06	0.000336507		TNFSF13B	RD3
A_87_P121608	10.9302	10.54	10.1606	9.89812	10.3273	7.80232e-06	0.64187	7.80232e-06	0.000336507		A_87_P121608	10.9302	10.54	10.1606	9.89812	10.3273	7.80232e-06	0.64187	7.80232e-06	0.000336507		TOE1	REEP2
A_87_P099571	7.04348	6.60144	6.57577	5.64371	5.99596	7.88877e-06	0.957734	7.88877e-06	0.000339453		A_87_P099571	7.04348	6.60144	6.57577	5.64371	5.99596	7.88877e-06	0.957734	7.88877e-06	0.000339453		TOMM7	REL
UCKL1	7.69525	7.4391	7.16087	6.75169	6.63082	7.92687e-06	0.687416	7.92687e-06	0.000339905		UCKL1	7.69525	7.4391	7.16087	6.75169	6.63082	7.92687e-06	0.687416	7.92687e-06	0.000339905		TP53RK	RELN
A_87_P033197	6.42226	6.45684	6.0184	5.62925	5.66297	7.93559e-06	0.827589	7.93559e-06	0.000339905		A_87_P033197	6.42226	6.45684	6.0184	5.62925	5.66297	7.93559e-06	0.827589	7.93559e-06	0.000339905		TPP2	RERE
A_87_P013935	6.17513	6.41555	6.72073	7.00084	6.92893	8.01017e-06	-0.58529	8.01017e-06	0.000341202		A_87_P122628	11.9918	11.616	10.9639	11.1107	11.3152	8.00432e-06	0.505351	8.00432e-06	0.000341202		TRAF3	RFT1
UQCC	10.589	11.2022	11.069	11.6113	11.1274	8.02057e-06	-0.409162	8.02057e-06	0.000341202		A_87_P013935	6.17513	6.41555	6.72073	7.00084	6.92893	8.01017e-06	-0.58529	8.01017e-06	0.000341202		TRAM1	RGS14
A_87_P122628	11.9918	11.616	10.9639	11.1107	11.3152	8.00432e-06	0.505351	8.00432e-06	0.000341202		UQCC	10.589	11.2022	11.069	11.6113	11.1274	8.02057e-06	-0.409162	8.02057e-06	0.000341202		TRMT11	RHOC
A_87_P122743	15.486	14.6949	14.0604	14.23	14.513	8.15723e-06	0.464968	8.15723e-06	0.00034389		PTPRF	11.3929	10.6565	10.5822	10.1671	10.4759	8.10348e-06	0.489396	8.10348e-06	0.00034389		TRMT61A	RNASEL
PTPRF	11.3929	10.6565	10.5822	10.1671	10.4759	8.10348e-06	0.489396	8.10348e-06	0.00034389		NR2E3	7.09041	7.73634	7.16323	6.86051	6.65304	8.12768e-06	0.875824	8.12768e-06	0.00034389		TSEN15	RNF207
SOBP	6.65662	6.72453	6.00274	6.21755	6.01455	8.14106e-06	0.506983	8.14106e-06	0.00034389		SOBP	6.65662	6.72453	6.00274	6.21755	6.01455	8.14106e-06	0.506983	8.14106e-06	0.00034389		TSGA14	RNF217
NR2E3	7.09041	7.73634	7.16323	6.86051	6.65304	8.12768e-06	0.875824	8.12768e-06	0.00034389		A_87_P122743	15.486	14.6949	14.0604	14.23	14.513	8.15723e-06	0.464968	8.15723e-06	0.00034389		TSN	RNPEPL1
MARVELD3	8.73119	9.01797	9.51549	9.6805	9.13534	8.26688e-06	-0.66253	8.26688e-06	0.000346949		RAI2	13.7241	13.143	12.8595	12.5897	13.1439	8.2501e-06	0.553378	8.2501e-06	0.000346949		TSPAN14	ROCK1
RAI2	13.7241	13.143	12.8595	12.5897	13.1439	8.2501e-06	0.553378	8.2501e-06	0.000346949		MARVELD3	8.73119	9.01797	9.51549	9.6805	9.13534	8.26688e-06	-0.66253	8.26688e-06	0.000346949		TSPO2	RTN4RL2
A_87_P018232	12.1459	11.6224	10.9299	10.9451	11.0906	8.39876e-06	0.677291	8.39876e-06	0.000351696		A_87_P018232	12.1459	11.6224	10.9299	10.9451	11.0906	8.39876e-06	0.677291	8.39876e-06	0.000351696		TTLL5	RXRA
A_87_P303248	6.63851	6.9285	6.43516	6.46502	6.18305	8.44076e-06	0.463482	8.44076e-06	0.000352666		A_87_P303248	6.63851	6.9285	6.43516	6.46502	6.18305	8.44076e-06	0.463482	8.44076e-06	0.000352666		TUBB1	RYR3
FLNA	7.21678	6.70509	6.37281	5.99536	6.54848	8.50203e-06	0.70973	8.50203e-06	0.000354434		FLNA	7.21678	6.70509	6.37281	5.99536	6.54848	8.50203e-06	0.70973	8.50203e-06	0.000354434		TXN2	S100B
A_87_P306008	12.1936	11.8503	11.4596	11.0657	11.3173	8.58296e-06	0.784582	8.58296e-06	0.000357013		A_87_P306008	12.1936	11.8503	11.4596	11.0657	11.3173	8.58296e-06	0.784582	8.58296e-06	0.000357013		TXNL4B	SAMD4A
A_87_P175913	6.46994	6.99162	6.43348	5.98957	5.91469	8.68884e-06	1.00205	8.68884e-06	0.000360616		A_87_P175913	6.46994	6.99162	6.43348	5.98957	5.91469	8.68884e-06	1.00205	8.68884e-06	0.000360616		TXNRD1	SAMD5
FAM96A	12.8774	12.9922	13.1767	13.3082	13.0292	8.72258e-06	-0.316033	8.72258e-06	0.00036112		FAM96A	12.8774	12.9922	13.1767	13.3082	13.0292	8.72258e-06	-0.316033	8.72258e-06	0.00036112		TXNRD3	SARDH
NACC2	9.88168	10.2242	9.55364	9.65753	9.94384	8.73958e-06	0.566709	8.73958e-06	0.00036112		NACC2	9.88168	10.2242	9.55364	9.65753	9.94384	8.73958e-06	0.566709	8.73958e-06	0.00036112		UBE2G2	SCHIP1
A_87_P016665	12.404	12.0115	11.1919	11.3877	11.6677	8.87384e-06	0.623795	8.87384e-06	0.00036586		A_87_P016665	12.404	12.0115	11.1919	11.3877	11.6677	8.87384e-06	0.623795	8.87384e-06	0.00036586		UBE2I	SCTR
A_87_P305068	6.89823	6.16303	6.60023	6.51252	6.67451	9.21706e-06	-0.349496	9.21706e-06	0.000379175		A_87_P305068	6.89823	6.16303	6.60023	6.51252	6.67451	9.21706e-06	-0.349496	9.21706e-06	0.000379175		UBE3A	SCX
FCHSD2	10.7816	10.2958	10.1732	9.79993	10.3169	9.26466e-06	0.495828	9.26466e-06	0.000380298		FCHSD2	10.7816	10.2958	10.1732	9.79993	10.3169	9.26466e-06	0.495828	9.26466e-06	0.000380298		UBXD7	SEC24B
MRPL32	11.6244	11.7562	11.205	11.3795	11.5225	9.35154e-06	0.376743	9.35154e-06	0.000383024		MRPL32	11.6244	11.7562	11.205	11.3795	11.5225	9.35154e-06	0.376743	9.35154e-06	0.000383024		UQCC	SEC31A
A_87_P146063	8.57582	8.50733	8.47594	8.92379	8.59047	9.40873e-06	-0.416454	9.40873e-06	0.000383688		RELN	8.79225	8.07031	7.32712	7.4606	7.72698	9.39614e-06	0.609707	9.39614e-06	0.000383688		UQCRC1	SEC31B
RELN	8.79225	8.07031	7.32712	7.4606	7.72698	9.39614e-06	0.609707	9.39614e-06	0.000383688		A_87_P146063	8.57582	8.50733	8.47594	8.92379	8.59047	9.40873e-06	-0.416454	9.40873e-06	0.000383688		UROD	SEMA4B
MAGT1	10.1004	10.9232	11.1822	11.6323	11.281	9.43649e-06	-0.709069	9.43649e-06	0.000383983		MAGT1	10.1004	10.9232	11.1822	11.6323	11.281	9.43649e-06	-0.709069	9.43649e-06	0.000383983		USMG5	SERBP1
ERBB3	15.6238	14.799	14.6584	14.3225	14.8852	9.57001e-06	0.4765	9.57001e-06	0.000388571		ERBB3	15.6238	14.799	14.6584	14.3225	14.8852	9.57001e-06	0.4765	9.57001e-06	0.000388571		USP3	SERINC2
SEPSECS	8.1022	8.01207	8.12371	8.73843	8.3756	9.70202e-06	-0.726356	9.70202e-06	0.000392634		SEPSECS	8.1022	8.01207	8.12371	8.73843	8.3756	9.70202e-06	-0.726356	9.70202e-06	0.000392634		USP45	SF3B14
MAB21L2	13.6099	12.6841	12.4187	11.9683	12.5818	9.71202e-06	0.715803	9.71202e-06	0.000392634		MAB21L2	13.6099	12.6841	12.4187	11.9683	12.5818	9.71202e-06	0.715803	9.71202e-06	0.000392634		USP47	SFRP5
UBXD7	12.0333	11.145	11.527	11.5377	11.5192	9.75331e-06	-0.392725	9.75331e-06	0.000393454		UBXD7	12.0333	11.145	11.527	11.5377	11.5192	9.75331e-06	-0.392725	9.75331e-06	0.000393454		VAMP2	SHPK
TADA1L	13.0504	12.7165	12.2801	12.3281	12.1523	9.78928e-06	0.38841	9.78928e-06	0.000394055		TADA1L	13.0504	12.7165	12.2801	12.3281	12.1523	9.78928e-06	0.38841	9.78928e-06	0.000394055		VMA21	SIK1
SLC38A7	6.5436	6.4156	6.12456	5.83188	5.84515	9.93165e-06	0.583714	9.93165e-06	0.000398542		SLC38A7	6.5436	6.4156	6.12456	5.83188	5.84515	9.93165e-06	0.583714	9.93165e-06	0.000398542		VPS36	SLC16A13
HMCN1	10.2345	7.87523	7.96848	7.03144	8.14933	9.96461e-06	0.843794	9.96461e-06	0.000398542		SPSB4	6.93835	8.48865	7.62804	7.41426	6.86798	9.96439e-06	1.0744	9.96439e-06	0.000398542		VPS4B	SLC19A1
SPSB4	6.93835	8.48865	7.62804	7.41426	6.86798	9.96439e-06	1.0744	9.96439e-06	0.000398542		HMCN1	10.2345	7.87523	7.96848	7.03144	8.14933	9.96461e-06	0.843794	9.96461e-06	0.000398542		WDFY3	SLC22A4
C1H12orf32	6.83794	6.91066	6.95459	7.6427	6.91454	1.00928e-05	-0.732032	1.00928e-05	0.0003994		A_87_P119388	8.6226	7.47001	7.27183	6.95372	7.35261	1.00409e-05	0.516293	1.00409e-05	0.0003994		WDR4	SLC24A6
A_87_P011927	13.684	12.9896	12.8511	12.5562	12.728	1.00793e-05	0.433346	1.00793e-05	0.0003994		A_87_P159488	8.68712	8.07943	8.1767	7.59467	8.06259	1.00717e-05	0.484756	1.00717e-05	0.0003994		WDR75	SLC25A28
A_87_P159488	8.68712	8.07943	8.1767	7.59467	8.06259	1.00717e-05	0.484756	1.00717e-05	0.0003994		A_87_P011927	13.684	12.9896	12.8511	12.5562	12.728	1.00793e-05	0.433346	1.00793e-05	0.0003994		XIAP	SLC25A37
A_87_P119388	8.6226	7.47001	7.27183	6.95372	7.35261	1.00409e-05	0.516293	1.00409e-05	0.0003994		A_87_P018115	8.40347	8.0436	7.07318	7.51281	7.3275	1.00805e-05	0.530793	1.00805e-05	0.0003994		XPO4	SLC27A4
A_87_P018115	8.40347	8.0436	7.07318	7.51281	7.3275	1.00805e-05	0.530793	1.00805e-05	0.0003994		C1H12orf32	6.83794	6.91066	6.95459	7.6427	6.91454	1.00928e-05	-0.732032	1.00928e-05	0.0003994		XRCC2	SLC28A2
A_87_P017414	9.22732	8.26116	8.86871	8.73351	9.01565	1.02332e-05	-0.47235	1.02332e-05	0.000404087		A_87_P017414	9.22732	8.26116	8.86871	8.73351	9.01565	1.02332e-05	-0.47235	1.02332e-05	0.000404087		XRCC5	SLC2A1
OXCT1	14.4645	13.8306	13.8625	13.3941	13.7731	1.03188e-05	0.436506	1.03188e-05	0.000404087		A_87_P012486	11.5342	11.7352	11.091	11.1551	11.7047	1.02596e-05	0.580064	1.02596e-05	0.000404087		XYLB	SLC38A7
A_87_P001782	7.28617	7.66182	7.07752	7.09091	6.80479	1.03402e-05	0.570917	1.03402e-05	0.000404087		OXCT1	14.4645	13.8306	13.8625	13.3941	13.7731	1.03188e-05	0.436506	1.03188e-05	0.000404087		YAE1D1	SLC39A14
A_87_P012486	11.5342	11.7352	11.091	11.1551	11.7047	1.02596e-05	0.580064	1.02596e-05	0.000404087		A_87_P086491	6.50956	6.91326	6.49698	6.09679	6.28023	1.0324e-05	0.81647	1.0324e-05	0.000404087		ZBTB2	SLC6A9
A_87_P060191	6.87983	7.25165	6.49669	6.62434	6.52766	1.03407e-05	0.627304	1.03407e-05	0.000404087		A_87_P001782	7.28617	7.66182	7.07752	7.09091	6.80479	1.03402e-05	0.570917	1.03402e-05	0.000404087		ZBTB26	SLC8A1
A_87_P086491	6.50956	6.91326	6.49698	6.09679	6.28023	1.0324e-05	0.81647	1.0324e-05	0.000404087		A_87_P060191	6.87983	7.25165	6.49669	6.62434	6.52766	1.03407e-05	0.627304	1.03407e-05	0.000404087		ZBTB33	SLC9A8
A_87_P083621	9.10331	9.71409	9.71491	9.0963	9.86717	1.04439e-05	0.617794	1.04439e-05	0.000407267		A_87_P083621	9.10331	9.71409	9.71491	9.0963	9.86717	1.04439e-05	0.617794	1.04439e-05	0.000407267		ZBTB43	SLIT3
TMEM35	9.84475	9.63759	9.08112	9.23014	8.98541	1.05181e-05	0.407452	1.05181e-05	0.000408891		TMEM35	9.84475	9.63759	9.08112	9.23014	8.98541	1.05181e-05	0.407452	1.05181e-05	0.000408891		ZBTB44	SLITRK2
NDRG4	11.9486	11.0403	10.4358	10.2532	10.8909	1.05292e-05	0.78706	1.05292e-05	0.000408891		NDRG4	11.9486	11.0403	10.4358	10.2532	10.8909	1.05292e-05	0.78706	1.05292e-05	0.000408891		ZBTB6	SMAD6
U2SURP	11.1114	10.167	10.2586	9.66901	10.2189	1.06072e-05	0.498003	1.06072e-05	0.000411066		U2SURP	11.1114	10.167	10.2586	9.66901	10.2189	1.06072e-05	0.498003	1.06072e-05	0.000411066		ZCCHC10	SMARCA2
A_87_P175303	6.25657	6.42782	6.72548	6.90106	6.84886	1.07011e-05	-0.473249	1.07011e-05	0.00041385		A_87_P175303	6.25657	6.42782	6.72548	6.90106	6.84886	1.07011e-05	-0.473249	1.07011e-05	0.00041385		ZDHHC13	SMG6
A_87_P175463	7.7392	6.08546	5.64817	5.66261	5.78348	1.08259e-05	0.422852	1.08259e-05	0.000417813		A_87_P175463	7.7392	6.08546	5.64817	5.66261	5.78348	1.08259e-05	0.422852	1.08259e-05	0.000417813		ZFP161	SMO
CHRDL1	9.9994	10.478	9.93571	9.89146	10.1753	1.09693e-05	0.586497	1.09693e-05	0.000422478		CHRDL1	9.9994	10.478	9.93571	9.89146	10.1753	1.09693e-05	0.586497	1.09693e-05	0.000422478		ZNF207	SMOC1
A_87_P304948	6.70296	7.14513	6.47152	6.18504	6.34572	1.11635e-05	0.960089	1.11635e-05	0.000429074		A_87_P304948	6.70296	7.14513	6.47152	6.18504	6.34572	1.11635e-05	0.960089	1.11635e-05	0.000429074		ZNF410	SMTN
A_87_P007523	11.6041	11.4555	11.3915	11.0142	11.2367	1.13535e-05	0.441271	1.13535e-05	0.000435481		A_87_P007523	11.6041	11.4555	11.3915	11.0142	11.2367	1.13535e-05	0.441271	1.13535e-05	0.000435481		ZNF622	SNCB
OSBPL10	7.81683	7.33224	7.37429	7.75568	7.31646	1.14036e-05	-0.423438	1.14036e-05	0.000436509		OSBPL10	7.81683	7.33224	7.37429	7.75568	7.31646	1.14036e-05	-0.423438	1.14036e-05	0.000436509		ZYG11B	SNX21
A_87_P303668	7.24928	8.5672	8.12903	7.79465	7.85172	1.15332e-05	0.772554	1.15332e-05	0.000440567		A_87_P303668	7.24928	8.5672	8.12903	7.79465	7.85172	1.15332e-05	0.772554	1.15332e-05	0.000440567			SOAT1
A_87_P114373	8.67659	8.1056	8.45636	8.59852	8.51748	1.17101e-05	-0.492919	1.17101e-05	0.000446372		A_87_P114373	8.67659	8.1056	8.45636	8.59852	8.51748	1.17101e-05	-0.492919	1.17101e-05	0.000446372			SOBP
FAM3D	9.93959	11.184	11.38	11.5618	11.3246	1.17328e-05	-0.377759	1.17328e-05	0.000446372		FAM3D	9.93959	11.184	11.38	11.5618	11.3246	1.17328e-05	-0.377759	1.17328e-05	0.000446372			SORL1
KATNA1	9.63982	9.37554	9.51233	9.82058	9.78707	1.17847e-05	-0.445043	1.17847e-05	0.000447438		KATNA1	9.63982	9.37554	9.51233	9.82058	9.78707	1.17847e-05	-0.445043	1.17847e-05	0.000447438			SPSB4
IGSF1	6.31173	7.25948	8.51811	7.78721	8.35967	1.18412e-05	-0.527729	1.18412e-05	0.000447764		A_87_P112018	9.38877	7.3469	6.23049	6.87089	6.34816	1.1818e-05	0.476012	1.1818e-05	0.000447764			SRR
A_87_P112018	9.38877	7.3469	6.23049	6.87089	6.34816	1.1818e-05	0.476012	1.1818e-05	0.000447764		IGSF1	6.31173	7.25948	8.51811	7.78721	8.35967	1.18412e-05	-0.527729	1.18412e-05	0.000447764			SS18L2
A_87_P006397	10.3373	11.6735	10.4581	10.7474	10.6115	1.19242e-05	0.926164	1.19242e-05	0.000449996		A_87_P006397	10.3373	11.6735	10.4581	10.7474	10.6115	1.19242e-05	0.926164	1.19242e-05	0.000449996			SS2
A_87_P249228	9.14282	9.02611	9.25557	9.39401	9.15132	1.20608e-05	-0.367905	1.20608e-05	0.000454235		A_87_P249228	9.14282	9.02611	9.25557	9.39401	9.15132	1.20608e-05	-0.367905	1.20608e-05	0.000454235			ST3GAL2
LOC100857946	12.013	10.2628	10.7998	9.66714	10.8695	1.21697e-05	0.595678	1.21697e-05	0.000457413		LOC100857946	12.013	10.2628	10.7998	9.66714	10.8695	1.21697e-05	0.595678	1.21697e-05	0.000457413			SUPT5H
APPL1	9.32159	9.42443	9.03762	8.74168	8.431	1.24087e-05	0.682746	1.24087e-05	0.00046453		PSMD11	7.32225	8.80465	7.90789	7.68052	7.06778	1.23961e-05	1.12412	1.23961e-05	0.00046453			SYN2
PSMD11	7.32225	8.80465	7.90789	7.68052	7.06778	1.23961e-05	1.12412	1.23961e-05	0.00046453		APPL1	9.32159	9.42443	9.03762	8.74168	8.431	1.24087e-05	0.682746	1.24087e-05	0.00046453			SYNC
TRMT11	6.30508	6.51235	6.60825	7.1101	6.9136	1.25317e-05	-0.597746	1.25317e-05	0.000467269		SUPT5H	13.7057	12.8516	12.7159	12.341	12.7794	1.25212e-05	0.510589	1.25212e-05	0.000467269			TACR2
SUPT5H	13.7057	12.8516	12.7159	12.341	12.7794	1.25212e-05	0.510589	1.25212e-05	0.000467269		TRMT11	6.30508	6.51235	6.60825	7.1101	6.9136	1.25317e-05	-0.597746	1.25317e-05	0.000467269			TADA1L
BRAP	7.42093	7.31826	7.52693	7.74334	7.38668	1.26352e-05	-0.425082	1.26352e-05	0.000468727		CLDN12	6.71264	6.83811	6.31659	5.56645	5.84133	1.26344e-05	1.27166	1.26344e-05	0.000468727			TAGLN
A_87_P161523	7.60091	6.12647	5.59564	5.68743	5.71373	1.26459e-05	0.439034	1.26459e-05	0.000468727		BRAP	7.42093	7.31826	7.52693	7.74334	7.38668	1.26352e-05	-0.425082	1.26352e-05	0.000468727			TAOK3
CLDN12	6.71264	6.83811	6.31659	5.56645	5.84133	1.26344e-05	1.27166	1.26344e-05	0.000468727		A_87_P161523	7.60091	6.12647	5.59564	5.68743	5.71373	1.26459e-05	0.439034	1.26459e-05	0.000468727			TCF12
A_87_P152343	9.16996	9.16957	9.5009	9.6897	9.58243	1.27708e-05	-0.520134	1.27708e-05	0.000471995		A_87_P152343	9.16996	9.16957	9.5009	9.6897	9.58243	1.27708e-05	-0.520134	1.27708e-05	0.000471995			TCF7L1
A_87_P011978	11.0814	11.652	11.818	11.9818	11.6615	1.27846e-05	-0.329808	1.27846e-05	0.000471995		A_87_P011978	11.0814	11.652	11.818	11.9818	11.6615	1.27846e-05	-0.329808	1.27846e-05	0.000471995			TCIRG1
A_87_P012259	6.61264	6.8566	6.30651	6.32075	6.15123	1.28209e-05	0.535859	1.28209e-05	0.000472404		A_87_P012259	6.61264	6.8566	6.30651	6.32075	6.15123	1.28209e-05	0.535859	1.28209e-05	0.000472404			TET3
NACAD	9.56147	9.09359	8.45499	8.44636	8.84419	1.29215e-05	0.647229	1.29215e-05	0.000475175		NACAD	9.56147	9.09359	8.45499	8.44636	8.84419	1.29215e-05	0.647229	1.29215e-05	0.000475175			TFDP2
LOC421419	6.0177	5.9326	5.96683	6.2413	6.07219	1.30405e-05	-0.308698	1.30405e-05	0.000478611		LOC421419	6.0177	5.9326	5.96683	6.2413	6.07219	1.30405e-05	-0.308698	1.30405e-05	0.000478611			THOC5
A_87_P063286	9.69353	8.80643	8.29486	8.20932	8.5071	1.31896e-05	0.597113	1.31896e-05	0.000483136		A_87_P063286	9.69353	8.80643	8.29486	8.20932	8.5071	1.31896e-05	0.597113	1.31896e-05	0.000483136			THRA
LOC422606	5.92547	5.81111	5.87753	6.18323	6.07846	1.35941e-05	-0.372125	1.35941e-05	0.000496287		LOC422606	5.92547	5.81111	5.87753	6.18323	6.07846	1.35941e-05	-0.372125	1.35941e-05	0.000496287			THY1
KIAA0889	5.93999	6.02116	5.62806	5.45829	5.36852	1.36016e-05	0.562865	1.36016e-05	0.000496287		KIAA0889	5.93999	6.02116	5.62806	5.45829	5.36852	1.36016e-05	0.562865	1.36016e-05	0.000496287			TLE3
A_87_P034883	6.31285	6.12037	5.74523	5.61328	5.76862	1.36462e-05	0.507092	1.36462e-05	0.000496944		A_87_P034883	6.31285	6.12037	5.74523	5.61328	5.76862	1.36462e-05	0.507092	1.36462e-05	0.000496944			TLN1
A_87_P015091	6.70921	6.53207	6.89389	6.98838	6.91222	1.36919e-05	-0.456309	1.36919e-05	0.000497642		A_87_P015091	6.70921	6.53207	6.89389	6.98838	6.91222	1.36919e-05	-0.456309	1.36919e-05	0.000497642			TLX1
A_87_P007581	9.32738	10.3032	10.6644	10.9236	10.4766	1.37314e-05	-0.620429	1.37314e-05	0.000498109		A_87_P007581	9.32738	10.3032	10.6644	10.9236	10.4766	1.37314e-05	-0.620429	1.37314e-05	0.000498109			TMCO7
CHCHD1	10.8697	11.1226	10.6612	10.7597	10.6926	1.37968e-05	0.362917	1.37968e-05	0.000499515		CHCHD1	10.8697	11.1226	10.6612	10.7597	10.6926	1.37968e-05	0.362917	1.37968e-05	0.000499515			TMEM184A
A_87_P013030	9.23517	9.17006	9.95635	9.54356	9.62446	1.39402e-05	-0.373499	1.39402e-05	0.000503729		A_87_P013030	9.23517	9.17006	9.95635	9.54356	9.62446	1.39402e-05	-0.373499	1.39402e-05	0.000503729			TMEM184B
EXOC5	10.6262	11.0972	11.3668	11.5177	11.4302	1.40054e-05	-0.420477	1.40054e-05	0.000505113		EXOC5	10.6262	11.0972	11.3668	11.5177	11.4302	1.40054e-05	-0.420477	1.40054e-05	0.000505113			TMEM35
A_87_P200278	10.6111	10.1878	10.6351	10.5765	10.6529	1.40366e-05	-0.388657	1.40366e-05	0.000505262		A_87_P200278	10.6111	10.1878	10.6351	10.5765	10.6529	1.40366e-05	-0.388657	1.40366e-05	0.000505262			TMUB1
BTBD3	6.72165	6.64067	6.88242	6.92426	6.8419	1.41419e-05	-0.283588	1.41419e-05	0.000508079		BTBD3	6.72165	6.64067	6.88242	6.92426	6.8419	1.41419e-05	-0.283588	1.41419e-05	0.000508079			TNRC18
A_87_P018726	10.2765	10.6048	9.85508	10.1091	10.1559	1.42067e-05	0.49575	1.42067e-05	0.000509426		A_87_P018726	10.2765	10.6048	9.85508	10.1091	10.1559	1.42067e-05	0.49575	1.42067e-05	0.000509426			TNXB
A_87_P181848	7.07729	7.74101	7.12542	6.9903	6.85818	1.43088e-05	0.750705	1.43088e-05	0.000512108		A_87_P181848	7.07729	7.74101	7.12542	6.9903	6.85818	1.43088e-05	0.750705	1.43088e-05	0.000512108			TRIM29
GOSR2	7.64756	7.83574	8.19852	8.22251	8.11716	1.43664e-05	-0.386769	1.43664e-05	0.000513011		GOSR2	7.64756	7.83574	8.19852	8.22251	8.11716	1.43664e-05	-0.386769	1.43664e-05	0.000513011			TRIM8
A_87_P023133	6.80147	7.15443	6.63596	6.04654	6.26348	1.43889e-05	1.10789	1.43889e-05	0.000513011		A_87_P023133	6.80147	7.15443	6.63596	6.04654	6.26348	1.43889e-05	1.10789	1.43889e-05	0.000513011			TRMT12
KIAA1462	11.7058	11.1229	10.6392	10.6617	10.523	1.44849e-05	0.461209	1.44849e-05	0.000514475		RGS14	8.04757	7.88091	7.95189	7.30967	8.13192	1.44787e-05	0.571235	1.44787e-05	0.000514475			TRPC4
RGS14	8.04757	7.88091	7.95189	7.30967	8.13192	1.44787e-05	0.571235	1.44787e-05	0.000514475		KIAA1462	11.7058	11.1229	10.6392	10.6617	10.523	1.44849e-05	0.461209	1.44849e-05	0.000514475			TRPM2
EVI2B	7.12442	7.98855	9.59556	8.44348	9.65167	1.45683e-05	-0.454926	1.45683e-05	0.000516456		EVI2B	7.12442	7.98855	9.59556	8.44348	9.65167	1.45683e-05	-0.454926	1.45683e-05	0.000516456			TSSC4
A_87_P064566	14.3766	14.0954	13.5795	13.5952	14.0492	1.46445e-05	0.500186	1.46445e-05	0.000518178		A_87_P064566	14.3766	14.0954	13.5795	13.5952	14.0492	1.46445e-05	0.500186	1.46445e-05	0.000518178			TUBB2B
LOC423852	7.67472	6.12186	5.70629	5.54202	5.61715	1.47341e-05	0.57984	1.47341e-05	0.000520365		LOC423852	7.67472	6.12186	5.70629	5.54202	5.61715	1.47341e-05	0.57984	1.47341e-05	0.000520365			TYSND1
ATP5F1	14.7182	14.2796	14.6319	14.6557	14.5417	1.47807e-05	-0.376105	1.47807e-05	0.000521028		ATP5F1	14.7182	14.2796	14.6319	14.6557	14.5417	1.47807e-05	-0.376105	1.47807e-05	0.000521028			U2SURP
COMMD8	11.787	12.1647	11.8954	11.7924	11.8506	1.50704e-05	0.372263	1.50704e-05	0.000530239		COMMD8	11.787	12.1647	11.8954	11.7924	11.8506	1.50704e-05	0.372263	1.50704e-05	0.000530239			UBE2F
MAU2	12.4437	11.7569	11.9471	12.0199	12.0493	1.51478e-05	-0.262943	1.51478e-05	0.000531965		MAU2	12.4437	11.7569	11.9471	12.0199	12.0493	1.51478e-05	-0.262943	1.51478e-05	0.000531965			UBTD1
ACCN5	6.10875	6.00759	6.4701	6.50422	6.41637	1.52688e-05	-0.496622	1.52688e-05	0.000534208		DNER	8.68987	7.8777	6.87524	7.33459	7.14785	1.52488e-05	0.543114	1.52488e-05	0.000534208			UCHL1
DNER	8.68987	7.8777	6.87524	7.33459	7.14785	1.52488e-05	0.543114	1.52488e-05	0.000534208		ACCN5	6.10875	6.00759	6.4701	6.50422	6.41637	1.52688e-05	-0.496622	1.52688e-05	0.000534208			UCKL1
A_87_P015148	12.7478	11.9592	11.3311	11.3149	11.4876	1.52973e-05	0.644342	1.52973e-05	0.000534208		A_87_P015148	12.7478	11.9592	11.3311	11.3149	11.4876	1.52973e-05	0.644342	1.52973e-05	0.000534208			UGT1A1
NTN1	8.10709	7.76067	6.96798	7.29535	7.2705	1.54382e-05	0.465316	1.54382e-05	0.000538124		NTN1	8.10709	7.76067	6.96798	7.29535	7.2705	1.54382e-05	0.465316	1.54382e-05	0.000538124			UNG
A_87_P003168	8.94663	8.53789	7.8312	8.13108	8.10901	1.57118e-05	0.406804	1.57118e-05	0.000545628		MEIS2	8.7466	8.26635	8.03006	7.75495	8.08794	1.56967e-05	0.511402	1.56967e-05	0.000545628			USP31
MEIS2	8.7466	8.26635	8.03006	7.75495	8.08794	1.56967e-05	0.511402	1.56967e-05	0.000545628		A_87_P003168	8.94663	8.53789	7.8312	8.13108	8.10901	1.57118e-05	0.406804	1.57118e-05	0.000545628			VDR
FAM114A2	12.6312	12.6551	12.6151	12.9857	12.3931	1.58015e-05	-0.330604	1.58015e-05	0.000546568		FAM114A2	12.6312	12.6551	12.6151	12.9857	12.3931	1.58015e-05	-0.330604	1.58015e-05	0.000546568			VIP
A_87_P016059	8.1682	6.99313	6.51787	6.50785	6.55322	1.58095e-05	0.485281	1.58095e-05	0.000546568		A_87_P016059	8.1682	6.99313	6.51787	6.50785	6.55322	1.58095e-05	0.485281	1.58095e-05	0.000546568			VPS37A
A_87_P015880	8.92301	9.18103	8.61343	8.68728	9.03555	1.58265e-05	0.493756	1.58265e-05	0.000546568		A_87_P015880	8.92301	9.18103	8.61343	8.68728	9.03555	1.58265e-05	0.493756	1.58265e-05	0.000546568			WDR34
A_87_P124053	8.33244	7.51148	7.13915	6.72563	7.41355	1.58703e-05	0.785847	1.58703e-05	0.000547074		A_87_P124053	8.33244	7.51148	7.13915	6.72563	7.41355	1.58703e-05	0.785847	1.58703e-05	0.000547074			WDR81
A_87_P012238	10.6481	10.7041	10.9093	11.0616	11.2357	1.59161e-05	-0.357481	1.59161e-05	0.000547642		A_87_P012238	10.6481	10.7041	10.9093	11.0616	11.2357	1.59161e-05	-0.357481	1.59161e-05	0.000547642			WFDC1
A_87_P012626	6.27701	6.54143	6.18623	5.82045	6.14051	1.60717e-05	0.720978	1.60717e-05	0.000551981		A_87_P012626	6.27701	6.54143	6.18623	5.82045	6.14051	1.60717e-05	0.720978	1.60717e-05	0.000551981			WIPF1
EMILIN2	6.12911	7.20432	6.37252	6.50143	6.07601	1.61495e-05	0.702892	1.61495e-05	0.000552624		A_87_P259253	6.37632	7.16303	6.59082	6.25307	6.04206	1.61403e-05	0.909963	1.61403e-05	0.000552624			WNT3
A_87_P259253	6.37632	7.16303	6.59082	6.25307	6.04206	1.61403e-05	0.909963	1.61403e-05	0.000552624		EMILIN2	6.12911	7.20432	6.37252	6.50143	6.07601	1.61495e-05	0.702892	1.61495e-05	0.000552624			ZC3HAV1
TLR6	9.15096	9.6412	10.0449	10.0728	10.0527	1.63272e-05	-0.431609	1.63272e-05	0.000557687		TLR6	9.15096	9.6412	10.0449	10.0728	10.0527	1.63272e-05	-0.431609	1.63272e-05	0.000557687			ZDHHC8
FAM192A	11.3529	11.6405	11.7205	11.9479	11.6457	1.64398e-05	-0.30735	1.64398e-05	0.000559558		FAM192A	11.3529	11.6405	11.7205	11.9479	11.6457	1.64398e-05	-0.30735	1.64398e-05	0.000559558			ZFHX3
FZR1	6.57011	7.87847	7.20197	7.08415	6.48284	1.64418e-05	0.794315	1.64418e-05	0.000559558		FZR1	6.57011	7.87847	7.20197	7.08415	6.48284	1.64418e-05	0.794315	1.64418e-05	0.000559558			ZFP91
FGFR1	14.0691	13.2971	12.1619	12.7139	12.2402	1.66028e-05	0.583233	1.66028e-05	0.000563146		FGFR1	14.0691	13.2971	12.1619	12.7139	12.2402	1.66028e-05	0.583233	1.66028e-05	0.000563146			ZFYVE19
ZPBP2	7.69636	8.89101	8.29229	8.05292	7.76032	1.66074e-05	0.838096	1.66074e-05	0.000563146		ZPBP2	7.69636	8.89101	8.29229	8.05292	7.76032	1.66074e-05	0.838096	1.66074e-05	0.000563146			ZNF341
ME1	12.478	10.7539	11.5286	11.3135	11.5892	1.66808e-05	-0.559604	1.66808e-05	0.000563935		ME1	12.478	10.7539	11.5286	11.3135	11.5892	1.66808e-05	-0.559604	1.66808e-05	0.000563935			ZNF414
A_87_P023507	8.16075	8.34862	8.65883	8.67266	8.51698	1.66909e-05	-0.324035	1.66909e-05	0.000563935		A_87_P023507	8.16075	8.34862	8.65883	8.67266	8.51698	1.66909e-05	-0.324035	1.66909e-05	0.000563935			ZNF703
MOB4	11.466	11.6313	11.6251	11.9456	11.733	1.6787e-05	-0.314253	1.6787e-05	0.000566161		MOB4	11.466	11.6313	11.6251	11.9456	11.733	1.6787e-05	-0.314253	1.6787e-05	0.000566161			ZP1
OCT2	6.45508	6.36655	6.59848	6.75084	6.80548	1.69621e-05	-0.384281	1.69621e-05	0.000570401		OCT2	6.45508	6.36655	6.59848	6.75084	6.80548	1.69621e-05	-0.384281	1.69621e-05	0.000570401			ZPBP2
CCT2	12.9445	13.533	13.3459	13.8752	13.3718	1.69737e-05	-0.342189	1.69737e-05	0.000570401		CCT2	12.9445	13.533	13.3459	13.8752	13.3718	1.69737e-05	-0.342189	1.69737e-05	0.000570401
NSDHL	8.5815	9.96814	10.5975	10.4462	10.2057	1.70533e-05	-0.478091	1.70533e-05	0.000571026		BSX	6.76667	7.10502	6.48172	6.0863	6.25712	1.70432e-05	1.01872	1.70432e-05	0.000571026
BSX	6.76667	7.10502	6.48172	6.0863	6.25712	1.70432e-05	1.01872	1.70432e-05	0.000571026		NSDHL	8.5815	9.96814	10.5975	10.4462	10.2057	1.70533e-05	-0.478091	1.70533e-05	0.000571026
HYAL1	13.2395	13.3515	12.6465	12.9765	12.7115	1.71187e-05	0.375001	1.71187e-05	0.000571572		HYAL1	13.2395	13.3515	12.6465	12.9765	12.7115	1.71187e-05	0.375001	1.71187e-05	0.000571572
C1H21orf63	6.24834	6.88315	6.61542	6.13567	6.28225	1.71307e-05	0.747472	1.71307e-05	0.000571572		C1H21orf63	6.24834	6.88315	6.61542	6.13567	6.28225	1.71307e-05	0.747472	1.71307e-05	0.000571572
A_87_P300273	12.0523	11.6166	11.7801	11.0827	11.97	1.72667e-05	0.533925	1.72667e-05	0.000575084		A_87_P300273	12.0523	11.6166	11.7801	11.0827	11.97	1.72667e-05	0.533925	1.72667e-05	0.000575084
PPARGC1B	9.60713	9.04136	8.68553	8.41817	8.81503	1.74726e-05	0.623182	1.74726e-05	0.00058091		PPARGC1B	9.60713	9.04136	8.68553	8.41817	8.81503	1.74726e-05	0.623182	1.74726e-05	0.00058091
EXOSC9	10.9688	10.4125	10.6572	10.7347	10.769	1.77002e-05	-0.322146	1.77002e-05	0.000587434		EXOSC9	10.9688	10.4125	10.6572	10.7347	10.769	1.77002e-05	-0.322146	1.77002e-05	0.000587434
A_87_P107823	8.16983	7.72958	8.11756	8.29734	8.48288	1.77821e-05	-0.56776	1.77821e-05	0.000589106		A_87_P107823	8.16983	7.72958	8.11756	8.29734	8.48288	1.77821e-05	-0.56776	1.77821e-05	0.000589106
A_87_P089031	6.90162	7.11026	6.84019	6.65581	6.71231	1.78558e-05	0.454448	1.78558e-05	0.000590142		A_87_P089031	6.90162	7.11026	6.84019	6.65581	6.71231	1.78558e-05	0.454448	1.78558e-05	0.000590142
A_87_P016208	9.7582	9.42185	9.17567	8.7692	9.16994	1.78764e-05	0.652654	1.78764e-05	0.000590142		A_87_P016208	9.7582	9.42185	9.17567	8.7692	9.16994	1.78764e-05	0.652654	1.78764e-05	0.000590142
TCF12	8.14278	8.5082	7.96432	8.08495	7.94444	1.79985e-05	0.423251	1.79985e-05	0.000593127		TCF12	8.14278	8.5082	7.96432	8.08495	7.94444	1.79985e-05	0.423251	1.79985e-05	0.000593127
PLEKHC1	11.8742	11.6069	10.9869	11.1818	11.2654	1.82783e-05	0.425094	1.82783e-05	0.000601289		PLEKHC1	11.8742	11.6069	10.9869	11.1818	11.2654	1.82783e-05	0.425094	1.82783e-05	0.000601289
MGAT3	14.0817	13.6376	13.4756	13.1288	13.431	1.83503e-05	0.508751	1.83503e-05	0.000602599		MGAT3	14.0817	13.6376	13.4756	13.1288	13.431	1.83503e-05	0.508751	1.83503e-05	0.000602599
AP3B2	8.55929	7.56347	7.41278	7.05367	7.47092	1.85974e-05	0.509797	1.85974e-05	0.000609642		AP3B2	8.55929	7.56347	7.41278	7.05367	7.47092	1.85974e-05	0.509797	1.85974e-05	0.000609642
A_87_P123928	7.89352	8.15368	8.18239	8.50952	8.08064	1.86545e-05	-0.355833	1.86545e-05	0.000610447		A_87_P123928	7.89352	8.15368	8.18239	8.50952	8.08064	1.86545e-05	-0.355833	1.86545e-05	0.000610447
COL1A1	9.83277	10.0889	8.48381	9.32682	8.53474	1.9208e-05	0.76209	1.9208e-05	0.000627461		COL1A1	9.83277	10.0889	8.48381	9.32682	8.53474	1.9208e-05	0.76209	1.9208e-05	0.000627461
CLSTN1	10.8727	10.7582	10.5528	10.3048	10.3472	1.92858e-05	0.453341	1.92858e-05	0.000628904		CLSTN1	10.8727	10.7582	10.5528	10.3048	10.3472	1.92858e-05	0.453341	1.92858e-05	0.000628904
A_87_P176103	9.49225	8.87815	8.6542	8.36181	8.56638	1.93266e-05	0.516343	1.93266e-05	0.00062914		A_87_P176103	9.49225	8.87815	8.6542	8.36181	8.56638	1.93266e-05	0.516343	1.93266e-05	0.00062914
A_87_P122138	6.59474	6.83474	6.78887	7.17972	6.77908	1.9408e-05	-0.344973	1.9408e-05	0.000630692		A_87_P122138	6.59474	6.83474	6.78887	7.17972	6.77908	1.9408e-05	-0.344973	1.9408e-05	0.000630692
COPA	12.3431	11.6058	11.5646	11.101	11.5791	1.94502e-05	0.504823	1.94502e-05	0.00063097		COPA	12.3431	11.6058	11.5646	11.101	11.5791	1.94502e-05	0.504823	1.94502e-05	0.00063097
A_87_P024109	5.6357	5.85723	6.51399	6.39034	6.51133	1.95903e-05	-0.533108	1.95903e-05	0.000634415		A_87_P024109	5.6357	5.85723	6.51399	6.39034	6.51133	1.95903e-05	-0.533108	1.95903e-05	0.000634415
A_87_P018083	7.38677	6.88839	6.71205	6.41188	6.88839	1.96963e-05	0.476506	1.96963e-05	0.000636744		A_87_P018083	7.38677	6.88839	6.71205	6.41188	6.88839	1.96963e-05	0.476506	1.96963e-05	0.000636744
RG9MTD1	10.1776	10.4015	10.6295	10.8425	10.6217	1.98371e-05	-0.441011	1.98371e-05	0.000638209		CCDC40	5.62427	5.72977	5.87536	6.09686	6.00012	1.97996e-05	-0.367086	1.97996e-05	0.000638209
CCDC40	5.62427	5.72977	5.87536	6.09686	6.00012	1.97996e-05	-0.367086	1.97996e-05	0.000638209		RG9MTD1	10.1776	10.4015	10.6295	10.8425	10.6217	1.98371e-05	-0.441011	1.98371e-05	0.000638209
A_87_P161198	12.4982	12.256	12.4199	12.5334	12.5866	1.9878e-05	-0.277424	1.9878e-05	0.000638209		A_87_P028006	10.7212	10.9578	10.4632	10.4874	10.9465	1.98705e-05	0.470448	1.98705e-05	0.000638209
A_87_P028006	10.7212	10.9578	10.4632	10.4874	10.9465	1.98705e-05	0.470448	1.98705e-05	0.000638209		A_87_P161198	12.4982	12.256	12.4199	12.5334	12.5866	1.9878e-05	-0.277424	1.9878e-05	0.000638209
MAL	7.20358	7.83451	7.18008	7.07541	6.98656	2.00059e-05	0.759095	2.00059e-05	0.000641216		MAL	7.20358	7.83451	7.18008	7.07541	6.98656	2.00059e-05	0.759095	2.00059e-05	0.000641216
A_87_P012160	12.6789	12.4164	11.9609	11.9129	12.1541	2.00507e-05	0.503505	2.00507e-05	0.000641554		A_87_P012160	12.6789	12.4164	11.9609	11.9129	12.1541	2.00507e-05	0.503505	2.00507e-05	0.000641554
SLC25A28	13.5973	12.4662	12.5226	11.9854	12.8961	2.01919e-05	0.480801	2.01919e-05	0.00064497		SLC25A28	13.5973	12.4662	12.5226	11.9854	12.8961	2.01919e-05	0.480801	2.01919e-05	0.00064497
A_87_P104684	6.00267	6.05039	6.89634	6.56233	6.68816	2.02589e-05	-0.511942	2.02589e-05	0.000646006		A_87_P104684	6.00267	6.05039	6.89634	6.56233	6.68816	2.02589e-05	-0.511942	2.02589e-05	0.000646006
ZBTB43	9.78672	10.1496	10.2813	10.4434	10.0971	2.04698e-05	-0.293825	2.04698e-05	0.000651621		ZBTB43	9.78672	10.1496	10.2813	10.4434	10.0971	2.04698e-05	-0.293825	2.04698e-05	0.000651621
PPM1F	5.67146	5.69972	5.98136	6.00038	5.93654	2.06403e-05	-0.300656	2.06403e-05	0.000655935		PPM1F	5.67146	5.69972	5.98136	6.00038	5.93654	2.06403e-05	-0.300656	2.06403e-05	0.000655935
PSAT1	6.52945	7.11626	6.71255	6.6143	6.74708	2.07014e-05	0.501966	2.07014e-05	0.00065676		PSAT1	6.52945	7.11626	6.71255	6.6143	6.74708	2.07014e-05	0.501966	2.07014e-05	0.00065676
A_87_P093521	6.07484	6.11078	5.73336	5.47602	5.58396	2.08037e-05	0.634764	2.08037e-05	0.000658888		A_87_P093521	6.07484	6.11078	5.73336	5.47602	5.58396	2.08037e-05	0.634764	2.08037e-05	0.000658888
A_87_P152673	8.14134	8.67148	8.08417	9.28056	8.13409	2.08768e-05	-0.609083	2.08768e-05	0.000660088		A_87_P152673	8.14134	8.67148	8.08417	9.28056	8.13409	2.08768e-05	-0.609083	2.08768e-05	0.000660088
RYR3	8.04179	6.74876	6.61014	6.1899	6.57345	2.09609e-05	0.558863	2.09609e-05	0.00066163		RYR3	8.04179	6.74876	6.61014	6.1899	6.57345	2.09609e-05	0.558863	2.09609e-05	0.00066163
A_87_P016369	9.6673	8.62968	7.73371	8.08893	7.94997	2.10438e-05	0.540749	2.10438e-05	0.000663127		A_87_P016369	9.6673	8.62968	7.73371	8.08893	7.94997	2.10438e-05	0.540749	2.10438e-05	0.000663127
LOC769802	7.01227	7.336	6.59265	6.81183	6.70911	2.11036e-05	0.524177	2.11036e-05	0.000663438		LOC769802	7.01227	7.336	6.59265	6.81183	6.70911	2.11036e-05	0.524177	2.11036e-05	0.000663438
LTBP2	8.05785	7.69834	7.44178	7.14678	7.53185	2.11245e-05	0.55156	2.11245e-05	0.000663438		LTBP2	8.05785	7.69834	7.44178	7.14678	7.53185	2.11245e-05	0.55156	2.11245e-05	0.000663438
DUSP14	9.97738	9.91894	9.6834	9.50555	9.75786	2.11882e-05	0.413388	2.11882e-05	0.000664322		DUSP14	9.97738	9.91894	9.6834	9.50555	9.75786	2.11882e-05	0.413388	2.11882e-05	0.000664322
KCNK1	9.23322	9.49798	10.0189	9.91616	9.80609	2.12485e-05	-0.418187	2.12485e-05	0.0006651		KCNK1	9.23322	9.49798	10.0189	9.91616	9.80609	2.12485e-05	-0.418187	2.12485e-05	0.0006651
A_87_P087351	6.12373	7.08188	8.21227	7.55201	8.31549	2.15208e-05	-0.470127	2.15208e-05	0.000669434		RFESD	5.74626	5.88855	5.79673	6.32287	5.71432	2.14242e-05	-0.434317	2.14242e-05	0.000669434
RFESD	5.74626	5.88855	5.79673	6.32287	5.71432	2.14242e-05	-0.434317	2.14242e-05	0.000669434		A_87_P084681	9.20711	8.65021	8.08726	8.18475	8.16445	2.14996e-05	0.465461	2.14996e-05	0.000669434
A_87_P084681	9.20711	8.65021	8.08726	8.18475	8.16445	2.14996e-05	0.465461	2.14996e-05	0.000669434		A_87_P087351	6.12373	7.08188	8.21227	7.55201	8.31549	2.15208e-05	-0.470127	2.15208e-05	0.000669434
SNCB	8.42264	6.78029	6.28761	6.30839	6.24513	2.153e-05	0.471904	2.153e-05	0.000669434		SNCB	8.42264	6.78029	6.28761	6.30839	6.24513	2.153e-05	0.471904	2.153e-05	0.000669434
A_87_P312972	9.44872	8.72822	8.67338	8.12152	8.64462	2.16679e-05	0.606696	2.16679e-05	0.000672602		A_87_P312972	9.44872	8.72822	8.67338	8.12152	8.64462	2.16679e-05	0.606696	2.16679e-05	0.000672602
A_87_P062316	5.20754	5.78866	7.55284	6.26613	7.48415	2.17982e-05	-0.477467	2.17982e-05	0.000673299		TMEM184B	13.5326	13.1715	12.9211	12.7134	12.889	2.17446e-05	0.458159	2.17446e-05	0.000673299
ZNF622	10.4029	10.2896	10.3504	10.6359	10.2916	2.17855e-05	-0.34629	2.17855e-05	0.000673299		ZNF622	10.4029	10.2896	10.3504	10.6359	10.2916	2.17855e-05	-0.34629	2.17855e-05	0.000673299
TMEM184B	13.5326	13.1715	12.9211	12.7134	12.889	2.17446e-05	0.458159	2.17446e-05	0.000673299		A_87_P062316	5.20754	5.78866	7.55284	6.26613	7.48415	2.17982e-05	-0.477467	2.17982e-05	0.000673299
A_87_P012829	10.6285	10.0556	9.9971	9.66853	10.3075	2.19832e-05	0.387107	2.19832e-05	0.000677894		A_87_P012829	10.6285	10.0556	9.9971	9.66853	10.3075	2.19832e-05	0.387107	2.19832e-05	0.000677894
A_87_P017329	8.39943	8.227	8.35254	8.63539	8.21116	2.2109e-05	-0.40839	2.2109e-05	0.000679533		MLLT6	10.7474	10.12	9.92727	9.48752	10.2773	2.21057e-05	0.632429	2.21057e-05	0.000679533
MLLT6	10.7474	10.12	9.92727	9.48752	10.2773	2.21057e-05	0.632429	2.21057e-05	0.000679533		A_87_P017329	8.39943	8.227	8.35254	8.63539	8.21116	2.2109e-05	-0.40839	2.2109e-05	0.000679533
A_87_P015534	8.92383	7.72783	7.73551	7.20846	7.75298	2.22713e-05	0.519367	2.22713e-05	0.000683401		A_87_P015534	8.92383	7.72783	7.73551	7.20846	7.75298	2.22713e-05	0.519367	2.22713e-05	0.000683401
CHGA	14.9115	14.0054	14.3952	14.522	14.2961	2.24633e-05	-0.516654	2.24633e-05	0.000686185		LOC423247	8.68697	8.10801	7.69818	7.67094	7.52726	2.24151e-05	0.437069	2.24151e-05	0.000686185
RBM33	5.97108	6.06082	6.14891	6.3697	6.37443	2.25087e-05	-0.30888	2.25087e-05	0.000686185		CHGA	14.9115	14.0054	14.3952	14.522	14.2961	2.24633e-05	-0.516654	2.24633e-05	0.000686185
LOC423247	8.68697	8.10801	7.69818	7.67094	7.52726	2.24151e-05	0.437069	2.24151e-05	0.000686185		A_87_P164573	10.0514	10.4286	9.7986	9.97817	9.86423	2.24966e-05	0.450468	2.24966e-05	0.000686185
A_87_P164573	10.0514	10.4286	9.7986	9.97817	9.86423	2.24966e-05	0.450468	2.24966e-05	0.000686185		RBM33	5.97108	6.06082	6.14891	6.3697	6.37443	2.25087e-05	-0.30888	2.25087e-05	0.000686185
SYAP1	11.4432	11.6623	12.0366	12.0722	11.9509	2.27658e-05	-0.409948	2.27658e-05	0.000691769		A_87_P021921	8.1541	7.53324	7.33946	6.78889	7.68814	2.27292e-05	0.744343	2.27292e-05	0.000691769
A_87_P021921	8.1541	7.53324	7.33946	6.78889	7.68814	2.27292e-05	0.744343	2.27292e-05	0.000691769		SYAP1	11.4432	11.6623	12.0366	12.0722	11.9509	2.27658e-05	-0.409948	2.27658e-05	0.000691769
A_87_P014381	7.49186	6.88221	7.23631	7.29198	6.91465	2.30339e-05	-0.409771	2.30339e-05	0.000696525		FLYWCH2	6.56555	6.84878	6.51065	6.032	6.41049	2.29884e-05	0.816783	2.29884e-05	0.000696525
PBK	12.9618	12.8999	12.8241	13.226	13.0793	2.29978e-05	-0.326085	2.29978e-05	0.000696525		PBK	12.9618	12.8999	12.8241	13.226	13.0793	2.29978e-05	-0.326085	2.29978e-05	0.000696525
FLYWCH2	6.56555	6.84878	6.51065	6.032	6.41049	2.29884e-05	0.816783	2.29884e-05	0.000696525		A_87_P014381	7.49186	6.88221	7.23631	7.29198	6.91465	2.30339e-05	-0.409771	2.30339e-05	0.000696525
A_87_P103803	6.30831	6.91725	7.23895	7.48021	7.2124	2.30937e-05	-0.562966	2.30937e-05	0.000697206		A_87_P103803	6.30831	6.91725	7.23895	7.48021	7.2124	2.30937e-05	-0.562966	2.30937e-05	0.000697206
FAM13A	5.34865	5.72776	5.81391	6.21302	5.7326	2.32528e-05	-0.485255	2.32528e-05	0.00070028		FAM13A	5.34865	5.72776	5.81391	6.21302	5.7326	2.32528e-05	-0.485255	2.32528e-05	0.00070028
A_87_P018681	6.99096	7.8084	7.25272	6.86425	6.84712	2.32703e-05	0.944155	2.32703e-05	0.00070028		A_87_P018681	6.99096	7.8084	7.25272	6.86425	6.84712	2.32703e-05	0.944155	2.32703e-05	0.00070028
A_87_P225143	11.6337	10.6297	10.9046	10.2198	10.7886	2.33733e-05	0.409898	2.33733e-05	0.00070225		A_87_P225143	11.6337	10.6297	10.9046	10.2198	10.7886	2.33733e-05	0.409898	2.33733e-05	0.00070225
A_87_P015796	9.38902	8.50912	8.27798	7.91294	8.1891	2.3577e-05	0.596184	2.3577e-05	0.000707235		A_87_P015796	9.38902	8.50912	8.27798	7.91294	8.1891	2.3577e-05	0.596184	2.3577e-05	0.000707235
DES	13.2008	12.6114	12.3462	11.9145	12.8886	2.38121e-05	0.696862	2.38121e-05	0.000713145		DES	13.2008	12.6114	12.3462	11.9145	12.8886	2.38121e-05	0.696862	2.38121e-05	0.000713145
IFT172	9.59867	8.65314	8.41536	8.09819	8.26019	2.39143e-05	0.554958	2.39143e-05	0.000715061		IFT172	9.59867	8.65314	8.41536	8.09819	8.26019	2.39143e-05	0.554958	2.39143e-05	0.000715061
RCJMB04_15M14	7.0149	7.11189	6.6617	6.30807	6.32325	2.39873e-05	0.803822	2.39873e-05	0.0007161		RCJMB04_15M14	7.0149	7.11189	6.6617	6.30807	6.32325	2.39873e-05	0.803822	2.39873e-05	0.0007161
IFT52	9.73647	10.2618	10.2602	10.6606	10.3544	2.40873e-05	-0.398829	2.40873e-05	0.00071794		IFT52	9.73647	10.2618	10.2602	10.6606	10.3544	2.40873e-05	-0.398829	2.40873e-05	0.00071794
XRCC5	8.68349	8.69384	8.84636	9.21204	8.95947	2.42231e-05	-0.518209	2.42231e-05	0.00072084		XRCC5	8.68349	8.69384	8.84636	9.21204	8.95947	2.42231e-05	-0.518209	2.42231e-05	0.00072084
WDR34	8.62568	8.34839	8.14125	8.00342	7.93388	2.44471e-05	0.344966	2.44471e-05	0.00072635		WDR34	8.62568	8.34839	8.14125	8.00342	7.93388	2.44471e-05	0.344966	2.44471e-05	0.00072635
LOC100857153	5.50736	6.64848	9.67722	7.21484	9.3621	2.45721e-05	-0.566359	2.45721e-05	0.000727753		SCHIP1	12.4489	12.2328	11.6237	11.8763	11.7493	2.45353e-05	0.356471	2.45353e-05	0.000727753
SCHIP1	12.4489	12.2328	11.6237	11.8763	11.7493	2.45353e-05	0.356471	2.45353e-05	0.000727753		LOC100857153	5.50736	6.64848	9.67722	7.21484	9.3621	2.45721e-05	-0.566359	2.45721e-05	0.000727753
ACTR2	10.3394	10.719	11.1522	11.129	11.0369	2.46481e-05	-0.410046	2.46481e-05	0.000728696		ACTR2	10.3394	10.719	11.1522	11.129	11.0369	2.46481e-05	-0.410046	2.46481e-05	0.000728696
A_87_P125418	9.20284	8.6564	7.70085	7.89434	8.15894	2.4705e-05	0.76206	2.4705e-05	0.000728696		A_87_P125418	9.20284	8.6564	7.70085	7.89434	8.15894	2.4705e-05	0.76206	2.4705e-05	0.000728696
A_87_P110688	7.42391	8.30508	7.85358	7.30096	7.42251	2.47207e-05	1.00412	2.47207e-05	0.000728696		A_87_P110688	7.42391	8.30508	7.85358	7.30096	7.42251	2.47207e-05	1.00412	2.47207e-05	0.000728696
A_87_P011504	7.32253	6.68819	6.66699	6.13325	6.3217	2.49739e-05	0.554947	2.49739e-05	0.00073385		CCDC108	7.32036	7.93922	7.72922	7.29311	7.59005	2.49467e-05	0.646114	2.49467e-05	0.00073385
CCDC108	7.32036	7.93922	7.72922	7.29311	7.59005	2.49467e-05	0.646114	2.49467e-05	0.00073385		A_87_P011504	7.32253	6.68819	6.66699	6.13325	6.3217	2.49739e-05	0.554947	2.49739e-05	0.00073385
ATP1A3	6.12281	5.75334	5.55027	5.28952	5.54103	2.52376e-05	0.463818	2.52376e-05	0.000740434		ATP1A3	6.12281	5.75334	5.55027	5.28952	5.54103	2.52376e-05	0.463818	2.52376e-05	0.000740434
A_87_P010867	11.6818	11.818	11.5681	11.3764	11.4649	2.53247e-05	0.441624	2.53247e-05	0.000741827		A_87_P010867	11.6818	11.818	11.5681	11.3764	11.4649	2.53247e-05	0.441624	2.53247e-05	0.000741827
KIAA0922	6.84804	6.70469	6.93129	7.05823	6.89873	2.55082e-05	-0.35354	2.55082e-05	0.000745911		KIAA0922	6.84804	6.70469	6.93129	7.05823	6.89873	2.55082e-05	-0.35354	2.55082e-05	0.000745911
COL11A1	7.92972	6.95023	6.0504	6.41256	5.75762	2.55438e-05	0.537668	2.55438e-05	0.000745911		COL11A1	7.92972	6.95023	6.0504	6.41256	5.75762	2.55438e-05	0.537668	2.55438e-05	0.000745911
A_87_P207748	8.78969	8.12527	7.94142	7.60064	7.80239	2.62983e-05	0.524637	2.62983e-05	0.000766747		A_87_P207748	8.78969	8.12527	7.94142	7.60064	7.80239	2.62983e-05	0.524637	2.62983e-05	0.000766747
A_87_P120398	11.5629	11.0093	11.1571	11.4266	11.1636	2.64765e-05	-0.41729	2.64765e-05	0.000770743		A_87_P120398	11.5629	11.0093	11.1571	11.4266	11.1636	2.64765e-05	-0.41729	2.64765e-05	0.000770743
TXNRD1	11.0048	11.6826	12.0487	12.032	11.9219	2.66178e-05	-0.3494	2.66178e-05	0.000773652		TXNRD1	11.0048	11.6826	12.0487	12.032	11.9219	2.66178e-05	-0.3494	2.66178e-05	0.000773652
A_87_P024503	9.20871	8.85019	8.93833	9.19504	8.83844	2.71418e-05	-0.344852	2.71418e-05	0.000787658		A_87_P024503	9.20871	8.85019	8.93833	9.19504	8.83844	2.71418e-05	-0.344852	2.71418e-05	0.000787658
A_87_P012111	8.15799	8.20582	8.50071	8.5048	8.45033	2.71976e-05	-0.29898	2.71976e-05	0.000788055		A_87_P012111	8.15799	8.20582	8.50071	8.5048	8.45033	2.71976e-05	-0.29898	2.71976e-05	0.000788055
A_87_P008004	6.03936	6.3179	5.89207	5.84096	5.7954	2.72876e-05	0.476935	2.72876e-05	0.000789442		A_87_P008004	6.03936	6.3179	5.89207	5.84096	5.7954	2.72876e-05	0.476935	2.72876e-05	0.000789442
DGKZ	12.6424	12.6383	12.7905	12.1877	13.0077	2.73624e-05	0.450598	2.73624e-05	0.000789938		DGKZ	12.6424	12.6383	12.7905	12.1877	13.0077	2.73624e-05	0.450598	2.73624e-05	0.000789938
A_87_P017883	7.48918	7.46172	7.52623	6.86599	7.92231	2.73891e-05	0.595729	2.73891e-05	0.000789938		A_87_P017883	7.48918	7.46172	7.52623	6.86599	7.92231	2.73891e-05	0.595729	2.73891e-05	0.000789938
PTP4A2	15.3057	15.2572	15.0303	14.9368	14.9353	2.7567e-05	0.32036	2.7567e-05	0.000793844		PTP4A2	15.3057	15.2572	15.0303	14.9368	14.9353	2.7567e-05	0.32036	2.7567e-05	0.000793844
LOC776590	5.46414	6.3188	8.30457	6.86072	8.19835	2.76262e-05	-0.541914	2.76262e-05	0.000794328		LOC776590	5.46414	6.3188	8.30457	6.86072	8.19835	2.76262e-05	-0.541914	2.76262e-05	0.000794328
A_87_P319062	5.91392	6.23414	7.2355	6.77242	7.27375	2.77743e-05	-0.538281	2.77743e-05	0.000797361		A_87_P319062	5.91392	6.23414	7.2355	6.77242	7.27375	2.77743e-05	-0.538281	2.77743e-05	0.000797361
A_87_P145068	6.92085	6.33691	5.96692	5.88927	5.97159	2.8008e-05	0.44764	2.8008e-05	0.000802838		A_87_P145068	6.92085	6.33691	5.96692	5.88927	5.97159	2.8008e-05	0.44764	2.8008e-05	0.000802838
A_87_P016317	9.00959	7.32522	7.84979	6.74413	7.95411	2.81233e-05	0.5811	2.81233e-05	0.000804911		A_87_P016317	9.00959	7.32522	7.84979	6.74413	7.95411	2.81233e-05	0.5811	2.81233e-05	0.000804911
A_87_P022620	5.48469	5.62525	5.7399	6.16038	6.06724	2.8226e-05	-0.535131	2.8226e-05	0.000806575		A_87_P022620	5.48469	5.62525	5.7399	6.16038	6.06724	2.8226e-05	-0.535131	2.8226e-05	0.000806575
A_87_P114313	11.3704	11.6482	11.639	11.0121	11.6932	2.83017e-05	0.636141	2.83017e-05	0.000806575		A_87_P114313	11.3704	11.6482	11.639	11.0121	11.6932	2.83017e-05	0.636141	2.83017e-05	0.000806575
PROP1	6.39998	6.76988	6.21503	5.96913	6.11829	2.83107e-05	0.80075	2.83107e-05	0.000806575		PROP1	6.39998	6.76988	6.21503	5.96913	6.11829	2.83107e-05	0.80075	2.83107e-05	0.000806575
A_87_P162828	7.11029	6.85874	7.19958	7.28761	7.0614	2.84603e-05	-0.428871	2.84603e-05	0.000809604		A_87_P162828	7.11029	6.85874	7.19958	7.28761	7.0614	2.84603e-05	-0.428871	2.84603e-05	0.000809604
RCBTB2	6.33059	6.2381	6.43715	6.82087	6.59836	2.8762e-05	-0.582775	2.8762e-05	0.000815176		A_87_P123368	13.8273	12.8434	13.3668	12.3875	12.9526	2.87376e-05	0.455872	2.87376e-05	0.000815176
A_87_P123368	13.8273	12.8434	13.3668	12.3875	12.9526	2.87376e-05	0.455872	2.87376e-05	0.000815176		RCBTB2	6.33059	6.2381	6.43715	6.82087	6.59836	2.8762e-05	-0.582775	2.8762e-05	0.000815176
GRK6	6.26518	7.03964	6.57449	6.43371	6.35509	2.87868e-05	0.605924	2.87868e-05	0.000815176		GRK6	6.26518	7.03964	6.57449	6.43371	6.35509	2.87868e-05	0.605924	2.87868e-05	0.000815176
LOC422284	10.7249	11.7856	12.5769	12.2915	12.3309	2.88474e-05	-0.50591	2.88474e-05	0.000815657		LOC422284	10.7249	11.7856	12.5769	12.2915	12.3309	2.88474e-05	-0.50591	2.88474e-05	0.000815657
HBE	10.0977	14.4796	12.8034	15.2301	12.5856	2.9153e-05	-0.750506	2.9153e-05	0.00082087		A_87_P066081	7.82009	7.83749	7.71877	7.04053	7.36271	2.912e-05	0.796959	2.912e-05	0.00082087
GLTPD1	9.73501	10.2185	9.42132	9.70015	9.28944	2.91633e-05	0.518366	2.91633e-05	0.00082087		HBE	10.0977	14.4796	12.8034	15.2301	12.5856	2.9153e-05	-0.750506	2.9153e-05	0.00082087
A_87_P066081	7.82009	7.83749	7.71877	7.04053	7.36271	2.912e-05	0.796959	2.912e-05	0.00082087		GLTPD1	9.73501	10.2185	9.42132	9.70015	9.28944	2.91633e-05	0.518366	2.91633e-05	0.00082087
MFSD10	11.2095	11.4151	11.7163	11.6563	11.8527	2.93588e-05	-0.241248	2.93588e-05	0.00082266		A_87_P247618	10.3304	9.92414	8.87291	9.41733	8.91715	2.92899e-05	0.506809	2.92899e-05	0.00082266
KLHDC8B	11.1805	11.8952	11.4364	11.5281	11.351	2.9358e-05	0.367117	2.9358e-05	0.00082266		KLHDC8B	11.1805	11.8952	11.4364	11.5281	11.351	2.9358e-05	0.367117	2.9358e-05	0.00082266
A_87_P247618	10.3304	9.92414	8.87291	9.41733	8.91715	2.92899e-05	0.506809	2.92899e-05	0.00082266		MFSD10	11.2095	11.4151	11.7163	11.6563	11.8527	2.93588e-05	-0.241248	2.93588e-05	0.00082266
A_87_P126818	12.5236	11.6795	12.0464	12.2033	11.9924	2.97327e-05	-0.523835	2.97327e-05	0.000830816		A_87_P126818	12.5236	11.6795	12.0464	12.2033	11.9924	2.97327e-05	-0.523835	2.97327e-05	0.000830816
C8H1orf111	6.67602	6.7881	6.41194	6.13164	6.30549	2.97386e-05	0.656461	2.97386e-05	0.000830816		C8H1orf111	6.67602	6.7881	6.41194	6.13164	6.30549	2.97386e-05	0.656461	2.97386e-05	0.000830816
KCTD20	6.51606	6.67462	7.10631	7.30225	7.41079	2.97837e-05	-0.627626	2.97837e-05	0.000830837		KCTD20	6.51606	6.67462	7.10631	7.30225	7.41079	2.97837e-05	-0.627626	2.97837e-05	0.000830837
ADCY9	9.573	9.14438	8.65466	8.75918	8.92363	2.9831e-05	0.3852	2.9831e-05	0.000830918		ADCY9	9.573	9.14438	8.65466	8.75918	8.92363	2.9831e-05	0.3852	2.9831e-05	0.000830918
A_87_P083886	6.91955	7.14531	6.48751	6.36459	6.13524	2.9885e-05	0.780717	2.9885e-05	0.000831185		A_87_P083886	6.91955	7.14531	6.48751	6.36459	6.13524	2.9885e-05	0.780717	2.9885e-05	0.000831185
NRP2	12.5995	11.3713	11.016	10.9287	11.3019	3.02347e-05	0.442551	3.02347e-05	0.000838513		NRP2	12.5995	11.3713	11.016	10.9287	11.3019	3.02347e-05	0.442551	3.02347e-05	0.000838513
A_87_P127388	8.06242	7.61916	7.55891	7.02846	7.27261	3.02829e-05	0.590696	3.02829e-05	0.000838513		POU2F3	6.47479	6.70351	6.45717	6.11237	6.23316	3.02442e-05	0.591141	3.02442e-05	0.000838513
POU2F3	6.47479	6.70351	6.45717	6.11237	6.23316	3.02442e-05	0.591141	3.02442e-05	0.000838513		A_87_P127388	8.06242	7.61916	7.55891	7.02846	7.27261	3.02829e-05	0.590696	3.02829e-05	0.000838513
A_87_P014530	14.9989	13.7376	13.4845	13.1754	13.6016	3.04439e-05	0.562281	3.04439e-05	0.000841728		A_87_P014530	14.9989	13.7376	13.4845	13.1754	13.6016	3.04439e-05	0.562281	3.04439e-05	0.000841728
A_87_P129178	6.28376	6.59032	6.68274	6.03658	6.65485	3.05205e-05	0.553734	3.05205e-05	0.000842601		A_87_P129178	6.28376	6.59032	6.68274	6.03658	6.65485	3.05205e-05	0.553734	3.05205e-05	0.000842601
C1H22orf28	11.1771	11.3676	11.7081	12.2931	12.0184	3.05757e-05	-0.925539	3.05757e-05	0.000842881		C1H22orf28	11.1771	11.3676	11.7081	12.2931	12.0184	3.05757e-05	-0.925539	3.05757e-05	0.000842881
ITGB6	5.84749	6.52991	6.50592	7.12053	6.7125	3.07165e-05	-0.590617	3.07165e-05	0.000845518		ITGB6	5.84749	6.52991	6.50592	7.12053	6.7125	3.07165e-05	-0.590617	3.07165e-05	0.000845518
STAM2	8.66357	9.01874	9.16728	9.37959	8.99374	3.10698e-05	-0.360853	3.10698e-05	0.000852759		STAM2	8.66357	9.01874	9.16728	9.37959	8.99374	3.10698e-05	-0.360853	3.10698e-05	0.000852759
A_87_P014156	11.7789	10.8468	10.5007	10.3314	10.7987	3.10707e-05	0.515474	3.10707e-05	0.000852759		A_87_P014156	11.7789	10.8468	10.5007	10.3314	10.7987	3.10707e-05	0.515474	3.10707e-05	0.000852759
A_87_P074661	9.20099	9.30481	9.05022	8.62935	8.77388	3.13378e-05	0.675461	3.13378e-05	0.000858831		A_87_P074661	9.20099	9.30481	9.05022	8.62935	8.77388	3.13378e-05	0.675461	3.13378e-05	0.000858831
A_87_P017308	9.92413	9.97282	9.6671	9.56677	9.60988	3.14568e-05	0.406048	3.14568e-05	0.000860362		A_87_P017308	9.92413	9.97282	9.6671	9.56677	9.60988	3.14568e-05	0.406048	3.14568e-05	0.000860362
ADIPOQ	12.3959	12.1421	11.9332	11.6567	11.9062	3.14856e-05	0.4854	3.14856e-05	0.000860362		ADIPOQ	12.3959	12.1421	11.9332	11.6567	11.9062	3.14856e-05	0.4854	3.14856e-05	0.000860362
C3H8orf80	12.6163	13.28	12.8528	12.9781	12.6591	3.15913e-05	0.301881	3.15913e-05	0.000861675		C3H8orf80	12.6163	13.28	12.8528	12.9781	12.6591	3.15913e-05	0.301881	3.15913e-05	0.000861675
A_87_P031930	11.8502	11.352	10.7168	10.765	11.1192	3.16258e-05	0.587075	3.16258e-05	0.000861675		A_87_P031930	11.8502	11.352	10.7168	10.765	11.1192	3.16258e-05	0.587075	3.16258e-05	0.000861675
DIAPH1	10.6607	11.2004	11.5637	11.6803	11.6412	3.172e-05	-0.479919	3.172e-05	0.000862148		DIAPH1	10.6607	11.2004	11.5637	11.6803	11.6412	3.172e-05	-0.479919	3.172e-05	0.000862148
A_87_P111778	8.09761	8.16712	8.28411	8.61224	8.29566	3.17813e-05	-0.445112	3.17813e-05	0.000862148		A_87_P012094	11.95	12.0984	12.0192	12.3462	12.1058	3.17742e-05	-0.247846	3.17742e-05	0.000862148
A_87_P012094	11.95	12.0984	12.0192	12.3462	12.1058	3.17742e-05	-0.247846	3.17742e-05	0.000862148		A_87_P111778	8.09761	8.16712	8.28411	8.61224	8.29566	3.17813e-05	-0.445112	3.17813e-05	0.000862148
A_87_P015342	13.1794	11.2848	10.0322	10.7767	10.2703	3.18797e-05	0.508159	3.18797e-05	0.000863567		A_87_P015342	13.1794	11.2848	10.0322	10.7767	10.2703	3.18797e-05	0.508159	3.18797e-05	0.000863567
A_87_P018386	10.6415	10.9064	11.0808	11.2236	11.2956	3.21799e-05	-0.317262	3.21799e-05	0.000870437		A_87_P018386	10.6415	10.9064	11.0808	11.2236	11.2956	3.21799e-05	-0.317262	3.21799e-05	0.000870437
CYGB	9.08855	9.42423	8.83959	8.81607	8.87146	3.25409e-05	0.608162	3.25409e-05	0.000878933		CYGB	9.08855	9.42423	8.83959	8.81607	8.87146	3.25409e-05	0.608162	3.25409e-05	0.000878933
PPARG	5.3891	5.96119	6.22722	6.49815	6.11652	3.27052e-05	-0.536967	3.27052e-05	0.000880829		A_87_P023010	6.5209	6.61248	6.86231	7.02499	6.75175	3.27015e-05	-0.41251	3.27015e-05	0.000880829
A_87_P023010	6.5209	6.61248	6.86231	7.02499	6.75175	3.27015e-05	-0.41251	3.27015e-05	0.000880829		PPARG	5.3891	5.96119	6.22722	6.49815	6.11652	3.27052e-05	-0.536967	3.27052e-05	0.000880829
A_87_P015369	8.79971	9.11264	9.41193	9.6765	9.47916	3.29484e-05	-0.563862	3.29484e-05	0.000886103		A_87_P015369	8.79971	9.11264	9.41193	9.6765	9.47916	3.29484e-05	-0.563862	3.29484e-05	0.000886103
CUL7	11.4311	10.169	9.87153	9.69212	10.2374	3.3028e-05	0.476876	3.3028e-05	0.000886971		CUL7	11.4311	10.169	9.87153	9.69212	10.2374	3.3028e-05	0.476876	3.3028e-05	0.000886971
A_87_P011497	9.35869	8.70461	8.2739	8.14097	8.86278	3.32923e-05	0.563639	3.32923e-05	0.000892788		A_87_P011497	9.35869	8.70461	8.2739	8.14097	8.86278	3.32923e-05	0.563639	3.32923e-05	0.000892788
A_87_P016506	6.94468	6.92026	6.6118	6.43247	6.36945	3.36607e-05	0.487798	3.36607e-05	0.000901375		A_87_P016506	6.94468	6.92026	6.6118	6.43247	6.36945	3.36607e-05	0.487798	3.36607e-05	0.000901375
OLFML2B	10.5997	10.1158	9.52258	9.52918	9.8319	3.41918e-05	0.586645	3.41918e-05	0.000914288		OLFML2B	10.5997	10.1158	9.52258	9.52918	9.8319	3.41918e-05	0.586645	3.41918e-05	0.000914288
A_87_P124853	13.547	14.0751	13.4416	13.5097	13.4353	3.45834e-05	0.56542	3.45834e-05	0.00092344		A_87_P124853	13.547	14.0751	13.4416	13.5097	13.4353	3.45834e-05	0.56542	3.45834e-05	0.00092344
SLC25A37	8.48108	9.03296	8.53341	8.41529	8.0288	3.47882e-05	0.617668	3.47882e-05	0.000927585		SLC25A37	8.48108	9.03296	8.53341	8.41529	8.0288	3.47882e-05	0.617668	3.47882e-05	0.000927585
RNMT	9.82319	9.96169	9.85967	10.3021	9.93669	3.48484e-05	-0.340366	3.48484e-05	0.000927869		RNMT	9.82319	9.96169	9.85967	10.3021	9.93669	3.48484e-05	-0.340366	3.48484e-05	0.000927869
ERMP1	6.23015	6.65794	6.65668	7.05205	6.73737	3.51308e-05	-0.394111	3.51308e-05	0.000934061		ERMP1	6.23015	6.65794	6.65668	7.05205	6.73737	3.51308e-05	-0.394111	3.51308e-05	0.000934061
FURIN	8.28351	8.01947	7.90989	7.38523	7.79075	3.51811e-05	0.634244	3.51811e-05	0.000934071		FURIN	8.28351	8.01947	7.90989	7.38523	7.79075	3.51811e-05	0.634244	3.51811e-05	0.000934071
CD40LG	6.2854	7.11586	8.25502	7.63341	7.84511	3.53809e-05	-0.517552	3.53809e-05	0.000938045		CD40LG	6.2854	7.11586	8.25502	7.63341	7.84511	3.53809e-05	-0.517552	3.53809e-05	0.000938045
A_87_P097206	6.11057	5.90175	6.25142	6.25493	6.15942	3.54414e-05	-0.353174	3.54414e-05	0.000938321		A_87_P097206	6.11057	5.90175	6.25142	6.25493	6.15942	3.54414e-05	-0.353174	3.54414e-05	0.000938321
DERL3	11.9704	11.5629	11.878	11.1787	11.7785	3.55422e-05	0.384209	3.55422e-05	0.000939661		DERL3	11.9704	11.5629	11.878	11.1787	11.7785	3.55422e-05	0.384209	3.55422e-05	0.000939661
LOC420411	11.7434	10.4687	10.4399	10.0765	10.7553	3.56804e-05	0.392213	3.56804e-05	0.000940131		A_87_P307613	7.87083	8.6571	8.28671	8.06297	7.86089	3.56701e-05	0.594133	3.56701e-05	0.000940131
A_87_P174653	12.2117	11.2022	11.6061	10.7034	11.4974	3.57107e-05	0.498877	3.57107e-05	0.000940131		LOC420411	11.7434	10.4687	10.4399	10.0765	10.7553	3.56804e-05	0.392213	3.56804e-05	0.000940131
A_87_P307613	7.87083	8.6571	8.28671	8.06297	7.86089	3.56701e-05	0.594133	3.56701e-05	0.000940131		A_87_P174653	12.2117	11.2022	11.6061	10.7034	11.4974	3.57107e-05	0.498877	3.57107e-05	0.000940131
ZBTB33	5.55287	5.82274	5.75846	6.16021	5.80078	3.61879e-05	-0.337477	3.61879e-05	0.00095002		A_87_P310037	10.2174	10.8951	9.65448	9.99583	10.1496	3.61647e-05	0.899285	3.61647e-05	0.00095002
A_87_P310037	10.2174	10.8951	9.65448	9.99583	10.1496	3.61647e-05	0.899285	3.61647e-05	0.00095002		ZBTB33	5.55287	5.82274	5.75846	6.16021	5.80078	3.61879e-05	-0.337477	3.61879e-05	0.00095002
A_87_P066481	11.5662	10.7828	10.1569	10.1875	10.4282	3.67565e-05	0.595303	3.67565e-05	0.000963596		A_87_P066481	11.5662	10.7828	10.1569	10.1875	10.4282	3.67565e-05	0.595303	3.67565e-05	0.000963596
AP1M1	7.21426	7.24673	7.4441	7.74593	7.35198	3.68527e-05	-0.499199	3.68527e-05	0.000964767		AP1M1	7.21426	7.24673	7.4441	7.74593	7.35198	3.68527e-05	-0.499199	3.68527e-05	0.000964767
A_87_P012705	9.37809	7.62344	6.84215	7.10069	7.12726	3.71937e-05	0.522752	3.71937e-05	0.000972335		A_87_P012705	9.37809	7.62344	6.84215	7.10069	7.12726	3.71937e-05	0.522752	3.71937e-05	0.000972335
A_87_P148368	6.22215	6.40221	6.34331	6.81133	6.42117	3.73834e-05	-0.409126	3.73834e-05	0.000974231		ASH2L	10.9629	10.8633	10.682	10.5891	10.626	3.73428e-05	0.274216	3.73428e-05	0.000974231
ASH2L	10.9629	10.8633	10.682	10.5891	10.626	3.73428e-05	0.274216	3.73428e-05	0.000974231		A_87_P148368	6.22215	6.40221	6.34331	6.81133	6.42117	3.73834e-05	-0.409126	3.73834e-05	0.000974231
SMO	12.4705	11.6512	11.3568	11.0282	11.5333	3.74224e-05	0.62298	3.74224e-05	0.000974231		SMO	12.4705	11.6512	11.3568	11.0282	11.5333	3.74224e-05	0.62298	3.74224e-05	0.000974231
PSMB7	13.3085	13.3533	13.4408	13.6484	13.3878	3.76252e-05	-0.295071	3.76252e-05	0.000978152		PSMB7	13.3085	13.3533	13.4408	13.6484	13.3878	3.76252e-05	-0.295071	3.76252e-05	0.000978152
ACOX1	14.0553	13.7586	13.7654	14.0661	13.7878	3.76823e-05	-0.307462	3.76823e-05	0.000978277		ACOX1	14.0553	13.7586	13.7654	14.0661	13.7878	3.76823e-05	-0.307462	3.76823e-05	0.000978277
EIF2S3	15.1956	14.4419	14.6319	14.759	14.5987	3.78543e-05	-0.317098	3.78543e-05	0.000981382		EIF2S3	15.1956	14.4419	14.6319	14.759	14.5987	3.78543e-05	-0.317098	3.78543e-05	0.000981382
A_87_P306438	5.60442	6.10098	6.04001	6.37739	5.97875	3.8349e-05	-0.27641	3.8349e-05	0.000992831		A_87_P306438	5.60442	6.10098	6.04001	6.37739	5.97875	3.8349e-05	-0.27641	3.8349e-05	0.000992831
PRKCZ	10.2969	9.93751	10.2215	10.295	10.1764	3.86913e-05	-0.357494	3.86913e-05	0.00100031		PRKCZ	10.2969	9.93751	10.2215	10.295	10.1764	3.86913e-05	-0.357494	3.86913e-05	0.00100031
COG5	10.8254	10.9382	10.9745	11.2075	11.2323	3.89904e-05	-0.269333	3.89904e-05	0.00100665		COG5	10.8254	10.9382	10.9745	11.2075	11.2323	3.89904e-05	-0.269333	3.89904e-05	0.00100665
PSMA3	14.9626	15.1149	15.3962	15.4062	15.244	3.94966e-05	-0.291303	3.94966e-05	0.00101832		PSMA3	14.9626	15.1149	15.3962	15.4062	15.244	3.94966e-05	-0.291303	3.94966e-05	0.00101832
A_87_P022042	7.2887	7.99791	8.29937	8.61015	8.46213	3.96901e-05	-0.612242	3.96901e-05	0.00102086		A_87_P022042	7.2887	7.99791	8.29937	8.61015	8.46213	3.96901e-05	-0.612242	3.96901e-05	0.00102086
TMOD4	5.8538	6.33371	5.83596	6.88194	5.96236	3.97044e-05	-0.548233	3.97044e-05	0.00102086		TMOD4	5.8538	6.33371	5.83596	6.88194	5.96236	3.97044e-05	-0.548233	3.97044e-05	0.00102086
FAM107A	6.20335	6.08305	6.03489	6.42993	6.00519	3.98216e-05	-0.346882	3.98216e-05	0.00102234		FAM107A	6.20335	6.08305	6.03489	6.42993	6.00519	3.98216e-05	-0.346882	3.98216e-05	0.00102234
PIGS	7.42154	7.52109	7.3406	6.97331	7.07201	3.98712e-05	0.547773	3.98712e-05	0.00102234		PIGS	7.42154	7.52109	7.3406	6.97331	7.07201	3.98712e-05	0.547773	3.98712e-05	0.00102234
LONP2	10.2878	10.1357	10.1342	10.5734	10.382	3.99641e-05	-0.437706	3.99641e-05	0.00102332		LONP2	10.2878	10.1357	10.1342	10.5734	10.382	3.99641e-05	-0.437706	3.99641e-05	0.00102332
ENPP1	7.19401	8.08188	7.54611	7.55596	7.54292	4.0223e-05	0.525924	4.0223e-05	0.00102854		ENPP1	7.19401	8.08188	7.54611	7.55596	7.54292	4.0223e-05	0.525924	4.0223e-05	0.00102854
QRICH1	10.2885	10.2067	10.4982	10.794	10.8049	4.0281e-05	-0.587321	4.0281e-05	0.00102862		QRICH1	10.2885	10.2067	10.4982	10.794	10.8049	4.0281e-05	-0.587321	4.0281e-05	0.00102862
A_87_P148968	9.58412	8.86289	9.0853	8.21721	9.15613	4.04434e-05	0.645684	4.04434e-05	0.00103136		A_87_P148968	9.58412	8.86289	9.0853	8.21721	9.15613	4.04434e-05	0.645684	4.04434e-05	0.00103136
A_87_P015413	5.2425	5.65162	6.1016	6.01857	5.97873	4.06536e-05	-0.36695	4.06536e-05	0.00103531		A_87_P015413	5.2425	5.65162	6.1016	6.01857	5.97873	4.06536e-05	-0.36695	4.06536e-05	0.00103531
A_87_P024362	7.81464	7.84397	7.42939	7.40709	7.63661	4.08694e-05	0.436878	4.08694e-05	0.00103939		A_87_P024362	7.81464	7.84397	7.42939	7.40709	7.63661	4.08694e-05	0.436878	4.08694e-05	0.00103939
HOXA4	11.806	10.2065	10.0315	9.61443	10.3575	4.12125e-05	0.592095	4.12125e-05	0.0010467		HOXA4	11.806	10.2065	10.0315	9.61443	10.3575	4.12125e-05	0.592095	4.12125e-05	0.0010467
MAPK6	12.2587	12.0285	12.5281	12.8159	12.6539	4.15273e-05	-0.787379	4.15273e-05	0.00105042		A_87_P122288	8.8847	9.48428	9.21105	8.99962	9.33442	4.14335e-05	0.484664	4.14335e-05	0.00105042
A_87_P122288	8.8847	9.48428	9.21105	8.99962	9.33442	4.14335e-05	0.484664	4.14335e-05	0.00105042		A_87_P326027	6.63583	6.84964	6.69879	6.33839	6.30497	4.14948e-05	0.511245	4.14948e-05	0.00105042
A_87_P326027	6.63583	6.84964	6.69879	6.33839	6.30497	4.14948e-05	0.511245	4.14948e-05	0.00105042		MAPK6	12.2587	12.0285	12.5281	12.8159	12.6539	4.15273e-05	-0.787379	4.15273e-05	0.00105042
SAMD4A	7.23234	7.34934	7.04154	6.87589	6.8914	4.1617e-05	0.473457	4.1617e-05	0.00105126		SAMD4A	7.23234	7.34934	7.04154	6.87589	6.8914	4.1617e-05	0.473457	4.1617e-05	0.00105126
A_87_P028024	5.61172	5.71684	5.75619	6.18997	6.01729	4.21259e-05	-0.473131	4.21259e-05	0.00106269		A_87_P028024	5.61172	5.71684	5.75619	6.18997	6.01729	4.21259e-05	-0.473131	4.21259e-05	0.00106269
A_87_P018044	6.90293	7.13107	6.80656	6.41042	6.38458	4.26076e-05	0.720646	4.26076e-05	0.00107339		A_87_P018044	6.90293	7.13107	6.80656	6.41042	6.38458	4.26076e-05	0.720646	4.26076e-05	0.00107339
PPP1R14C	10.5423	10.3103	9.75759	9.88386	9.63717	4.28035e-05	0.426412	4.28035e-05	0.00107688		PPP1R14C	10.5423	10.3103	9.75759	9.88386	9.63717	4.28035e-05	0.426412	4.28035e-05	0.00107688
A_87_P131933	6.21334	7.80475	8.5757	7.19922	8.18145	4.28681e-05	0.605523	4.28681e-05	0.00107705		A_87_P131933	6.21334	7.80475	8.5757	7.19922	8.18145	4.28681e-05	0.605523	4.28681e-05	0.00107705
LSAMP	9.48734	8.18808	7.56021	7.70958	7.87311	4.30158e-05	0.478498	4.30158e-05	0.00107932		LSAMP	9.48734	8.18808	7.56021	7.70958	7.87311	4.30158e-05	0.478498	4.30158e-05	0.00107932
A_87_P224648	9.48747	9.23452	9.41969	9.55761	9.40149	4.31402e-05	-0.323091	4.31402e-05	0.00107954		A_87_P016740	11.061	11.5345	11.1764	11.1867	11.2458	4.31132e-05	0.347755	4.31132e-05	0.00107954
A_87_P016740	11.061	11.5345	11.1764	11.1867	11.2458	4.31132e-05	0.347755	4.31132e-05	0.00107954		A_87_P224648	9.48747	9.23452	9.41969	9.55761	9.40149	4.31402e-05	-0.323091	4.31402e-05	0.00107954
A_87_P014441	10.8589	10.8914	10.5208	10.61	10.6843	4.33684e-05	0.281429	4.33684e-05	0.0010838		A_87_P014441	10.8589	10.8914	10.5208	10.61	10.6843	4.33684e-05	0.281429	4.33684e-05	0.0010838
A_87_P060671	7.80635	7.92653	7.46326	7.29911	7.22229	4.37656e-05	0.627421	4.37656e-05	0.00109227		A_87_P060671	7.80635	7.92653	7.46326	7.29911	7.22229	4.37656e-05	0.627421	4.37656e-05	0.00109227
A_87_P248213	5.73684	5.95014	6.3762	6.6196	6.56326	4.38347e-05	-0.669461	4.38347e-05	0.00109252		A_87_P248213	5.73684	5.95014	6.3762	6.6196	6.56326	4.38347e-05	-0.669461	4.38347e-05	0.00109252
CTNNBL1	7.31759	7.43838	7.42271	7.84726	7.52284	4.38924e-05	-0.40888	4.38924e-05	0.00109252		CTNNBL1	7.31759	7.43838	7.42271	7.84726	7.52284	4.38924e-05	-0.40888	4.38924e-05	0.00109252
SUMF2	12.343	12.4732	12.3757	12.7841	12.4538	4.41235e-05	-0.310966	4.41235e-05	0.00109682		SUMF2	12.343	12.4732	12.3757	12.7841	12.4538	4.41235e-05	-0.310966	4.41235e-05	0.00109682
COPS7A	14.4204	14.7421	14.8482	14.9591	14.8034	4.41999e-05	-0.216968	4.41999e-05	0.00109726		COPS7A	14.4204	14.7421	14.8482	14.9591	14.8034	4.41999e-05	-0.216968	4.41999e-05	0.00109726
SFMBT2	6.05598	5.79385	6.05143	6.11272	6.15452	4.43364e-05	-0.318873	4.43364e-05	0.00109919		SFMBT2	6.05598	5.79385	6.05143	6.11272	6.15452	4.43364e-05	-0.318873	4.43364e-05	0.00109919
TSPAN14	6.59683	7.13379	7.32316	7.59934	7.26657	4.47801e-05	-0.465555	4.47801e-05	0.00110434		PSEN1	8.65052	8.76402	9.10118	9.19309	8.97143	4.4654e-05	-0.429068	4.4654e-05	0.00110434
PSEN1	8.65052	8.76402	9.10118	9.19309	8.97143	4.4654e-05	-0.429068	4.4654e-05	0.00110434		CRYZ	12.7455	11.6795	11.1962	11.3131	11.0222	4.46692e-05	0.366469	4.46692e-05	0.00110434
CRYZ	12.7455	11.6795	11.1962	11.3131	11.0222	4.46692e-05	0.366469	4.46692e-05	0.00110434		A_87_P103152	7.88723	8.1203	7.87915	7.42472	7.27878	4.47362e-05	0.695579	4.47362e-05	0.00110434
A_87_P103152	7.88723	8.1203	7.87915	7.42472	7.27878	4.47362e-05	0.695579	4.47362e-05	0.00110434		TSPAN14	6.59683	7.13379	7.32316	7.59934	7.26657	4.47801e-05	-0.465555	4.47801e-05	0.00110434
FBXO28	10.3413	10.2322	10.3792	10.5444	10.1944	4.48672e-05	-0.312195	4.48672e-05	0.00110503		FBXO28	10.3413	10.2322	10.3792	10.5444	10.1944	4.48672e-05	-0.312195	4.48672e-05	0.00110503
A_87_P111938	6.86164	6.6619	6.46473	6.17707	6.29707	4.53954e-05	0.484827	4.53954e-05	0.00111657		A_87_P111938	6.86164	6.6619	6.46473	6.17707	6.29707	4.53954e-05	0.484827	4.53954e-05	0.00111657
A_87_P012237	9.92527	8.1033	8.77168	7.55781	8.81727	4.55393e-05	0.545492	4.55393e-05	0.00111864		A_87_P012237	9.92527	8.1033	8.77168	7.55781	8.81727	4.55393e-05	0.545492	4.55393e-05	0.00111864
LOC418994	6.02114	5.79142	6.19592	6.43612	6.34117	4.57133e-05	-0.644706	4.57133e-05	0.00112144		LOC418994	6.02114	5.79142	6.19592	6.43612	6.34117	4.57133e-05	-0.644706	4.57133e-05	0.00112144
C13H5orf41	10.1807	9.70118	10.2465	10.1156	10.2454	4.64647e-05	-0.41443	4.64647e-05	0.00113838		C13H5orf41	10.1807	9.70118	10.2465	10.1156	10.2454	4.64647e-05	-0.41443	4.64647e-05	0.00113838
A_87_P130837	5.9772	7.32088	10.0738	7.87865	9.86937	4.6575e-05	-0.557762	4.6575e-05	0.00113883		A_87_P130837	5.9772	7.32088	10.0738	7.87865	9.86937	4.6575e-05	-0.557762	4.6575e-05	0.00113883
A_87_P130278	5.96011	6.78645	8.95517	7.34018	8.75364	4.66044e-05	-0.553732	4.66044e-05	0.00113883		A_87_P130278	5.96011	6.78645	8.95517	7.34018	8.75364	4.66044e-05	-0.553732	4.66044e-05	0.00113883
TLR4	8.36976	9.29385	9.18318	9.65482	9.20431	4.66666e-05	-0.36097	4.66666e-05	0.00113886		TLR4	8.36976	9.29385	9.18318	9.65482	9.20431	4.66666e-05	-0.36097	4.66666e-05	0.00113886
LIPI	8.93358	9.4014	9.46134	9.92243	9.26992	4.67408e-05	-0.521024	4.67408e-05	0.00113918		LIPI	8.93358	9.4014	9.46134	9.92243	9.26992	4.67408e-05	-0.521024	4.67408e-05	0.00113918
A_87_P094836	8.08533	8.63101	7.94218	8.08414	7.90412	4.69211e-05	0.546874	4.69211e-05	0.00114209		A_87_P094836	8.08533	8.63101	7.94218	8.08414	7.90412	4.69211e-05	0.546874	4.69211e-05	0.00114209
TRPC4	9.2949	8.71227	8.07308	8.26853	8.1034	4.72391e-05	0.44374	4.72391e-05	0.00114799		TRPC4	9.2949	8.71227	8.07308	8.26853	8.1034	4.72391e-05	0.44374	4.72391e-05	0.00114799
PRDM9	6.71331	6.60333	6.61201	6.00736	6.27656	4.72862e-05	0.595968	4.72862e-05	0.00114799		PRDM9	6.71331	6.60333	6.61201	6.00736	6.27656	4.72862e-05	0.595968	4.72862e-05	0.00114799
BMP2K	8.89753	8.87021	8.90328	9.16499	8.93806	4.75924e-05	-0.294784	4.75924e-05	0.00115393		BMP2K	8.89753	8.87021	8.90328	9.16499	8.93806	4.75924e-05	-0.294784	4.75924e-05	0.00115393
A_87_P086866	9.28388	8.76672	8.40926	8.28357	8.23859	4.77278e-05	0.483144	4.77278e-05	0.00115572		A_87_P086866	9.28388	8.76672	8.40926	8.28357	8.23859	4.77278e-05	0.483144	4.77278e-05	0.00115572
A_87_P062311	5.39555	5.5236	5.87093	5.94461	5.97657	4.79148e-05	-0.421017	4.79148e-05	0.00115875		A_87_P062311	5.39555	5.5236	5.87093	5.94461	5.97657	4.79148e-05	-0.421017	4.79148e-05	0.00115875
A_87_P022904	5.82734	5.95909	5.89419	6.33411	6.15725	4.81731e-05	-0.375023	4.81731e-05	0.00116349		A_87_P022904	5.82734	5.95909	5.89419	6.33411	6.15725	4.81731e-05	-0.375023	4.81731e-05	0.00116349
A_87_P040780	8.95541	8.27806	8.10179	7.62603	8.24837	4.83564e-05	0.652034	4.83564e-05	0.00116641		A_87_P040780	8.95541	8.27806	8.10179	7.62603	8.24837	4.83564e-05	0.652034	4.83564e-05	0.00116641
HSPB7	12.5441	13.4912	13.1388	13.1212	12.9648	4.85346e-05	0.37004	4.85346e-05	0.0011692		HSPB7	12.5441	13.4912	13.1388	13.1212	12.9648	4.85346e-05	0.37004	4.85346e-05	0.0011692
BCL10	11.0904	10.9886	11.2911	11.3356	11.0653	4.90611e-05	-0.347032	4.90611e-05	0.00118037		BCL10	11.0904	10.9886	11.2911	11.3356	11.0653	4.90611e-05	-0.347032	4.90611e-05	0.00118037
MED8	12.2724	12.3227	12.458	12.6242	12.1799	4.95001e-05	-0.301552	4.95001e-05	0.00118913		MED8	12.2724	12.3227	12.458	12.6242	12.1799	4.95001e-05	-0.301552	4.95001e-05	0.00118913
CCDC19	12.2861	11.315	10.7497	10.8073	10.566	4.95524e-05	0.507667	4.95524e-05	0.00118913		CCDC19	12.2861	11.315	10.7497	10.8073	10.566	4.95524e-05	0.507667	4.95524e-05	0.00118913
TYSND1	8.87403	8.21286	8.04504	7.59193	7.98552	5.0239e-05	0.620928	5.0239e-05	0.00120406		TYSND1	8.87403	8.21286	8.04504	7.59193	7.98552	5.0239e-05	0.620928	5.0239e-05	0.00120406
PLEKHF2	7.68377	8.21195	8.46101	8.86685	8.73945	5.0378e-05	-0.654895	5.0378e-05	0.00120585		PLEKHF2	7.68377	8.21195	8.46101	8.86685	8.73945	5.0378e-05	-0.654895	5.0378e-05	0.00120585
A_87_P062426	6.23661	6.31539	6.31571	5.84853	6.12472	5.05596e-05	0.466861	5.05596e-05	0.00120865		A_87_P062426	6.23661	6.31539	6.31571	5.84853	6.12472	5.05596e-05	0.466861	5.05596e-05	0.00120865
CCR6	6.07109	6.5165	7.8107	7.23788	7.54156	5.06919e-05	-0.721377	5.06919e-05	0.00121027		CCR6	6.07109	6.5165	7.8107	7.23788	7.54156	5.06919e-05	-0.721377	5.06919e-05	0.00121027
A_87_P012564	5.40044	5.7885	5.67202	6.32476	6.20365	5.08995e-05	-0.53626	5.08995e-05	0.00121368		A_87_P012564	5.40044	5.7885	5.67202	6.32476	6.20365	5.08995e-05	-0.53626	5.08995e-05	0.00121368
A_87_P088182	6.54164	6.91898	6.29711	6.44011	6.25747	5.09762e-05	0.478869	5.09762e-05	0.00121396		A_87_P088182	6.54164	6.91898	6.29711	6.44011	6.25747	5.09762e-05	0.478869	5.09762e-05	0.00121396
AAGAB	8.82416	9.1198	9.05221	9.6547	8.97602	5.1079e-05	-0.534905	5.1079e-05	0.00121486		AAGAB	8.82416	9.1198	9.05221	9.6547	8.97602	5.1079e-05	-0.534905	5.1079e-05	0.00121486
RNF146	6.0004	5.73719	5.8597	6.20902	5.84014	5.12123e-05	-0.471832	5.12123e-05	0.00121649		RNF146	6.0004	5.73719	5.8597	6.20902	5.84014	5.12123e-05	-0.471832	5.12123e-05	0.00121649
A_87_P037831	5.05567	5.43492	7.05298	5.90431	6.97262	5.13104e-05	-0.469391	5.13104e-05	0.00121727		A_87_P037831	5.05567	5.43492	7.05298	5.90431	6.97262	5.13104e-05	-0.469391	5.13104e-05	0.00121727
NSD1	7.37953	7.36131	7.28646	6.78251	7.09027	5.16664e-05	0.578801	5.16664e-05	0.00122417		NSD1	7.37953	7.36131	7.28646	6.78251	7.09027	5.16664e-05	0.578801	5.16664e-05	0.00122417
METTL2A	11.2911	11.4699	11.6619	11.8055	11.5618	5.18624e-05	-0.335542	5.18624e-05	0.00122726		METTL2A	11.2911	11.4699	11.6619	11.8055	11.5618	5.18624e-05	-0.335542	5.18624e-05	0.00122726
A_87_P294138	10.9013	10.8825	10.319	10.5219	10.2989	5.25816e-05	0.360648	5.25816e-05	0.0012427		A_87_P294138	10.9013	10.8825	10.319	10.5219	10.2989	5.25816e-05	0.360648	5.25816e-05	0.0012427
TRMT12	10.0926	9.14203	9.25011	8.71662	9.30059	5.28567e-05	0.425413	5.28567e-05	0.00124763		TRMT12	10.0926	9.14203	9.25011	8.71662	9.30059	5.28567e-05	0.425413	5.28567e-05	0.00124763
IL11RA	11.7384	10.6223	10.0082	10.1463	10.192	5.31249e-05	0.47598	5.31249e-05	0.00125238		IL11RA	11.7384	10.6223	10.0082	10.1463	10.192	5.31249e-05	0.47598	5.31249e-05	0.00125238
TXNL4B	10.3958	10.5192	10.5451	10.8313	10.4595	5.3459e-05	-0.312077	5.3459e-05	0.00125867		TXNL4B	10.3958	10.5192	10.5451	10.8313	10.4595	5.3459e-05	-0.312077	5.3459e-05	0.00125867
VPS4B	11.5349	12.0404	12.209	12.4751	12.2379	5.35993e-05	-0.434666	5.35993e-05	0.00125881		PPP1R1B	12.1065	12.5018	12.5426	11.8175	12.3571	5.35875e-05	0.684347	5.35875e-05	0.00125881
PPP1R1B	12.1065	12.5018	12.5426	11.8175	12.3571	5.35875e-05	0.684347	5.35875e-05	0.00125881		VPS4B	11.5349	12.0404	12.209	12.4751	12.2379	5.35993e-05	-0.434666	5.35993e-05	0.00125881
KCND2	8.88634	7.81153	7.21658	7.42841	7.3179	5.42869e-05	0.38312	5.42869e-05	0.00126733		A_87_P063736	5.82262	7.11351	6.31617	6.5127	6.21362	5.40759e-05	0.600807	5.40759e-05	0.00126733
CRAT	10.3669	9.9868	9.75412	9.5192	9.2863	5.43605e-05	0.467606	5.43605e-05	0.00126733		FNDC1	11.5856	11.6279	10.6132	11.0694	10.8646	5.41864e-05	0.558571	5.41864e-05	0.00126733
LOC423506	6.83471	7.13426	7.1709	6.65562	7.2734	5.43683e-05	0.478639	5.43683e-05	0.00126733		WNT3	6.23436	6.29741	6.2074	5.74431	6.0345	5.42143e-05	0.553098	5.42143e-05	0.00126733
WNT3	6.23436	6.29741	6.2074	5.74431	6.0345	5.42143e-05	0.553098	5.42143e-05	0.00126733		KCND2	8.88634	7.81153	7.21658	7.42841	7.3179	5.42869e-05	0.38312	5.42869e-05	0.00126733
FNDC1	11.5856	11.6279	10.6132	11.0694	10.8646	5.41864e-05	0.558571	5.41864e-05	0.00126733		CRAT	10.3669	9.9868	9.75412	9.5192	9.2863	5.43605e-05	0.467606	5.43605e-05	0.00126733
A_87_P063736	5.82262	7.11351	6.31617	6.5127	6.21362	5.40759e-05	0.600807	5.40759e-05	0.00126733		LOC423506	6.83471	7.13426	7.1709	6.65562	7.2734	5.43683e-05	0.478639	5.43683e-05	0.00126733
A_87_P158223	10.714	9.99929	9.99551	9.38745	10.1306	5.44719e-05	0.611841	5.44719e-05	0.00126816		A_87_P158223	10.714	9.99929	9.99551	9.38745	10.1306	5.44719e-05	0.611841	5.44719e-05	0.00126816
A_87_P013041	13.9055	13.5779	13.6633	13.2904	13.7136	5.50457e-05	0.287433	5.50457e-05	0.00127993		A_87_P013041	13.9055	13.5779	13.6633	13.2904	13.7136	5.50457e-05	0.287433	5.50457e-05	0.00127993
A_87_P119363	11.9798	11.5543	11.3066	11.1221	11.3087	5.56591e-05	0.432252	5.56591e-05	0.00129259		A_87_P119363	11.9798	11.5543	11.3066	11.1221	11.3087	5.56591e-05	0.432252	5.56591e-05	0.00129259
SMOC1	7.69083	8.65495	8.572	8.14565	8.66092	5.65232e-05	0.509294	5.65232e-05	0.00131103		SMOC1	7.69083	8.65495	8.572	8.14565	8.66092	5.65232e-05	0.509294	5.65232e-05	0.00131103
A_87_P018611	10.8612	10.535	10.6218	10.8009	10.6196	5.67423e-05	-0.265901	5.67423e-05	0.00131448		A_87_P018611	10.8612	10.535	10.6218	10.8009	10.6196	5.67423e-05	-0.265901	5.67423e-05	0.00131448
LOXL2	8.43428	8.61772	8.40407	8.1215	8.51769	5.73773e-05	0.496214	5.73773e-05	0.00132591		A_87_P012640	7.5759	7.77075	7.25187	7.14975	6.70752	5.73699e-05	0.620994	5.73699e-05	0.00132591
A_87_P012640	7.5759	7.77075	7.25187	7.14975	6.70752	5.73699e-05	0.620994	5.73699e-05	0.00132591		LOXL2	8.43428	8.61772	8.40407	8.1215	8.51769	5.73773e-05	0.496214	5.73773e-05	0.00132591
A_87_P121633	8.31829	7.1708	7.41217	6.7536	7.42757	5.75407e-05	0.417193	5.75407e-05	0.00132805		A_87_P121633	8.31829	7.1708	7.41217	6.7536	7.42757	5.75407e-05	0.417193	5.75407e-05	0.00132805
TM7SF4	5.25191	5.48187	6.11266	5.91672	6.33076	5.76965e-05	-0.434851	5.76965e-05	0.00133		TM7SF4	5.25191	5.48187	6.11266	5.91672	6.33076	5.76965e-05	-0.434851	5.76965e-05	0.00133
LYN	13.5826	14.4461	14.8155	14.7488	14.8475	5.81189e-05	-0.302701	5.81189e-05	0.00133809		LYN	13.5826	14.4461	14.8155	14.7488	14.8475	5.81189e-05	-0.302701	5.81189e-05	0.00133809
GABPB1	6.70498	6.87661	7.07105	7.20732	7.02189	5.84074e-05	-0.330708	5.84074e-05	0.00134176		GABPB1	6.70498	6.87661	7.07105	7.20732	7.02189	5.84074e-05	-0.330708	5.84074e-05	0.00134176
A_87_P085321	7.41193	7.36397	7.08214	6.79928	7.22062	5.84214e-05	0.564695	5.84214e-05	0.00134176		A_87_P085321	7.41193	7.36397	7.08214	6.79928	7.22062	5.84214e-05	0.564695	5.84214e-05	0.00134176
A_87_P013559	7.19492	6.38771	6.09465	5.93107	6.26801	5.8557e-05	0.456639	5.8557e-05	0.00134322		A_87_P013559	7.19492	6.38771	6.09465	5.93107	6.26801	5.8557e-05	0.456639	5.8557e-05	0.00134322
A_87_P015286	11.5329	10.0546	9.21721	9.3551	9.43896	5.86952e-05	0.6995	5.86952e-05	0.00134475		A_87_P015286	11.5329	10.0546	9.21721	9.3551	9.43896	5.86952e-05	0.6995	5.86952e-05	0.00134475
KLHL21	7.71255	7.95362	7.36358	7.47486	7.44008	5.88111e-05	0.478762	5.88111e-05	0.00134575		KLHL21	7.71255	7.95362	7.36358	7.47486	7.44008	5.88111e-05	0.478762	5.88111e-05	0.00134575
LOC771339	14.4266	12.7204	12.9311	12.3517	12.9612	5.88932e-05	0.368737	5.88932e-05	0.00134599		LOC771339	14.4266	12.7204	12.9311	12.3517	12.9612	5.88932e-05	0.368737	5.88932e-05	0.00134599
A_87_P303658	6.80887	7.64406	7.93836	6.96214	7.94984	5.93717e-05	0.681925	5.93717e-05	0.00135527		A_87_P303658	6.80887	7.64406	7.93836	6.96214	7.94984	5.93717e-05	0.681925	5.93717e-05	0.00135527
A_87_P107433	7.29684	7.02891	6.64419	6.65286	6.94536	5.94968e-05	0.376044	5.94968e-05	0.00135647		A_87_P107433	7.29684	7.02891	6.64419	6.65286	6.94536	5.94968e-05	0.376044	5.94968e-05	0.00135647
COX4NB	13.7118	14.0449	14.1555	14.3062	13.9913	5.98131e-05	-0.261343	5.98131e-05	0.00136202		COX4NB	13.7118	14.0449	14.1555	14.3062	13.9913	5.98131e-05	-0.261343	5.98131e-05	0.00136202
OBFC2A	7.03816	7.94315	7.8716	8.36322	7.95776	6.03968e-05	-0.420071	6.03968e-05	0.00137364		OBFC2A	7.03816	7.94315	7.8716	8.36322	7.95776	6.03968e-05	-0.420071	6.03968e-05	0.00137364
A_87_P307123	6.21715	5.97889	5.84778	5.59038	5.71502	6.07727e-05	0.388509	6.07727e-05	0.00138051		A_87_P307123	6.21715	5.97889	5.84778	5.59038	5.71502	6.07727e-05	0.388509	6.07727e-05	0.00138051
CARD9	7.00002	7.17957	8.0575	7.59077	7.98899	6.13953e-05	-0.411195	6.13953e-05	0.00139297		CARD9	7.00002	7.17957	8.0575	7.59077	7.98899	6.13953e-05	-0.411195	6.13953e-05	0.00139297
CENPC1	10.0622	10.2609	10.3176	10.5203	10.4101	6.18126e-05	-0.259434	6.18126e-05	0.00140074		CENPC1	10.0622	10.2609	10.3176	10.5203	10.4101	6.18126e-05	-0.259434	6.18126e-05	0.00140074
A_87_P265053	9.77713	10.1308	9.87218	10.5613	10.1693	6.1892e-05	-0.430448	6.1892e-05	0.00140084		A_87_P265053	9.77713	10.1308	9.87218	10.5613	10.1693	6.1892e-05	-0.430448	6.1892e-05	0.00140084
ATP6V1B2	13.3344	13.3689	13.3731	13.6459	13.2772	6.19778e-05	-0.27693	6.19778e-05	0.00140109		ATP6V1B2	13.3344	13.3689	13.3731	13.6459	13.2772	6.19778e-05	-0.27693	6.19778e-05	0.00140109
NMB	9.72435	10.435	9.28434	10.0378	9.37205	6.25139e-05	0.397271	6.25139e-05	0.0014115		NMB	9.72435	10.435	9.28434	10.0378	9.37205	6.25139e-05	0.397271	6.25139e-05	0.0014115
A_87_P010974	5.45054	5.875	5.87936	6.27489	5.98415	6.28775e-05	-0.399897	6.28775e-05	0.001418		A_87_P010974	5.45054	5.875	5.87936	6.27489	5.98415	6.28775e-05	-0.399897	6.28775e-05	0.001418
A_87_P021906	9.51756	10.3222	9.84749	9.9315	9.99862	6.33242e-05	0.390666	6.33242e-05	0.00142464		FAM86A	10.1482	8.63959	8.96761	8.13504	9.02555	6.32515e-05	0.504546	6.32515e-05	0.00142464
FAM86A	10.1482	8.63959	8.96761	8.13504	9.02555	6.32515e-05	0.504546	6.32515e-05	0.00142464		A_87_P021906	9.51756	10.3222	9.84749	9.9315	9.99862	6.33242e-05	0.390666	6.33242e-05	0.00142464
SERINC2	11.9503	12.9376	12.426	12.5504	12.2976	6.3506e-05	0.387206	6.3506e-05	0.00142702		SERINC2	11.9503	12.9376	12.426	12.5504	12.2976	6.3506e-05	0.387206	6.3506e-05	0.00142702
A_87_P116463	11.8571	12.0114	12.2167	12.3207	12.1483	6.36164e-05	-0.309241	6.36164e-05	0.00142778		A_87_P116463	11.8571	12.0114	12.2167	12.3207	12.1483	6.36164e-05	-0.309241	6.36164e-05	0.00142778
A_87_P176068	9.15248	7.71532	7.75174	7.35066	7.82597	6.3923e-05	0.364658	6.3923e-05	0.00143197		A_87_P176068	9.15248	7.71532	7.75174	7.35066	7.82597	6.3923e-05	0.364658	6.3923e-05	0.00143197
SLC24A6	12.8422	11.0921	11.063	10.6514	11.1799	6.39557e-05	0.440641	6.39557e-05	0.00143197		SLC24A6	12.8422	11.0921	11.063	10.6514	11.1799	6.39557e-05	0.440641	6.39557e-05	0.00143197
A_87_P123763	7.06968	7.31749	8.04073	7.88849	8.04724	6.42112e-05	-0.570994	6.42112e-05	0.00143543		A_87_P123763	7.06968	7.31749	8.04073	7.88849	8.04724	6.42112e-05	-0.570994	6.42112e-05	0.00143543
NCS1	8.49455	8.50115	8.09809	8.09728	8.09577	6.42638e-05	0.403876	6.42638e-05	0.00143543		NCS1	8.49455	8.50115	8.09809	8.09728	8.09577	6.42638e-05	0.403876	6.42638e-05	0.00143543
EXOC4	12.5816	12.6072	12.4989	12.8659	12.5752	6.48246e-05	-0.258733	6.48246e-05	0.00144451		A_87_P162418	11.7604	11.8922	11.6877	11.5326	11.4079	6.47677e-05	0.3596	6.47677e-05	0.00144451
A_87_P162418	11.7604	11.8922	11.6877	11.5326	11.4079	6.47677e-05	0.3596	6.47677e-05	0.00144451		EXOC4	12.5816	12.6072	12.4989	12.8659	12.5752	6.48246e-05	-0.258733	6.48246e-05	0.00144451
A_87_P002774	8.74149	8.47659	8.74267	7.98443	8.80037	6.50914e-05	0.492164	6.50914e-05	0.00144873		A_87_P002774	8.74149	8.47659	8.74267	7.98443	8.80037	6.50914e-05	0.492164	6.50914e-05	0.00144873
FAM26F	5.01783	5.29276	6.18731	5.74215	6.26181	6.54437e-05	-0.449387	6.54437e-05	0.00145484		FAM26F	5.01783	5.29276	6.18731	5.74215	6.26181	6.54437e-05	-0.449387	6.54437e-05	0.00145484
A_87_P015262	8.23946	7.61008	7.48968	7.18899	7.35146	6.59162e-05	0.421087	6.59162e-05	0.00146361		A_87_P015262	8.23946	7.61008	7.48968	7.18899	7.35146	6.59162e-05	0.421087	6.59162e-05	0.00146361
LOC768783	7.53088	6.57655	6.63848	6.16363	6.50077	6.66723e-05	0.412919	6.66723e-05	0.00147864		LOC768783	7.53088	6.57655	6.63848	6.16363	6.50077	6.66723e-05	0.412919	6.66723e-05	0.00147864
A_87_P017311	8.4186	7.42633	7.09621	7.06606	7.16824	6.71704e-05	0.360268	6.71704e-05	0.0014865		A_87_P017311	8.4186	7.42633	7.09621	7.06606	7.16824	6.71704e-05	0.360268	6.71704e-05	0.0014865
A_87_P149288	12.7342	12.7692	12.3764	12.3783	12.3695	6.71944e-05	0.390894	6.71944e-05	0.0014865		A_87_P149288	12.7342	12.7692	12.3764	12.3783	12.3695	6.71944e-05	0.390894	6.71944e-05	0.0014865
A_87_P012632	11.0301	10.6416	10.4042	10.2234	10.7802	6.72649e-05	0.418202	6.72649e-05	0.0014865		A_87_P012632	11.0301	10.6416	10.4042	10.2234	10.7802	6.72649e-05	0.418202	6.72649e-05	0.0014865
PSTPIP1	5.55015	6.49185	7.18453	6.81847	7.2035	6.73755e-05	-0.326624	6.73755e-05	0.00148719		PSTPIP1	5.55015	6.49185	7.18453	6.81847	7.2035	6.73755e-05	-0.326624	6.73755e-05	0.00148719
SMG6	11.4642	10.5069	10.5929	9.93906	10.6954	6.75536e-05	0.567877	6.75536e-05	0.00148936		SMG6	11.4642	10.5069	10.5929	9.93906	10.6954	6.75536e-05	0.567877	6.75536e-05	0.00148936
VPS36	7.6629	7.56109	8.0364	8.01826	7.66045	6.8046e-05	-0.457168	6.8046e-05	0.00149845		VPS36	7.6629	7.56109	8.0364	8.01826	7.66045	6.8046e-05	-0.457168	6.8046e-05	0.00149845
A_87_P310102	7.1539	8.36502	7.37915	7.69675	7.28244	6.81309e-05	0.668271	6.81309e-05	0.00149856		A_87_P310102	7.1539	8.36502	7.37915	7.69675	7.28244	6.81309e-05	0.668271	6.81309e-05	0.00149856
SPERT	9.97459	9.30243	9.52566	9.72425	9.3549	6.82994e-05	-0.421817	6.82994e-05	0.0015005		SPERT	9.97459	9.30243	9.52566	9.72425	9.3549	6.82994e-05	-0.421817	6.82994e-05	0.0015005
A_87_P081486	6.10677	6.63221	5.96165	5.69653	5.78329	6.86986e-05	0.935678	6.86986e-05	0.0015075		A_87_P081486	6.10677	6.63221	5.96165	5.69653	5.78329	6.86986e-05	0.935678	6.86986e-05	0.0015075
DDX47	7.10083	6.95666	7.37362	7.43236	7.25924	6.91785e-05	-0.475698	6.91785e-05	0.00151626		DDX47	7.10083	6.95666	7.37362	7.43236	7.25924	6.91785e-05	-0.475698	6.91785e-05	0.00151626
A_87_P167278	11.7972	11.5057	11.0136	10.985	11.3108	6.92635e-05	0.520691	6.92635e-05	0.00151634		A_87_P167278	11.7972	11.5057	11.0136	10.985	11.3108	6.92635e-05	0.520691	6.92635e-05	0.00151634
A_87_P007883	9.59384	9.67148	9.52752	9.94128	9.58731	6.94319e-05	-0.269795	6.94319e-05	0.00151826		A_87_P007883	9.59384	9.67148	9.52752	9.94128	9.58731	6.94319e-05	-0.269795	6.94319e-05	0.00151826
SLC25A19	6.02025	5.94621	5.97236	6.2765	6.03062	7.0307e-05	-0.33029	7.0307e-05	0.0015356		SLC25A19	6.02025	5.94621	5.97236	6.2765	6.03062	7.0307e-05	-0.33029	7.0307e-05	0.0015356
A_87_P013499	6.74178	6.8866	7.32658	7.51551	7.51021	7.04519e-05	-0.62891	7.04519e-05	0.00153697		A_87_P013499	6.74178	6.8866	7.32658	7.51551	7.51021	7.04519e-05	-0.62891	7.04519e-05	0.00153697
BTBD17	7.8571	6.38014	6.5566	5.71246	6.42755	7.11862e-05	0.667677	7.11862e-05	0.00155118		BTBD17	7.8571	6.38014	6.5566	5.71246	6.42755	7.11862e-05	0.667677	7.11862e-05	0.00155118
A_87_P018189	10.2505	11.2542	11.2988	10.7898	11.7808	7.16855e-05	0.464361	7.16855e-05	0.00156024		A_87_P018189	10.2505	11.2542	11.2988	10.7898	11.7808	7.16855e-05	0.464361	7.16855e-05	0.00156024
USMG5	11.5671	11.6394	11.7097	11.9774	11.5944	7.19342e-05	-0.337915	7.19342e-05	0.00156202		A_87_P029342	6.70941	6.15019	5.91395	5.86281	5.84348	7.18552e-05	0.287372	7.18552e-05	0.00156202
A_87_P029342	6.70941	6.15019	5.91395	5.86281	5.84348	7.18552e-05	0.287372	7.18552e-05	0.00156202		USMG5	11.5671	11.6394	11.7097	11.9774	11.5944	7.19342e-05	-0.337915	7.19342e-05	0.00156202
C6H10orf76	6.66609	6.61857	6.78536	6.98974	6.79176	7.29164e-05	-0.371167	7.29164e-05	0.00157786		RASA3	11.5667	11.535	11.6785	11.1414	11.6733	7.27539e-05	0.393584	7.27539e-05	0.00157786
A_87_P010981	10.2436	10.0255	10.2496	10.2734	10.2286	7.28388e-05	-0.247936	7.28388e-05	0.00157786		A_87_P010981	10.2436	10.0255	10.2496	10.2734	10.2286	7.28388e-05	-0.247936	7.28388e-05	0.00157786
RASA3	11.5667	11.535	11.6785	11.1414	11.6733	7.27539e-05	0.393584	7.27539e-05	0.00157786		C6H10orf76	6.66609	6.61857	6.78536	6.98974	6.79176	7.29164e-05	-0.371167	7.29164e-05	0.00157786
A_87_P003812	12.6465	12.8254	12.2333	12.3847	12.5481	7.35473e-05	0.440624	7.35473e-05	0.00158784		LIMK1	9.2502	8.76404	9.38022	8.26906	9.45864	7.35156e-05	0.494987	7.35156e-05	0.00158784
LIMK1	9.2502	8.76404	9.38022	8.26906	9.45864	7.35156e-05	0.494987	7.35156e-05	0.00158784		A_87_P003812	12.6465	12.8254	12.2333	12.3847	12.5481	7.35473e-05	0.440624	7.35473e-05	0.00158784
A_87_P016873	11.6492	11.5661	10.5947	11.097	10.9991	7.40348e-05	0.469066	7.40348e-05	0.00159652		A_87_P016873	11.6492	11.5661	10.5947	11.097	10.9991	7.40348e-05	0.469066	7.40348e-05	0.00159652
PERP	7.63015	7.1922	7.06307	7.6265	7.11373	7.43278e-05	-0.434307	7.43278e-05	0.00159916		A_87_P115078	14.4822	13.3557	13.4774	12.9251	13.5165	7.42651e-05	0.430668	7.42651e-05	0.00159916
A_87_P115078	14.4822	13.3557	13.4774	12.9251	13.5165	7.42651e-05	0.430668	7.42651e-05	0.00159916		PERP	7.63015	7.1922	7.06307	7.6265	7.11373	7.43278e-05	-0.434307	7.43278e-05	0.00159916
IL10RB	8.65697	9.52166	9.64896	9.87597	9.74102	7.46085e-05	-0.354302	7.46085e-05	0.00160336		IL10RB	8.65697	9.52166	9.64896	9.87597	9.74102	7.46085e-05	-0.354302	7.46085e-05	0.00160336
TSPO2	6.04302	7.82081	6.24067	8.3601	6.26815	7.48459e-05	-0.53928	7.48459e-05	0.00160661		TSPO2	6.04302	7.82081	6.24067	8.3601	6.26815	7.48459e-05	-0.53928	7.48459e-05	0.00160661
LOC100502566	15.9853	15.7885	15.9797	15.9661	15.9985	7.50327e-05	-0.177602	7.50327e-05	0.00160878		LOC100502566	15.9853	15.7885	15.9797	15.9661	15.9985	7.50327e-05	-0.177602	7.50327e-05	0.00160878
GJA4	11.071	10.9786	10.0955	10.5889	10.3555	7.51534e-05	0.389751	7.51534e-05	0.00160952		GJA4	11.071	10.9786	10.0955	10.5889	10.3555	7.51534e-05	0.389751	7.51534e-05	0.00160952
A_87_P067176	6.44344	6.9766	6.37881	5.86779	5.8415	7.58989e-05	1.10882	7.58989e-05	0.00162363		A_87_P067176	6.44344	6.9766	6.37881	5.86779	5.8415	7.58989e-05	1.10882	7.58989e-05	0.00162363
NUTF2	13.8466	14.0962	14.3355	14.3494	14.1102	7.62108e-05	-0.25324	7.62108e-05	0.00162473		COL24A1	9.03196	6.95998	7.0858	6.46736	7.13234	7.61381e-05	0.492628	7.61381e-05	0.00162473
ZP1	8.38365	7.02405	6.77534	6.56523	6.77519	7.61708e-05	0.45882	7.61708e-05	0.00162473		ZP1	8.38365	7.02405	6.77534	6.56523	6.77519	7.61708e-05	0.45882	7.61708e-05	0.00162473
COL24A1	9.03196	6.95998	7.0858	6.46736	7.13234	7.61381e-05	0.492628	7.61381e-05	0.00162473		NUTF2	13.8466	14.0962	14.3355	14.3494	14.1102	7.62108e-05	-0.25324	7.62108e-05	0.00162473
TCP11L2	7.7969	7.55531	7.75706	7.97781	7.64708	7.66007e-05	-0.422499	7.66007e-05	0.00162933		A_87_P014737	7.42787	8.01592	7.17631	7.08483	6.72286	7.65477e-05	0.931095	7.65477e-05	0.00162933
A_87_P014737	7.42787	8.01592	7.17631	7.08483	6.72286	7.65477e-05	0.931095	7.65477e-05	0.00162933		TCP11L2	7.7969	7.55531	7.75706	7.97781	7.64708	7.66007e-05	-0.422499	7.66007e-05	0.00162933
A_87_P113268	8.38969	7.66461	7.42037	7.13378	7.39603	7.7082e-05	0.530824	7.7082e-05	0.00163771		A_87_P113268	8.38969	7.66461	7.42037	7.13378	7.39603	7.7082e-05	0.530824	7.7082e-05	0.00163771
A_87_P078406	8.90076	8.6431	8.56833	8.29074	8.28466	7.77018e-05	0.35236	7.77018e-05	0.00164714		A_87_P011596	11.0743	10.963	10.8935	10.3927	10.674	7.7687e-05	0.570291	7.7687e-05	0.00164714
A_87_P011596	11.0743	10.963	10.8935	10.3927	10.674	7.7687e-05	0.570291	7.7687e-05	0.00164714		A_87_P078406	8.90076	8.6431	8.56833	8.29074	8.28466	7.77018e-05	0.35236	7.77018e-05	0.00164714
A_87_P018817	11.473	10.5723	9.81084	10.1876	10.217	7.79994e-05	0.384753	7.79994e-05	0.00165158		A_87_P018817	11.473	10.5723	9.81084	10.1876	10.217	7.79994e-05	0.384753	7.79994e-05	0.00165158
RNF217	7.63828	8.01854	7.65125	7.45116	7.32158	7.8549e-05	0.567385	7.8549e-05	0.00166133		RNF217	7.63828	8.01854	7.65125	7.45116	7.32158	7.8549e-05	0.567385	7.8549e-05	0.00166133
IRF10	9.31776	10.9024	10.4499	10.4212	10.2253	7.87271e-05	0.481159	7.87271e-05	0.00166322		IRF10	9.31776	10.9024	10.4499	10.4212	10.2253	7.87271e-05	0.481159	7.87271e-05	0.00166322
SLC27A4	13.0238	12.7225	12.5726	12.4186	12.2834	7.92944e-05	0.303887	7.92944e-05	0.00167332		SLC27A4	13.0238	12.7225	12.5726	12.4186	12.2834	7.92944e-05	0.303887	7.92944e-05	0.00167332
A_87_P011147	11.0733	10.0512	9.52978	9.49999	9.53742	8.00981e-05	0.551171	8.00981e-05	0.00168837		A_87_P011147	11.0733	10.0512	9.52978	9.49999	9.53742	8.00981e-05	0.551171	8.00981e-05	0.00168837
A_87_P013801	9.75071	9.00089	9.11889	8.61758	9.19506	8.02873e-05	0.38331	8.02873e-05	0.00169046		A_87_P013801	9.75071	9.00089	9.11889	8.61758	9.19506	8.02873e-05	0.38331	8.02873e-05	0.00169046
STAU2	7.33233	7.2661	7.46333	7.81774	7.35248	8.045e-05	-0.551646	8.045e-05	0.00169198		STAU2	7.33233	7.2661	7.46333	7.81774	7.35248	8.045e-05	-0.551646	8.045e-05	0.00169198
HHEX	11.8732	11.2933	11.1474	10.9721	11.3928	8.13589e-05	0.321119	8.13589e-05	0.00170918		HHEX	11.8732	11.2933	11.1474	10.9721	11.3928	8.13589e-05	0.321119	8.13589e-05	0.00170918
A_87_P015027	9.42936	11.7793	11.0691	11.3502	10.9889	8.16538e-05	0.429112	8.16538e-05	0.00171345		A_87_P015027	9.42936	11.7793	11.0691	11.3502	10.9889	8.16538e-05	0.429112	8.16538e-05	0.00171345
A_87_P131573	5.69578	6.64997	12.0005	5.90556	11.8031	8.19318e-05	0.744407	8.19318e-05	0.00171736		A_87_P131573	5.69578	6.64997	12.0005	5.90556	11.8031	8.19318e-05	0.744407	8.19318e-05	0.00171736
CHRD	9.00264	9.02777	8.48794	8.53212	8.82532	8.21228e-05	0.495652	8.21228e-05	0.00171944		CHRD	9.00264	9.02777	8.48794	8.53212	8.82532	8.21228e-05	0.495652	8.21228e-05	0.00171944
MTF2	7.69843	7.82168	8.19329	8.36556	8.28863	8.26217e-05	-0.543877	8.26217e-05	0.00172753		MTF2	7.69843	7.82168	8.19329	8.36556	8.28863	8.26217e-05	-0.543877	8.26217e-05	0.00172753
A_87_P015406	7.73218	7.2713	7.01315	6.84401	6.83099	8.26938e-05	0.427287	8.26938e-05	0.00172753		A_87_P015406	7.73218	7.2713	7.01315	6.84401	6.83099	8.26938e-05	0.427287	8.26938e-05	0.00172753
A_87_P324997	6.28142	6.29208	6.01857	5.79009	5.83031	8.28387e-05	0.501993	8.28387e-05	0.00172862		A_87_P324997	6.28142	6.29208	6.01857	5.79009	5.83031	8.28387e-05	0.501993	8.28387e-05	0.00172862
A_87_P023815	6.82827	6.57703	6.64787	6.93277	6.73027	8.29846e-05	-0.35574	8.29846e-05	0.00172974		A_87_P023815	6.82827	6.57703	6.64787	6.93277	6.73027	8.29846e-05	-0.35574	8.29846e-05	0.00172974
PLCXD1	8.1605	7.9269	8.50496	8.44138	8.20964	8.32466e-05	-0.514488	8.32466e-05	0.00172981		GBP7	11.8917	13.4845	13.0872	13.0439	12.8602	8.31512e-05	0.440589	8.31512e-05	0.00172981
SLC35A5	8.66018	8.11448	8.06149	8.40579	8.28451	8.32652e-05	-0.291307	8.32652e-05	0.00172981		PLCXD1	8.1605	7.9269	8.50496	8.44138	8.20964	8.32466e-05	-0.514488	8.32466e-05	0.00172981
GBP7	11.8917	13.4845	13.0872	13.0439	12.8602	8.31512e-05	0.440589	8.31512e-05	0.00172981		SLC35A5	8.66018	8.11448	8.06149	8.40579	8.28451	8.32652e-05	-0.291307	8.32652e-05	0.00172981
A_87_P131978	5.57782	6.88615	9.06872	7.30067	8.93708	8.39769e-05	-0.41452	8.39769e-05	0.00173881		A_87_P118458	6.50057	7.6262	7.0418	6.78182	6.19888	8.38075e-05	0.84438	8.38075e-05	0.00173881
WDR81	13.0668	13.1061	12.6505	12.8101	12.807	8.39695e-05	0.295987	8.39695e-05	0.00173881		WDR81	13.0668	13.1061	12.6505	12.8101	12.807	8.39695e-05	0.295987	8.39695e-05	0.00173881
A_87_P118458	6.50057	7.6262	7.0418	6.78182	6.19888	8.38075e-05	0.84438	8.38075e-05	0.00173881		A_87_P131978	5.57782	6.88615	9.06872	7.30067	8.93708	8.39769e-05	-0.41452	8.39769e-05	0.00173881
MEIR5	6.45607	6.72266	6.8189	7.32548	7.01742	8.48428e-05	-0.602816	8.48428e-05	0.00175165		MEIR5	6.45607	6.72266	6.8189	7.32548	7.01742	8.48428e-05	-0.602816	8.48428e-05	0.00175165
A_87_P011358	5.67418	5.65016	6.06897	5.99462	6.18158	8.48575e-05	-0.344458	8.48575e-05	0.00175165		A_87_P011358	5.67418	5.65016	6.06897	5.99462	6.18158	8.48575e-05	-0.344458	8.48575e-05	0.00175165
TLR7	8.877	8.23406	9.16195	8.57819	8.97349	8.4878e-05	-0.344131	8.4878e-05	0.00175165		TLR7	8.877	8.23406	9.16195	8.57819	8.97349	8.4878e-05	-0.344131	8.4878e-05	0.00175165
TC2N	7.22767	9.7216	10.3509	10.2017	10.4402	8.52531e-05	-0.480085	8.52531e-05	0.00175745		TC2N	7.22767	9.7216	10.3509	10.2017	10.4402	8.52531e-05	-0.480085	8.52531e-05	0.00175745
A_87_P232673	7.42405	7.27523	7.52267	7.91959	7.95088	8.60231e-05	-0.644353	8.60231e-05	0.00177138		A_87_P232673	7.42405	7.27523	7.52267	7.91959	7.95088	8.60231e-05	-0.644353	8.60231e-05	0.00177138
A_87_P018094	8.00271	7.80778	7.48394	7.19482	7.42941	8.62002e-05	0.612963	8.62002e-05	0.00177307		A_87_P018094	8.00271	7.80778	7.48394	7.19482	7.42941	8.62002e-05	0.612963	8.62002e-05	0.00177307
A_87_P174058	6.76127	7.0548	6.82024	6.69622	6.62689	8.65111e-05	0.358583	8.65111e-05	0.00177751		A_87_P174058	6.76127	7.0548	6.82024	6.69622	6.62689	8.65111e-05	0.358583	8.65111e-05	0.00177751
AANAT	6.14724	5.93552	5.81526	5.49688	5.6408	8.68442e-05	0.43864	8.68442e-05	0.0017824		AANAT	6.14724	5.93552	5.81526	5.49688	5.6408	8.68442e-05	0.43864	8.68442e-05	0.0017824
C21H1orf159	9.66087	9.3783	9.48077	9.72327	9.52656	8.70825e-05	-0.344974	8.70825e-05	0.00178396		C21H1orf159	9.66087	9.3783	9.48077	9.72327	9.52656	8.70825e-05	-0.344974	8.70825e-05	0.00178396
SF3B14	12.8338	12.9377	12.7757	12.6755	12.604	8.73243e-05	0.262129	8.73243e-05	0.00178396		A_87_P265958	10.6759	10.0801	9.92576	9.66226	10.4177	8.7271e-05	0.417814	8.7271e-05	0.00178396
A_87_P170963	7.27984	7.0827	6.60766	6.80873	6.63717	8.73965e-05	0.273968	8.73965e-05	0.00178396		SF3B14	12.8338	12.9377	12.7757	12.6755	12.604	8.73243e-05	0.262129	8.73243e-05	0.00178396
A_87_P265958	10.6759	10.0801	9.92576	9.66226	10.4177	8.7271e-05	0.417814	8.7271e-05	0.00178396		REEP2	8.57522	7.87627	7.87067	7.43248	7.99982	8.73274e-05	0.443785	8.73274e-05	0.00178396
REEP2	8.57522	7.87627	7.87067	7.43248	7.99982	8.73274e-05	0.443785	8.73274e-05	0.00178396		A_87_P170963	7.27984	7.0827	6.60766	6.80873	6.63717	8.73965e-05	0.273968	8.73965e-05	0.00178396
A_87_P301528	5.91579	6.63632	6.14425	6.27961	6.06878	8.84682e-05	0.356705	8.84682e-05	0.00180387		A_87_P301528	5.91579	6.63632	6.14425	6.27961	6.06878	8.84682e-05	0.356705	8.84682e-05	0.00180387
GCLM	8.46508	8.6573	8.31392	8.2535	8.22275	9.00523e-05	0.403801	9.00523e-05	0.00183417		GCLM	8.46508	8.6573	8.31392	8.2535	8.22275	9.00523e-05	0.403801	9.00523e-05	0.00183417
A_87_P016215	9.64423	9.87725	9.05951	9.41734	9.23505	9.09079e-05	0.459907	9.09079e-05	0.00184958		A_87_P016215	9.64423	9.87725	9.05951	9.41734	9.23505	9.09079e-05	0.459907	9.09079e-05	0.00184958
NDUFAB1	15.5963	15.0397	15.1126	14.7505	14.8905	9.20541e-05	0.289247	9.20541e-05	0.00186884		LOC771647	6.12932	6.34934	6.45332	5.82184	6.15578	9.20078e-05	0.527502	9.20078e-05	0.00186884
LOC771647	6.12932	6.34934	6.45332	5.82184	6.15578	9.20078e-05	0.527502	9.20078e-05	0.00186884		NDUFAB1	15.5963	15.0397	15.1126	14.7505	14.8905	9.20541e-05	0.289247	9.20541e-05	0.00186884
FBXW11	10.436	11.0839	10.8769	11.5851	11.3326	9.23069e-05	-0.501168	9.23069e-05	0.00187194		FBXW11	10.436	11.0839	10.8769	11.5851	11.3326	9.23069e-05	-0.501168	9.23069e-05	0.00187194
A_87_P161148	12.5953	12.4416	11.9505	12.0134	12.3518	9.24126e-05	0.428186	9.24126e-05	0.00187205		A_87_P161148	12.5953	12.4416	11.9505	12.0134	12.3518	9.24126e-05	0.428186	9.24126e-05	0.00187205
LIAS	10.8444	10.6025	10.9144	10.8871	10.6993	9.32463e-05	-0.284575	9.32463e-05	0.0018869		LIAS	10.8444	10.6025	10.9144	10.8871	10.6993	9.32463e-05	-0.284575	9.32463e-05	0.0018869
HS3ST2	11.282	10.0853	8.77979	9.3541	9.40469	9.34606e-05	0.731228	9.34606e-05	0.0018892		HS3ST2	11.282	10.0853	8.77979	9.3541	9.40469	9.34606e-05	0.731228	9.34606e-05	0.0018892
ATG3	9.08669	9.21935	9.54595	9.77651	9.65714	9.39628e-05	-0.55716	9.39628e-05	0.0018973		ATG3	9.08669	9.21935	9.54595	9.77651	9.65714	9.39628e-05	-0.55716	9.39628e-05	0.0018973
A_87_P283403	9.44533	9.51507	9.15133	9.03851	9.43813	9.44909e-05	0.476552	9.44909e-05	0.00190591		A_87_P283403	9.44533	9.51507	9.15133	9.03851	9.43813	9.44909e-05	0.476552	9.44909e-05	0.00190591
CCDC90B	11.1251	11.1306	11.3075	11.4171	11.1396	9.49937e-05	-0.286546	9.49937e-05	0.00191398		CCDC90B	11.1251	11.1306	11.3075	11.4171	11.1396	9.49937e-05	-0.286546	9.49937e-05	0.00191398
A_87_P013989	9.79242	9.65051	9.1262	9.22151	9.51901	9.53516e-05	0.429004	9.53516e-05	0.00191913		A_87_P013989	9.79242	9.65051	9.1262	9.22151	9.51901	9.53516e-05	0.429004	9.53516e-05	0.00191913
MXI1	8.53029	9.44489	8.83523	8.95712	8.62251	9.58564e-05	0.487769	9.58564e-05	0.00192722		MXI1	8.53029	9.44489	8.83523	8.95712	8.62251	9.58564e-05	0.487769	9.58564e-05	0.00192722
PCCA	10.7567	10.7343	10.7435	11.0601	10.8388	9.62212e-05	-0.325739	9.62212e-05	0.00193041		EXOC3	12.7302	12.7712	12.7391	12.4797	12.6535	9.61675e-05	0.291446	9.61675e-05	0.00193041
EXOC3	12.7302	12.7712	12.7391	12.4797	12.6535	9.61675e-05	0.291446	9.61675e-05	0.00193041		PCCA	10.7567	10.7343	10.7435	11.0601	10.8388	9.62212e-05	-0.325739	9.62212e-05	0.00193041
PPM1A	12.4989	12.8357	12.888	13.1376	12.7736	9.68391e-05	-0.301832	9.68391e-05	0.00194072		PPM1A	12.4989	12.8357	12.888	13.1376	12.7736	9.68391e-05	-0.301832	9.68391e-05	0.00194072
A_87_P116223	12.7138	11.8658	11.7884	11.5642	11.7334	9.74795e-05	0.301638	9.74795e-05	0.00195147		A_87_P116223	12.7138	11.8658	11.7884	11.5642	11.7334	9.74795e-05	0.301638	9.74795e-05	0.00195147
A_87_P119598	8.51202	9.02658	9.45158	9.3848	9.4481	9.77067e-05	-0.358221	9.77067e-05	0.00195392		A_87_P119598	8.51202	9.02658	9.45158	9.3848	9.4481	9.77067e-05	-0.358221	9.77067e-05	0.00195392
ISLR2	9.34091	6.70917	6.02779	6.17809	6.11663	9.8014e-05	0.531076	9.8014e-05	0.00195798		ISLR2	9.34091	6.70917	6.02779	6.17809	6.11663	9.8014e-05	0.531076	9.8014e-05	0.00195798
OSR2	9.93262	9.44305	9.36723	8.97333	9.35124	9.82183e-05	0.469719	9.82183e-05	0.00195997		OSR2	9.93262	9.44305	9.36723	8.97333	9.35124	9.82183e-05	0.469719	9.82183e-05	0.00195997
DPP8	9.36435	9.41608	9.44468	9.7231	9.47913	9.84431e-05	-0.307024	9.84431e-05	0.00196236		DPP8	9.36435	9.41608	9.44468	9.7231	9.47913	9.84431e-05	-0.307024	9.84431e-05	0.00196236
AGRN	13.1796	12.9823	12.4926	12.5732	12.8666	9.91732e-05	0.409184	9.91732e-05	0.00197271		A_87_P028693	8.15976	6.82062	6.45022	6.15003	6.13049	9.91708e-05	0.670587	9.91708e-05	0.00197271
A_87_P028693	8.15976	6.82062	6.45022	6.15003	6.13049	9.91708e-05	0.670587	9.91708e-05	0.00197271		AGRN	13.1796	12.9823	12.4926	12.5732	12.8666	9.91732e-05	0.409184	9.91732e-05	0.00197271
A_87_P150863	10.2065	10.4192	10.2329	10.1468	10.227	9.95989e-05	0.272395	9.95989e-05	0.00197698		A_87_P019789	13.0951	12.9193	12.7935	12.5013	12.7238	9.95195e-05	0.418006	9.95195e-05	0.00197698
A_87_P019789	13.0951	12.9193	12.7935	12.5013	12.7238	9.95195e-05	0.418006	9.95195e-05	0.00197698		A_87_P150863	10.2065	10.4192	10.2329	10.1468	10.227	9.95989e-05	0.272395	9.95989e-05	0.00197698
A_87_P166168	10.3273	10.0548	9.95676	9.68792	10.0296	0.00010099	0.366853	0.00010099	0.00200246		A_87_P166168	10.3273	10.0548	9.95676	9.68792	10.0296	0.00010099	0.366853	0.00010099	0.00200246
A_87_P015758	6.99408	7.9025	7.76941	8.19129	7.84436	0.000101367	-0.288789	0.000101367	0.00200781		A_87_P015758	6.99408	7.9025	7.76941	8.19129	7.84436	0.000101367	-0.288789	0.000101367	0.00200781
A_87_P130742	15.2178	15.9031	14.6765	15.3987	15.2236	0.000102345	0.50437	0.000102345	0.00202505		A_87_P130742	15.2178	15.9031	14.6765	15.3987	15.2236	0.000102345	0.50437	0.000102345	0.00202505
UGT1A1	15.0291	13.8458	13.5414	13.4864	13.3375	0.000103285	0.359402	0.000103285	0.0020402		UGT1A1	15.0291	13.8458	13.5414	13.4864	13.3375	0.000103285	0.359402	0.000103285	0.0020402
A_87_P079716	6.26551	8.07745	7.17944	7.19227	6.10551	0.000103329	0.885174	0.000103329	0.0020402		A_87_P079716	6.26551	8.07745	7.17944	7.19227	6.10551	0.000103329	0.885174	0.000103329	0.0020402
C15H12orf34	6.4002	6.09781	5.5932	5.6589	5.60023	0.000104109	0.438914	0.000104109	0.00205157		C15H12orf34	6.4002	6.09781	5.5932	5.6589	5.60023	0.000104109	0.438914	0.000104109	0.00205157
SMTN	9.83927	9.58663	9.05722	9.05861	9.33786	0.000104124	0.528028	0.000104124	0.00205157		SMTN	9.83927	9.58663	9.05722	9.05861	9.33786	0.000104124	0.528028	0.000104124	0.00205157
A_87_P017374	6.89532	6.43576	6.87966	6.76634	6.86977	0.000104274	-0.330574	0.000104274	0.00205236		A_87_P017374	6.89532	6.43576	6.87966	6.76634	6.86977	0.000104274	-0.330574	0.000104274	0.00205236
FRK	10.0072	10.8766	11.3136	11.2991	11.357	0.000105043	-0.422486	0.000105043	0.0020567		TNRC18	13.5623	13.0448	12.6119	12.5108	13.0626	0.000104636	0.53403	0.000104636	0.0020567
USP3	9.72699	9.85776	10.1866	10.1646	10.1275	0.000104969	-0.306822	0.000104969	0.0020567		MOBKL1A	8.65923	8.92424	8.91461	8.5252	9.01279	0.000104716	0.399038	0.000104716	0.0020567
MOBKL1A	8.65923	8.92424	8.91461	8.5252	9.01279	0.000104716	0.399038	0.000104716	0.0020567		A_87_P233183	6.48978	6.61764	6.44104	6.09457	6.20701	0.000104891	0.523069	0.000104891	0.0020567
A_87_P233183	6.48978	6.61764	6.44104	6.09457	6.20701	0.000104891	0.523069	0.000104891	0.0020567		USP3	9.72699	9.85776	10.1866	10.1646	10.1275	0.000104969	-0.306822	0.000104969	0.0020567
TNRC18	13.5623	13.0448	12.6119	12.5108	13.0626	0.000104636	0.53403	0.000104636	0.0020567		FRK	10.0072	10.8766	11.3136	11.2991	11.357	0.000105043	-0.422486	0.000105043	0.0020567
A_87_P014065	11.0725	10.4857	9.60032	10.0473	9.98003	0.00010589	0.438307	0.00010589	0.0020711		A_87_P014065	11.0725	10.4857	9.60032	10.0473	9.98003	0.00010589	0.438307	0.00010589	0.0020711
PDE9A	5.86654	6.29589	6.06598	6.65362	6.14385	0.000106472	-0.357735	0.000106472	0.00208032		PDE9A	5.86654	6.29589	6.06598	6.65362	6.14385	0.000106472	-0.357735	0.000106472	0.00208032
ANG	9.03004	11.561	12.4107	12.0401	12.5232	0.000106705	-0.47908	0.000106705	0.0020827		ANG	9.03004	11.561	12.4107	12.0401	12.5232	0.000106705	-0.47908	0.000106705	0.0020827
AURKA	9.61192	9.74617	9.72469	10.1068	9.93934	0.000106882	-0.360622	0.000106882	0.00208398		AURKA	9.61192	9.74617	9.72469	10.1068	9.93934	0.000106882	-0.360622	0.000106882	0.00208398
KIF14	6.08247	6.51672	6.76511	7.42823	7.22975	0.00010724	-0.911508	0.00010724	0.00208879		KIF14	6.08247	6.51672	6.76511	7.42823	7.22975	0.00010724	-0.911508	0.00010724	0.00208879
CHN1	9.19775	8.90002	8.70812	8.56085	8.62241	0.000108015	0.339175	0.000108015	0.0021017		CHN1	9.19775	8.90002	8.70812	8.56085	8.62241	0.000108015	0.339175	0.000108015	0.0021017
CARHSP1	8.15513	8.49954	8.89041	8.81845	8.44959	0.00010815	-0.318918	0.00010815	0.00210212		CARHSP1	8.15513	8.49954	8.89041	8.81845	8.44959	0.00010815	-0.318918	0.00010815	0.00210212
RAB26	8.51856	7.42702	6.99691	6.93534	7.28356	0.000108447	0.49168	0.000108447	0.00210571		RAB26	8.51856	7.42702	6.99691	6.93534	7.28356	0.000108447	0.49168	0.000108447	0.00210571
RIN2	5.96486	5.92463	5.99404	6.31809	6.12417	0.000109774	-0.393463	0.000109774	0.00212928		RIN2	5.96486	5.92463	5.99404	6.31809	6.12417	0.000109774	-0.393463	0.000109774	0.00212928
TNFSF13B	6.39018	7.55603	9.94016	8.05149	9.57289	0.00011005	-0.495459	0.00011005	0.00213217		TNFSF13B	6.39018	7.55603	9.94016	8.05149	9.57289	0.00011005	-0.495459	0.00011005	0.00213217
SBSPON	7.17243	6.80618	7.19913	7.29033	7.07986	0.000110151	-0.484152	0.000110151	0.00213217		SBSPON	7.17243	6.80618	7.19913	7.29033	7.07986	0.000110151	-0.484152	0.000110151	0.00213217
A_87_P159658	10.7691	10.0299	10.2924	10.3962	10.2393	0.000110501	-0.366259	0.000110501	0.00213454		VAMP2	9.77427	10.2351	10.303	10.5616	10.233	0.000110475	-0.326473	0.000110475	0.00213454
VAMP2	9.77427	10.2351	10.303	10.5616	10.233	0.000110475	-0.326473	0.000110475	0.00213454		A_87_P159658	10.7691	10.0299	10.2924	10.3962	10.2393	0.000110501	-0.366259	0.000110501	0.00213454
KIAA1958	6.8625	6.35699	5.73763	5.89062	5.5736	0.000110857	0.46637	0.000110857	0.00213919		KIAA1958	6.8625	6.35699	5.73763	5.89062	5.5736	0.000110857	0.46637	0.000110857	0.00213919
A_87_P012660	9.6027	8.68387	7.99603	8.15613	8.71498	0.000111142	0.527737	0.000111142	0.00214248		A_87_P012660	9.6027	8.68387	7.99603	8.15613	8.71498	0.000111142	0.527737	0.000111142	0.00214248
EIF3M	14.9254	13.803	14.1303	14.1575	14.0733	0.000111656	-0.354473	0.000111656	0.00214357		KBTBD2	11.9829	12.4119	12.7699	12.7471	13.0219	0.000111417	-0.335216	0.000111417	0.00214357
KBTBD2	11.9829	12.4119	12.7699	12.7471	13.0219	0.000111417	-0.335216	0.000111417	0.00214357		HYOU1	11.7781	12.4769	12.1281	12.158	12.1119	0.000111607	0.318914	0.000111607	0.00214357
LOC422609	7.04902	6.66275	6.76069	6.35915	6.66712	0.000111655	0.303603	0.000111655	0.00214357		LOC422609	7.04902	6.66275	6.76069	6.35915	6.66712	0.000111655	0.303603	0.000111655	0.00214357
HYOU1	11.7781	12.4769	12.1281	12.158	12.1119	0.000111607	0.318914	0.000111607	0.00214357		EIF3M	14.9254	13.803	14.1303	14.1575	14.0733	0.000111656	-0.354473	0.000111656	0.00214357
ATP8A2	6.91772	6.77833	7.30339	7.32868	7.11285	0.000112656	-0.550353	0.000112656	0.00215833		A_87_P132033	5.05839	5.68838	7.70864	6.03471	7.51258	0.000112591	-0.346327	0.000112591	0.00215833
A_87_P132033	5.05839	5.68838	7.70864	6.03471	7.51258	0.000112591	-0.346327	0.000112591	0.00215833		ATP8A2	6.91772	6.77833	7.30339	7.32868	7.11285	0.000112656	-0.550353	0.000112656	0.00215833
LOC772243	7.58603	7.28807	7.28559	6.83297	7.59417	0.000113734	0.455101	0.000113734	0.00217676		LOC772243	7.58603	7.28807	7.28559	6.83297	7.59417	0.000113734	0.455101	0.000113734	0.00217676
A_87_P123968	13.5355	13.5156	12.9314	13.0407	13.4443	0.000114112	0.474851	0.000114112	0.00218176		A_87_P123968	13.5355	13.5156	12.9314	13.0407	13.4443	0.000114112	0.474851	0.000114112	0.00218176
MT3	13.6752	12.1661	11.196	11.3949	11.3337	0.000114744	0.771179	0.000114744	0.00219161		MT3	13.6752	12.1661	11.196	11.3949	11.3337	0.000114744	0.771179	0.000114744	0.00219161
A_87_P091306	5.72895	6.47353	6.92012	6.88079	6.75371	0.000115225	-0.407257	0.000115225	0.00219855		A_87_P091306	5.72895	6.47353	6.92012	6.88079	6.75371	0.000115225	-0.407257	0.000115225	0.00219855
A_87_P090461	7.00142	6.26551	6.31389	5.88772	6.32669	0.000115422	0.377788	0.000115422	0.00220007		A_87_P090461	7.00142	6.26551	6.31389	5.88772	6.32669	0.000115422	0.377788	0.000115422	0.00220007
A_87_P156398	5.66755	5.75368	6.02556	6.05903	6.19615	0.000115622	-0.305351	0.000115622	0.00220163		A_87_P156398	5.66755	5.75368	6.02556	6.05903	6.19615	0.000115622	-0.305351	0.000115622	0.00220163
A_87_P013221	6.68829	6.684	6.89453	6.97179	6.85686	0.000116543	-0.287799	0.000116543	0.00221146		A_87_P023295	6.69609	6.56392	6.30638	6.04425	6.40902	0.000116466	0.519666	0.000116466	0.00221146
A_87_P014133	11.8015	10.9882	10.1426	10.5319	10.6004	0.000116548	0.456289	0.000116548	0.00221146		A_87_P013221	6.68829	6.684	6.89453	6.97179	6.85686	0.000116543	-0.287799	0.000116543	0.00221146
A_87_P023295	6.69609	6.56392	6.30638	6.04425	6.40902	0.000116466	0.519666	0.000116466	0.00221146		A_87_P014133	11.8015	10.9882	10.1426	10.5319	10.6004	0.000116548	0.456289	0.000116548	0.00221146
A_87_P015868	8.78525	8.84429	8.22507	8.32221	8.28656	0.00011661	0.52208	0.00011661	0.00221146		A_87_P015868	8.78525	8.84429	8.22507	8.32221	8.28656	0.00011661	0.52208	0.00011661	0.00221146
A_87_P131333	5.71192	6.60632	8.59044	7.07503	8.42294	0.000117602	-0.468708	0.000117602	0.00221568		SRR	9.20658	8.27783	8.51575	7.89991	8.25838	0.000117047	0.377918	0.000117047	0.00221568
EHF	8.25978	8.94587	9.51799	9.35129	9.49643	0.000117662	-0.405426	0.000117662	0.00221568		TSSC4	7.58667	8.91815	8.34081	7.98391	7.92393	0.000117246	0.934243	0.000117246	0.00221568
SRR	9.20658	8.27783	8.51575	7.89991	8.25838	0.000117047	0.377918	0.000117047	0.00221568		LOC769150	9.83896	9.27743	9.34822	8.87354	9.18605	0.000117322	0.403889	0.000117322	0.00221568
SIK1	9.8906	10.3419	9.4329	9.95277	9.7501	0.000117622	0.389175	0.000117622	0.00221568		COL5A1	7.20592	7.20455	6.40042	6.74515	6.53837	0.000117554	0.459398	0.000117554	0.00221568
LOC769150	9.83896	9.27743	9.34822	8.87354	9.18605	0.000117322	0.403889	0.000117322	0.00221568		A_87_P131333	5.71192	6.60632	8.59044	7.07503	8.42294	0.000117602	-0.468708	0.000117602	0.00221568
COL5A1	7.20592	7.20455	6.40042	6.74515	6.53837	0.000117554	0.459398	0.000117554	0.00221568		SIK1	9.8906	10.3419	9.4329	9.95277	9.7501	0.000117622	0.389175	0.000117622	0.00221568
TSSC4	7.58667	8.91815	8.34081	7.98391	7.92393	0.000117246	0.934243	0.000117246	0.00221568		EHF	8.25978	8.94587	9.51799	9.35129	9.49643	0.000117662	-0.405426	0.000117662	0.00221568
CASKIN2	6.7342	6.79303	6.62025	6.42081	6.49623	0.000118427	0.37222	0.000118427	0.00222786		CASKIN2	6.7342	6.79303	6.62025	6.42081	6.49623	0.000118427	0.37222	0.000118427	0.00222786
CX3CR1	5.94889	6.31219	7.68229	6.79672	7.57848	0.000120611	-0.484533	0.000120611	0.00226667		CX3CR1	5.94889	6.31219	7.68229	6.79672	7.57848	0.000120611	-0.484533	0.000120611	0.00226667
A_87_P015953	6.66618	6.99655	6.70116	6.33238	6.15576	0.000121052	0.664168	0.000121052	0.00227267		A_87_P015953	6.66618	6.99655	6.70116	6.33238	6.15576	0.000121052	0.664168	0.000121052	0.00227267
NDRG3	9.93614	10.0911	10.3422	10.3977	10.2007	0.000121374	-0.306591	0.000121374	0.00227393		ACTN1	13.777	14.0656	13.6523	13.6044	14.0325	0.000121282	0.461188	0.000121282	0.00227393
A_87_P159133	8.80215	7.9991	7.49161	7.60978	7.76402	0.000121484	0.389318	0.000121484	0.00227393		NDRG3	9.93614	10.0911	10.3422	10.3977	10.2007	0.000121374	-0.306591	0.000121374	0.00227393
ACTN1	13.777	14.0656	13.6523	13.6044	14.0325	0.000121282	0.461188	0.000121282	0.00227393		A_87_P159133	8.80215	7.9991	7.49161	7.60978	7.76402	0.000121484	0.389318	0.000121484	0.00227393
C1H12orf66	9.57114	9.62401	9.6676	9.89981	9.65609	0.000122309	-0.275798	0.000122309	0.0022871		C1H12orf66	9.57114	9.62401	9.6676	9.89981	9.65609	0.000122309	-0.275798	0.000122309	0.0022871
RCJMB04_1I20	7.14196	7.19638	7.37352	7.54693	7.37081	0.000123172	-0.35055	0.000123172	0.00229864		A_87_P091321	6.91854	6.48884	6.26011	5.86919	6.18467	0.000123137	0.619652	0.000123137	0.00229864
A_87_P091321	6.91854	6.48884	6.26011	5.86919	6.18467	0.000123137	0.619652	0.000123137	0.00229864		RCJMB04_1I20	7.14196	7.19638	7.37352	7.54693	7.37081	0.000123172	-0.35055	0.000123172	0.00229864
CSPG5	6.30815	5.6791	5.48472	5.3586	5.41963	0.00012386	0.320497	0.00012386	0.00230495		KCNB1	11.6132	10.2207	9.93225	9.7344	10.129	0.000123793	0.486338	0.000123793	0.00230495
KCNB1	11.6132	10.2207	9.93225	9.7344	10.129	0.000123793	0.486338	0.000123793	0.00230495		CSPG5	6.30815	5.6791	5.48472	5.3586	5.41963	0.00012386	0.320497	0.00012386	0.00230495
RBPMS2	12.2704	12.0121	11.2289	11.5118	11.9099	0.00012388	0.500253	0.00012388	0.00230495		RBPMS2	12.2704	12.0121	11.2289	11.5118	11.9099	0.00012388	0.500253	0.00012388	0.00230495
CASP8	9.01072	9.37177	9.34677	9.77739	9.46184	0.000124336	-0.405625	0.000124336	0.00231113		CASP8	9.01072	9.37177	9.34677	9.77739	9.46184	0.000124336	-0.405625	0.000124336	0.00231113
RHOC	11.5146	11.6625	11.7456	11.2971	11.4646	0.000124751	0.365441	0.000124751	0.00231655		RHOC	11.5146	11.6625	11.7456	11.2971	11.4646	0.000124751	0.365441	0.000124751	0.00231655
A_87_P031875	13.5632	12.2753	12.1218	11.7342	12.3875	0.000125852	0.541023	0.000125852	0.00233469		A_87_P031875	13.5632	12.2753	12.1218	11.7342	12.3875	0.000125852	0.541023	0.000125852	0.00233469
NAT8L	7.51832	8.07806	7.37132	7.20906	6.7919	0.000126034	0.868997	0.000126034	0.00233576		NAT8L	7.51832	8.07806	7.37132	7.20906	6.7919	0.000126034	0.868997	0.000126034	0.00233576
FA2H	11.8765	11.2838	11.362	10.8819	11.1986	0.000126407	0.401915	0.000126407	0.00234033		FA2H	11.8765	11.2838	11.362	10.8819	11.1986	0.000126407	0.401915	0.000126407	0.00234033
EDEM3	13.3015	13.8247	13.656	13.4829	13.8164	0.000127409	0.341836	0.000127409	0.00235656		EDEM3	13.3015	13.8247	13.656	13.4829	13.8164	0.000127409	0.341836	0.000127409	0.00235656
A_87_P013143	6.08898	5.83036	5.54564	5.46117	5.54306	0.000128634	0.369192	0.000128634	0.00237687		A_87_P013143	6.08898	5.83036	5.54564	5.46117	5.54306	0.000128634	0.369192	0.000128634	0.00237687
NSL1	8.32213	8.39759	8.79483	8.83373	8.78442	0.000128769	-0.436141	0.000128769	0.00237703		NSL1	8.32213	8.39759	8.79483	8.83373	8.78442	0.000128769	-0.436141	0.000128769	0.00237703
A_87_P205883	14.4945	13.592	13.3395	13.1863	13.7231	0.000129016	0.405679	0.000129016	0.00237923		A_87_P205883	14.4945	13.592	13.3395	13.1863	13.7231	0.000129016	0.405679	0.000129016	0.00237923
C1HXorf36	9.4569	8.92518	8.47322	8.51982	8.46313	0.000130162	0.40537	0.000130162	0.00239801		C1HXorf36	9.4569	8.92518	8.47322	8.51982	8.46313	0.000130162	0.40537	0.000130162	0.00239801
ANXA7	13.3126	13.7368	13.4765	13.4968	13.5195	0.000130291	0.240041	0.000130291	0.00239803		ANXA7	13.3126	13.7368	13.4765	13.4968	13.5195	0.000130291	0.240041	0.000130291	0.00239803
A_87_P012156	10.9755	10.6675	10.5549	10.1714	10.3633	0.000130432	0.496075	0.000130432	0.00239825		A_87_P012156	10.9755	10.6675	10.5549	10.1714	10.3633	0.000130432	0.496075	0.000130432	0.00239825
LOC423222	9.27192	9.31585	8.97236	9.62096	9.12773	0.000130767	-0.305104	0.000130767	0.00239971		A_87_P090756	6.22875	6.39517	6.08454	6.03694	6.04783	0.000130654	0.358232	0.000130654	0.00239971
A_87_P090756	6.22875	6.39517	6.08454	6.03694	6.04783	0.000130654	0.358232	0.000130654	0.00239971		LOC423222	9.27192	9.31585	8.97236	9.62096	9.12773	0.000130767	-0.305104	0.000130767	0.00239971
A_87_P011542	9.60775	9.28212	9.10998	8.88761	9.33675	0.000131566	0.394512	0.000131566	0.002412		A_87_P011542	9.60775	9.28212	9.10998	8.88761	9.33675	0.000131566	0.394512	0.000131566	0.002412
MYH10	11.3096	10.3598	10.2498	9.88068	10.2888	0.000132147	0.479088	0.000132147	0.00242028		MYH10	11.3096	10.3598	10.2498	9.88068	10.2888	0.000132147	0.479088	0.000132147	0.00242028
SLC22A4	7.16669	7.6702	7.29237	7.14133	7.03494	0.000132852	0.528868	0.000132852	0.00242843		DIO3	7.52856	7.12058	6.54575	6.32807	6.93491	0.000132771	0.792505	0.000132771	0.00242843
DIO3	7.52856	7.12058	6.54575	6.32807	6.93491	0.000132771	0.792505	0.000132771	0.00242843		SLC22A4	7.16669	7.6702	7.29237	7.14133	7.03494	0.000132852	0.528868	0.000132852	0.00242843
A_87_P014672	9.53955	9.95251	9.51061	9.52769	9.72364	0.000133748	0.424822	0.000133748	0.00244244		A_87_P014672	9.53955	9.95251	9.51061	9.52769	9.72364	0.000133748	0.424822	0.000133748	0.00244244
A_87_P250058	10.2047	9.85428	9.55809	9.45801	9.67692	0.000134211	0.396274	0.000134211	0.00244612		A_87_P100546	6.22193	6.96068	6.50523	6.30899	5.86867	0.000134122	0.651693	0.000134122	0.00244612
A_87_P100546	6.22193	6.96068	6.50523	6.30899	5.86867	0.000134122	0.651693	0.000134122	0.00244612		A_87_P250058	10.2047	9.85428	9.55809	9.45801	9.67692	0.000134211	0.396274	0.000134211	0.00244612
A_87_P015178	8.6452	7.6419	7.09836	7.22704	7.2772	0.000134634	0.41486	0.000134634	0.00244932		A_87_P015178	8.6452	7.6419	7.09836	7.22704	7.2772	0.000134634	0.41486	0.000134634	0.00244932
FOXF1	8.69966	8.38014	8.04348	7.77528	7.98457	0.000134649	0.60486	0.000134649	0.00244932		FOXF1	8.69966	8.38014	8.04348	7.77528	7.98457	0.000134649	0.60486	0.000134649	0.00244932
A_87_P016971	10.1368	8.94703	8.61096	8.43241	8.52844	0.000134872	0.514618	0.000134872	0.002451		A_87_P016971	10.1368	8.94703	8.61096	8.43241	8.52844	0.000134872	0.514618	0.000134872	0.002451
A_87_P022961	6.02623	5.72901	5.91849	6.07199	5.87111	0.000135177	-0.342977	0.000135177	0.00245416		A_87_P022961	6.02623	5.72901	5.91849	6.07199	5.87111	0.000135177	-0.342977	0.000135177	0.00245416
A_87_P077556	11.3576	10.5707	10.6263	10.1002	10.8488	0.000135395	0.470467	0.000135395	0.00245574		A_87_P077556	11.3576	10.5707	10.6263	10.1002	10.8488	0.000135395	0.470467	0.000135395	0.00245574
A_87_P018265	9.41122	6.71751	6.72528	7.06588	6.68634	0.000135672	-0.348366	0.000135672	0.00245838		A_87_P018265	9.41122	6.71751	6.72528	7.06588	6.68634	0.000135672	-0.348366	0.000135672	0.00245838
MARCKS	13.5014	13.6378	13.3254	13.2672	13.615	0.000135849	0.370604	0.000135849	0.00245921		MARCKS	13.5014	13.6378	13.3254	13.2672	13.615	0.000135849	0.370604	0.000135849	0.00245921
RANGAP1	13.0057	13.3663	13.3404	13.6324	13.4806	0.000136317	-0.266057	0.000136317	0.0024653		RANGAP1	13.0057	13.3663	13.3404	13.6324	13.4806	0.000136317	-0.266057	0.000136317	0.0024653
H3F3C	15.9673	15.8085	15.8296	15.4808	15.8625	0.000136794	0.327686	0.000136794	0.00247153		H3F3C	15.9673	15.8085	15.8296	15.4808	15.8625	0.000136794	0.327686	0.000136794	0.00247153
A_87_P011737	11.6357	11.3998	11.1541	11.6495	11.4188	0.000137586	-0.249775	0.000137586	0.00248345		A_87_P011737	11.6357	11.3998	11.1541	11.6495	11.4188	0.000137586	-0.249775	0.000137586	0.00248345
A_87_P016729	5.82225	6.60967	8.10663	6.98758	7.90629	0.000138566	-0.377903	0.000138566	0.00249873		A_87_P016729	5.82225	6.60967	8.10663	6.98758	7.90629	0.000138566	-0.377903	0.000138566	0.00249873
A_87_P017987	6.72408	7.14451	7.27639	7.50443	7.20913	0.00013941	-0.359913	0.00013941	0.00251035		A_87_P017987	6.72408	7.14451	7.27639	7.50443	7.20913	0.00013941	-0.359913	0.00013941	0.00251035
HMOX2	12.3078	11.8092	11.4383	11.5658	11.2874	0.000139479	0.243392	0.000139479	0.00251035		HMOX2	12.3078	11.8092	11.4383	11.5658	11.2874	0.000139479	0.243392	0.000139479	0.00251035
A_87_P229973	8.10441	7.4749	7.25191	7.09944	7.21432	0.000140712	0.375452	0.000140712	0.00252788		A_87_P229973	8.10441	7.4749	7.25191	7.09944	7.21432	0.000140712	0.375452	0.000140712	0.00252788
A_87_P007997	12.3321	11.6177	11.6584	11.1855	11.7528	0.000140723	0.432241	0.000140723	0.00252788		A_87_P007997	12.3321	11.6177	11.6584	11.1855	11.7528	0.000140723	0.432241	0.000140723	0.00252788
LOC429267	10.0869	8.72997	8.88215	8.12657	8.74304	0.000141461	0.6034	0.000141461	0.0025387		LOC429267	10.0869	8.72997	8.88215	8.12657	8.74304	0.000141461	0.6034	0.000141461	0.0025387
FRS3	9.84999	8.09162	8.03014	7.59581	8.24466	0.00014215	0.495811	0.00014215	0.00254863		FRS3	9.84999	8.09162	8.03014	7.59581	8.24466	0.00014215	0.495811	0.00014215	0.00254863
ABHD12	7.58258	7.64866	7.56735	7.24311	7.2648	0.00014256	0.405544	0.00014256	0.00255353		ABHD12	7.58258	7.64866	7.56735	7.24311	7.2648	0.00014256	0.405544	0.00014256	0.00255353
A_87_P068991	8.59375	8.15186	8.13477	7.82374	8.36408	0.000143223	0.328127	0.000143223	0.00256296		A_87_P068991	8.59375	8.15186	8.13477	7.82374	8.36408	0.000143223	0.328127	0.000143223	0.00256296
LOC419182	6.32758	6.64306	6.68822	6.05961	6.41866	0.000144526	0.583444	0.000144526	0.0025838		LOC419182	6.32758	6.64306	6.68822	6.05961	6.41866	0.000144526	0.583444	0.000144526	0.0025838
SHPK	14.5437	12.9903	13.4905	12.5734	13.2605	0.000144711	0.416924	0.000144711	0.00258464		SHPK	14.5437	12.9903	13.4905	12.5734	13.2605	0.000144711	0.416924	0.000144711	0.00258464
A_87_P010394	8.57123	8.95596	9.33875	9.58407	9.66134	0.000145045	-0.628117	0.000145045	0.00258813		A_87_P010394	8.57123	8.95596	9.33875	9.58407	9.66134	0.000145045	-0.628117	0.000145045	0.00258813
FZD7	6.37403	5.87498	5.78604	5.53645	5.64881	0.000145703	0.338534	0.000145703	0.00259739		FZD7	6.37403	5.87498	5.78604	5.53645	5.64881	0.000145703	0.338534	0.000145703	0.00259739
RRP9	11.3064	10.6989	10.6909	11.0502	10.8189	0.000146085	-0.351284	0.000146085	0.00260173		RRP9	11.3064	10.6989	10.6909	11.0502	10.8189	0.000146085	-0.351284	0.000146085	0.00260173
A_87_P122333	9.08789	9.11523	9.45154	8.64549	8.8994	0.000146352	0.469739	0.000146352	0.002604		A_87_P122333	9.08789	9.11523	9.45154	8.64549	8.8994	0.000146352	0.469739	0.000146352	0.002604
RXRA	10.0501	10.0272	9.51549	9.54482	9.723	0.000149225	0.482423	0.000149225	0.00265261		RXRA	10.0501	10.0272	9.51549	9.54482	9.723	0.000149225	0.482423	0.000149225	0.00265261
A_87_P011985	12.134	11.3708	11.0915	10.9853	11.2278	0.000149944	0.385514	0.000149944	0.00266286		A_87_P011985	12.134	11.3708	11.0915	10.9853	11.2278	0.000149944	0.385514	0.000149944	0.00266286
IL15	9.45869	10.9802	11.215	11.7927	11.6608	0.000150603	-0.812503	0.000150603	0.00267203		IL15	9.45869	10.9802	11.215	11.7927	11.6608	0.000150603	-0.812503	0.000150603	0.00267203
CKR2	12.1143	10.7922	10.5649	10.1338	10.934	0.000151499	0.658357	0.000151499	0.00268538		CKR2	12.1143	10.7922	10.5649	10.1338	10.934	0.000151499	0.658357	0.000151499	0.00268538
A_87_P020915	7.45291	6.83114	7.19308	7.29535	7.18327	0.000151903	-0.464212	0.000151903	0.00268999		A_87_P020915	7.45291	6.83114	7.19308	7.29535	7.18327	0.000151903	-0.464212	0.000151903	0.00268999
PARP6	7.22618	6.87982	6.79366	6.46571	6.57339	0.000152148	0.414109	0.000152148	0.00269141		PARP6	7.22618	6.87982	6.79366	6.46571	6.57339	0.000152148	0.414109	0.000152148	0.00269141
GBF1	12.3101	12.7815	12.226	12.2823	12.6897	0.000152271	0.499139	0.000152271	0.00269141		GBF1	12.3101	12.7815	12.226	12.2823	12.6897	0.000152271	0.499139	0.000152271	0.00269141
PSMA7	12.2488	13.0585	13.1406	13.4189	13.402	0.000152669	-0.360439	0.000152669	0.00269591		PSMA7	12.2488	13.0585	13.1406	13.4189	13.402	0.000152669	-0.360439	0.000152669	0.00269591
A_87_P016573	12.1463	10.9164	10.1207	10.45	9.92425	0.000152842	0.466415	0.000152842	0.00269641		A_87_P016573	12.1463	10.9164	10.1207	10.45	9.92425	0.000152842	0.466415	0.000152842	0.00269641
RHAG	6.67061	8.72942	7.03002	9.31106	6.96323	0.000153318	-0.581642	0.000153318	0.00269735		LOC769120	6.09004	6.01092	6.03969	6.31984	5.95281	0.000153084	-0.308919	0.000153084	0.00269735
SFXN4	8.23169	8.2766	8.3831	8.78156	8.52116	0.000153327	-0.504957	0.000153327	0.00269735		RHAG	6.67061	8.72942	7.03002	9.31106	6.96323	0.000153318	-0.581642	0.000153318	0.00269735
LOC769120	6.09004	6.01092	6.03969	6.31984	5.95281	0.000153084	-0.308919	0.000153084	0.00269735		SFXN4	8.23169	8.2766	8.3831	8.78156	8.52116	0.000153327	-0.504957	0.000153327	0.00269735
A_87_P076151	5.96433	5.9791	6.1729	6.44949	6.51634	0.000155834	-0.47039	0.000155834	0.00273887		A_87_P076151	5.96433	5.9791	6.1729	6.44949	6.51634	0.000155834	-0.47039	0.000155834	0.00273887
A_87_P096046	11.3661	10.8388	9.65804	10.328	10.2449	0.00015772	0.510733	0.00015772	0.00276943		A_87_P096046	11.3661	10.8388	9.65804	10.328	10.2449	0.00015772	0.510733	0.00015772	0.00276943
A_87_P025603	11.0893	11.3534	11.1753	10.9109	11.0834	0.00015794	0.442484	0.00015794	0.00277069		A_87_P025603	11.0893	11.3534	11.1753	10.9109	11.0834	0.00015794	0.442484	0.00015794	0.00277069
SLITRK2	8.60474	8.43588	8.04336	8.0887	8.12426	0.000158193	0.347179	0.000158193	0.00277252		SLITRK2	8.60474	8.43588	8.04336	8.0887	8.12426	0.000158193	0.347179	0.000158193	0.00277252
A_87_P034059	11.9982	11.8327	12.1689	12.0914	12.059	0.000158654	-0.258693	0.000158654	0.00277801		A_87_P034059	11.9982	11.8327	12.1689	12.0914	12.059	0.000158654	-0.258693	0.000158654	0.00277801
TMEM184A	9.00309	9.69351	9.09428	9.26804	8.9697	0.000159003	0.425469	0.000159003	0.00278151		TMEM184A	9.00309	9.69351	9.09428	9.26804	8.9697	0.000159003	0.425469	0.000159003	0.00278151
A_87_P285923	6.57348	6.64611	6.42429	6.00917	6.17145	0.000159377	0.636939	0.000159377	0.00278545		A_87_P285923	6.57348	6.64611	6.42429	6.00917	6.17145	0.000159377	0.636939	0.000159377	0.00278545
RDH12	6.85996	7.51114	7.75413	7.91727	7.6588	0.000163259	-0.406139	0.000163259	0.00284799		A_87_P175263	6.68513	6.83996	6.81677	6.40487	7.02277	0.000163188	0.435096	0.000163188	0.00284799
A_87_P175263	6.68513	6.83996	6.81677	6.40487	7.02277	0.000163188	0.435096	0.000163188	0.00284799		RDH12	6.85996	7.51114	7.75413	7.91727	7.6588	0.000163259	-0.406139	0.000163259	0.00284799
WDR75	10.9992	10.9853	11.1027	11.4132	11.3453	0.000163516	-0.427959	0.000163516	0.0028498		WDR75	10.9992	10.9853	11.1027	11.4132	11.3453	0.000163516	-0.427959	0.000163516	0.0028498
A_87_P023792	10.1505	9.87061	10.112	10.1917	10.1343	0.000164502	-0.321085	0.000164502	0.00286433		A_87_P023792	10.1505	9.87061	10.112	10.1917	10.1343	0.000164502	-0.321085	0.000164502	0.00286433
KPNA2	8.38744	8.41329	8.62796	8.90428	8.688	0.000165278	-0.490984	0.000165278	0.00287007		LOC419592	12.55	10.3781	11.3221	9.61636	11.2222	0.000165154	0.76175	0.000165154	0.00287007
VPS37A	8.39781	8.37669	8.33401	7.98979	8.30194	0.000165292	0.386905	0.000165292	0.00287007		KPNA2	8.38744	8.41329	8.62796	8.90428	8.688	0.000165278	-0.490984	0.000165278	0.00287007
LOC419592	12.55	10.3781	11.3221	9.61636	11.2222	0.000165154	0.76175	0.000165154	0.00287007		VPS37A	8.39781	8.37669	8.33401	7.98979	8.30194	0.000165292	0.386905	0.000165292	0.00287007
A_87_P016690	10.971	9.42547	9.69596	8.87304	9.86744	0.000166	0.552432	0.000166	0.00287702		LOC770794	10.7248	9.03522	9.0387	8.37338	9.52449	0.000165952	0.66184	0.000165952	0.00287702
LOC770794	10.7248	9.03522	9.0387	8.37338	9.52449	0.000165952	0.66184	0.000165952	0.00287702		A_87_P016690	10.971	9.42547	9.69596	8.87304	9.86744	0.000166	0.552432	0.000166	0.00287702
A_87_P024392	12.0951	11.0071	11.3012	10.266	11.7619	0.000166214	0.741097	0.000166214	0.00287808		A_87_P024392	12.0951	11.0071	11.3012	10.266	11.7619	0.000166214	0.741097	0.000166214	0.00287808
FGF2	6.88571	6.89741	6.56192	6.6051	6.55743	0.000167543	0.292309	0.000167543	0.0028984		FGF2	6.88571	6.89741	6.56192	6.6051	6.55743	0.000167543	0.292309	0.000167543	0.0028984
TXNRD3	11.9214	11.737	11.8103	12.046	11.6209	0.000169738	-0.309031	0.000169738	0.00293366		TXNRD3	11.9214	11.737	11.8103	12.046	11.6209	0.000169738	-0.309031	0.000169738	0.00293366
A_87_P119168	10.5293	10.8964	10.5441	10.4462	10.6454	0.000170115	0.450229	0.000170115	0.00293746		A_87_P119168	10.5293	10.8964	10.5441	10.4462	10.6454	0.000170115	0.450229	0.000170115	0.00293746
TAX1BP1	12.1571	12.1834	12.4498	12.5114	12.127	0.000170892	-0.328028	0.000170892	0.00294816		TAX1BP1	12.1571	12.1834	12.4498	12.5114	12.127	0.000170892	-0.328028	0.000170892	0.00294816
TRAM1	11.3129	11.8814	11.832	12.1615	11.8833	0.000171376	-0.280079	0.000171376	0.00295379		TRAM1	11.3129	11.8814	11.832	12.1615	11.8833	0.000171376	-0.280079	0.000171376	0.00295379
A_87_P305668	6.47955	5.92068	5.78312	5.53642	5.67097	0.000171826	0.384261	0.000171826	0.00295883		A_87_P305668	6.47955	5.92068	5.78312	5.53642	5.67097	0.000171826	0.384261	0.000171826	0.00295883
A_87_P015119	7.55189	6.49809	6.03846	6.21126	6.2625	0.000172365	0.286834	0.000172365	0.00296537		A_87_P015119	7.55189	6.49809	6.03846	6.21126	6.2625	0.000172365	0.286834	0.000172365	0.00296537
A_87_P024248	7.52005	6.43246	6.65723	6.06952	6.63092	0.000173136	0.36294	0.000173136	0.0029759		A_87_P024248	7.52005	6.43246	6.65723	6.06952	6.63092	0.000173136	0.36294	0.000173136	0.0029759
RNGTT	5.79928	6.32266	6.35499	6.69949	6.39939	0.000173481	-0.376829	0.000173481	0.0029791		RNGTT	5.79928	6.32266	6.35499	6.69949	6.39939	0.000173481	-0.376829	0.000173481	0.0029791
A_87_P007819	15.9651	15.5964	15.6721	15.2282	15.8844	0.000174277	0.368152	0.000174277	0.00299002		A_87_P007819	15.9651	15.5964	15.6721	15.2282	15.8844	0.000174277	0.368152	0.000174277	0.00299002
GGT1	10.7992	12.6917	12.7656	13.3563	12.9086	0.000175168	-0.664669	0.000175168	0.00300255		GGT1	10.7992	12.6917	12.7656	13.3563	12.9086	0.000175168	-0.664669	0.000175168	0.00300255
A_87_P105178	5.20157	5.60079	5.60221	6.10381	5.94079	0.000177098	-0.503019	0.000177098	0.00303287		A_87_P105178	5.20157	5.60079	5.60221	6.10381	5.94079	0.000177098	-0.503019	0.000177098	0.00303287
LOC417139	12.5881	11.385	11.6201	10.9639	11.5705	0.000177368	0.421098	0.000177368	0.00303471		LOC417139	12.5881	11.385	11.6201	10.9639	11.5705	0.000177368	0.421098	0.000177368	0.00303471
ACBD3	10.5668	11.0647	11.0613	11.329	11.154	0.000178763	-0.264279	0.000178763	0.00305579		ACBD3	10.5668	11.0647	11.0613	11.329	11.154	0.000178763	-0.264279	0.000178763	0.00305579
TRPM2	6.68887	6.01141	5.70977	5.67272	5.76521	0.000178967	0.338694	0.000178967	0.00305648		TRPM2	6.68887	6.01141	5.70977	5.67272	5.76521	0.000178967	0.338694	0.000178967	0.00305648
NFIC	11.4255	10.1843	9.98149	9.55881	10.1867	0.000179305	0.625471	0.000179305	0.00305946		NFIC	11.4255	10.1843	9.98149	9.55881	10.1867	0.000179305	0.625471	0.000179305	0.00305946
A_87_P012197	9.01139	8.95302	8.95978	8.43223	9.20008	0.000179531	0.520789	0.000179531	0.00306053		A_87_P012197	9.01139	8.95302	8.95978	8.43223	9.20008	0.000179531	0.520789	0.000179531	0.00306053
BIK	9.53882	9.28635	9.67845	9.61265	9.50222	0.000179849	-0.326297	0.000179849	0.00306316		BIK	9.53882	9.28635	9.67845	9.61265	9.50222	0.000179849	-0.326297	0.000179849	0.00306316
GRK4	8.29064	8.30538	8.6451	8.5986	8.88051	0.00018204	-0.293224	0.00018204	0.00309676		GRK4	8.29064	8.30538	8.6451	8.5986	8.88051	0.00018204	-0.293224	0.00018204	0.00309676
IGSF21	8.6321	8.30164	7.70369	7.95219	8.09768	0.000182153	0.349453	0.000182153	0.00309676		IGSF21	8.6321	8.30164	7.70369	7.95219	8.09768	0.000182153	0.349453	0.000182153	0.00309676
A_87_P015183	6.62587	6.28088	6.2675	6.54275	6.40156	0.000182597	-0.261869	0.000182597	0.00309869		LOC769834	7.33106	6.64493	6.28509	5.93535	6.18296	0.00018249	0.709583	0.00018249	0.00309869
LOC769834	7.33106	6.64493	6.28509	5.93535	6.18296	0.00018249	0.709583	0.00018249	0.00309869		A_87_P015183	6.62587	6.28088	6.2675	6.54275	6.40156	0.000182597	-0.261869	0.000182597	0.00309869
A_87_P152508	9.76619	10.5727	10.7079	10.9312	10.8088	0.000183422	-0.358514	0.000183422	0.00310987		A_87_P152508	9.76619	10.5727	10.7079	10.9312	10.8088	0.000183422	-0.358514	0.000183422	0.00310987
MAB21L1	11.5838	10.1749	9.58177	9.75112	9.89623	0.000184051	0.423812	0.000184051	0.0031177		MAB21L1	11.5838	10.1749	9.58177	9.75112	9.89623	0.000184051	0.423812	0.000184051	0.0031177
LOC419136	9.76638	8.9598	8.84353	8.56598	8.88309	0.000184921	0.39382	0.000184921	0.0031296		LOC419136	9.76638	8.9598	8.84353	8.56598	8.88309	0.000184921	0.39382	0.000184921	0.0031296
A_87_P312262	7.81814	7.08675	7.16403	6.57937	7.294	0.000187073	0.50738	0.000187073	0.00316317		A_87_P312262	7.81814	7.08675	7.16403	6.57937	7.294	0.000187073	0.50738	0.000187073	0.00316317
A_87_P016225	8.81187	7.47509	7.309	7.07271	7.68437	0.000187836	0.402375	0.000187836	0.0031675		A_87_P014759	13.211	13.0132	12.4472	12.5618	13.0287	0.000187518	0.451451	0.000187518	0.0031675
A_87_P014759	13.211	13.0132	12.4472	12.5618	13.0287	0.000187518	0.451451	0.000187518	0.0031675		NES	9.10588	8.57098	7.66278	8.05844	7.74255	0.000187718	0.512547	0.000187718	0.0031675
NES	9.10588	8.57098	7.66278	8.05844	7.74255	0.000187718	0.512547	0.000187718	0.0031675		A_87_P016225	8.81187	7.47509	7.309	7.07271	7.68437	0.000187836	0.402375	0.000187836	0.0031675
DCLK3	6.79932	7.58563	8.69806	7.97676	8.77589	0.00018865	-0.391127	0.00018865	0.00317835		DCLK3	6.79932	7.58563	8.69806	7.97676	8.77589	0.00018865	-0.391127	0.00018865	0.00317835
RANBP1	8.86081	8.86646	9.27353	9.2868	8.86761	0.000191057	-0.420334	0.000191057	0.00321602		RANBP1	8.86081	8.86646	9.27353	9.2868	8.86761	0.000191057	-0.420334	0.000191057	0.00321602
ANXA5	13.6391	13.2699	13.6557	13.6261	13.5303	0.000191863	-0.356216	0.000191863	0.00322668		ANXA5	13.6391	13.2699	13.6557	13.6261	13.5303	0.000191863	-0.356216	0.000191863	0.00322668
MNAT1	8.4315	8.24236	8.53028	8.57524	8.28575	0.00019256	-0.332876	0.00019256	0.00323549		MNAT1	8.4315	8.24236	8.53028	8.57524	8.28575	0.00019256	-0.332876	0.00019256	0.00323549
A_87_P280013	10.5991	10.0543	9.6269	9.59927	9.68655	0.000192932	0.455029	0.000192932	0.00323883		A_87_P280013	10.5991	10.0543	9.6269	9.59927	9.68655	0.000192932	0.455029	0.000192932	0.00323883
A_87_P068566	9.14215	7.94183	7.28977	7.59545	7.36405	0.000194167	0.346383	0.000194167	0.00324946		A_87_P101071	6.39128	6.32415	6.05619	5.75198	5.75562	0.000193887	0.572174	0.000193887	0.00324946
SCTR	10.0707	9.85229	9.45323	9.48808	9.32016	0.000194028	0.364216	0.000194028	0.00324946		SCTR	10.0707	9.85229	9.45323	9.48808	9.32016	0.000194028	0.364216	0.000194028	0.00324946
A_87_P230203	8.72043	8.96621	8.88271	8.57876	8.96958	0.000194259	0.387454	0.000194259	0.00324946		A_87_P068566	9.14215	7.94183	7.28977	7.59545	7.36405	0.000194167	0.346383	0.000194167	0.00324946
A_87_P101071	6.39128	6.32415	6.05619	5.75198	5.75562	0.000193887	0.572174	0.000193887	0.00324946		A_87_P230203	8.72043	8.96621	8.88271	8.57876	8.96958	0.000194259	0.387454	0.000194259	0.00324946
CARS	8.27408	8.77539	9.00968	9.33774	9.16833	0.000194623	-0.562349	0.000194623	0.00325142		CARS	8.27408	8.77539	9.00968	9.33774	9.16833	0.000194623	-0.562349	0.000194623	0.00325142
ARIH2	9.90427	10.0992	10.1786	10.4521	10.1988	0.000194724	-0.352968	0.000194724	0.00325142		ARIH2	9.90427	10.0992	10.1786	10.4521	10.1988	0.000194724	-0.352968	0.000194724	0.00325142
HOXD3	6.18512	6.7205	6.30309	6.23378	6.17854	0.000195176	0.486716	0.000195176	0.00325606		HOXD3	6.18512	6.7205	6.30309	6.23378	6.17854	0.000195176	0.486716	0.000195176	0.00325606
ARHGEF11	6.01715	6.52452	5.95842	6.11143	6.05666	0.000196538	0.413084	0.000196538	0.00327586		ARHGEF11	6.01715	6.52452	5.95842	6.11143	6.05666	0.000196538	0.413084	0.000196538	0.00327586
XPO4	7.94399	8.53246	8.23181	8.83096	8.39116	0.000197152	-0.298498	0.000197152	0.00328318		XPO4	7.94399	8.53246	8.23181	8.83096	8.39116	0.000197152	-0.298498	0.000197152	0.00328318
FAM45A	6.87977	7.09855	7.37032	7.49468	7.23173	0.000198134	-0.396132	0.000198134	0.00329323		FAM45A	6.87977	7.09855	7.37032	7.49468	7.23173	0.000198134	-0.396132	0.000198134	0.00329323
ZDHHC13	11.5996	11.5737	11.9895	11.8841	11.7108	0.000198283	-0.310384	0.000198283	0.00329323		A_87_P016147	11.9678	11.3612	10.9712	11.0842	11.1322	0.000198139	0.276969	0.000198139	0.00329323
A_87_P016147	11.9678	11.3612	10.9712	11.0842	11.1322	0.000198139	0.276969	0.000198139	0.00329323		ZDHHC13	11.5996	11.5737	11.9895	11.8841	11.7108	0.000198283	-0.310384	0.000198283	0.00329323
REL	10.2638	10.2617	10.3431	9.89011	10.2853	0.000198572	0.371535	0.000198572	0.00329331		REL	10.2638	10.2617	10.3431	9.89011	10.2853	0.000198572	0.371535	0.000198572	0.00329331
LOC422075	9.54294	9.003	8.97303	8.59138	8.83833	0.00019864	0.411619	0.00019864	0.00329331		LOC422075	9.54294	9.003	8.97303	8.59138	8.83833	0.00019864	0.411619	0.00019864	0.00329331
EPHB3	10.244	9.85577	9.63117	9.32963	9.82557	0.000198887	0.526144	0.000198887	0.00329448		EPHB3	10.244	9.85577	9.63117	9.32963	9.82557	0.000198887	0.526144	0.000198887	0.00329448
A_87_P156233	6.44825	7.44503	6.87707	6.65926	6.41767	0.00019926	0.785765	0.00019926	0.00329775		A_87_P156233	6.44825	7.44503	6.87707	6.65926	6.41767	0.00019926	0.785765	0.00019926	0.00329775
LOC419830	8.85753	7.82597	7.88852	7.41968	7.71975	0.000199551	0.406293	0.000199551	0.00329965		LOC419830	8.85753	7.82597	7.88852	7.41968	7.71975	0.000199551	0.406293	0.000199551	0.00329965
LRRC61	6.31834	6.09466	6.11929	5.69311	5.99239	0.000201534	0.40155	0.000201534	0.00332949		LRRC61	6.31834	6.09466	6.11929	5.69311	5.99239	0.000201534	0.40155	0.000201534	0.00332949
A_87_P014322	5.8974	6.19995	7.56418	6.77873	7.50336	0.000202445	-0.578785	0.000202445	0.00333864		A_87_P080556	7.11861	7.78897	7.03769	7.22731	6.89249	0.000202308	0.561664	0.000202308	0.00333864
A_87_P080556	7.11861	7.78897	7.03769	7.22731	6.89249	0.000202308	0.561664	0.000202308	0.00333864		A_87_P014322	5.8974	6.19995	7.56418	6.77873	7.50336	0.000202445	-0.578785	0.000202445	0.00333864
RNASEL	9.60054	8.87061	8.81937	8.60729	8.84105	0.00020268	0.263326	0.00020268	0.00333958		RNASEL	9.60054	8.87061	8.81937	8.60729	8.84105	0.00020268	0.263326	0.00020268	0.00333958
A_87_P326627	8.48531	8.60982	8.44938	8.25123	7.98925	0.000204739	0.358594	0.000204739	0.00337054		A_87_P326627	8.48531	8.60982	8.44938	8.25123	7.98925	0.000204739	0.358594	0.000204739	0.00337054
A_87_P016654	11.3912	11.4065	11.4702	11.6755	11.4355	0.000206151	-0.268991	0.000206151	0.00339081		A_87_P016654	11.3912	11.4065	11.4702	11.6755	11.4355	0.000206151	-0.268991	0.000206151	0.00339081
ATG4B	9.28637	9.80045	9.78291	10.1352	9.46662	0.000206909	-0.334749	0.000206909	0.00340028		ATG4B	9.28637	9.80045	9.78291	10.1352	9.46662	0.000206909	-0.334749	0.000206909	0.00340028
GLIS2	6.07294	5.90679	5.72146	5.51591	5.77857	0.00020746	0.390879	0.00020746	0.00340634		GLIS2	6.07294	5.90679	5.72146	5.51591	5.77857	0.00020746	0.390879	0.00020746	0.00340634
A_87_P017073	7.43719	7.40982	7.66874	7.81909	7.83311	0.000208233	-0.409275	0.000208233	0.00341604		A_87_P017073	7.43719	7.40982	7.66874	7.81909	7.83311	0.000208233	-0.409275	0.000208233	0.00341604
A_87_P127963	8.56753	7.77894	7.54668	7.33675	7.78847	0.000209341	0.442187	0.000209341	0.00343122		A_87_P127963	8.56753	7.77894	7.54668	7.33675	7.78847	0.000209341	0.442187	0.000209341	0.00343122
A_87_P152138	9.2404	9.66906	9.98252	10.0259	9.95175	0.000209957	-0.35686	0.000209957	0.00343829		A_87_P152138	9.2404	9.66906	9.98252	10.0259	9.95175	0.000209957	-0.35686	0.000209957	0.00343829
AHSA1	13.3378	14.1216	14.073	14.386	14.1225	0.000211697	-0.264397	0.000211697	0.0034516		MUC2	8.78226	10.6689	9.75987	10.0221	10.2583	0.000211049	0.646842	0.000211049	0.0034516
HAPLN2	6.98309	6.13591	6.11859	5.81377	6.10436	0.000211862	0.322142	0.000211862	0.0034516		EXOC3L1	6.42819	6.62868	6.46582	5.90505	6.30699	0.00021148	0.72363	0.00021148	0.0034516
ANK2	10.209	9.33105	8.24759	8.89648	8.55053	0.000211876	0.434576	0.000211876	0.0034516		AHSA1	13.3378	14.1216	14.073	14.386	14.1225	0.000211697	-0.264397	0.000211697	0.0034516
A_87_P010970	8.0933	7.04613	7.28445	6.59541	7.04229	0.000211797	0.450718	0.000211797	0.0034516		A_87_P010970	8.0933	7.04613	7.28445	6.59541	7.04229	0.000211797	0.450718	0.000211797	0.0034516
MUC2	8.78226	10.6689	9.75987	10.0221	10.2583	0.000211049	0.646842	0.000211049	0.0034516		HAPLN2	6.98309	6.13591	6.11859	5.81377	6.10436	0.000211862	0.322142	0.000211862	0.0034516
EXOC3L1	6.42819	6.62868	6.46582	5.90505	6.30699	0.00021148	0.72363	0.00021148	0.0034516		ANK2	10.209	9.33105	8.24759	8.89648	8.55053	0.000211876	0.434576	0.000211876	0.0034516
A_87_P022565	7.34706	8.38147	7.93725	7.64884	7.24697	0.000213875	0.73263	0.000213875	0.00348114		A_87_P022565	7.34706	8.38147	7.93725	7.64884	7.24697	0.000213875	0.73263	0.000213875	0.00348114
A_87_P015913	7.50313	6.95449	7.76769	7.4114	7.49004	0.000214104	-0.456916	0.000214104	0.00348185		A_87_P015913	7.50313	6.95449	7.76769	7.4114	7.49004	0.000214104	-0.456916	0.000214104	0.00348185
SLC2A1	8.905	9.38716	9.12815	9.01512	9.42871	0.00021468	0.372036	0.00021468	0.00348818		SLC2A1	8.905	9.38716	9.12815	9.01512	9.42871	0.00021468	0.372036	0.00021468	0.00348818
METTL5	9.29113	9.9496	10.0385	10.4312	10.1635	0.000215369	-0.48163	0.000215369	0.00349634		METTL5	9.29113	9.9496	10.0385	10.4312	10.1635	0.000215369	-0.48163	0.000215369	0.00349634
DOLK	9.4601	9.41097	9.39772	9.78957	9.48483	0.000216384	-0.378599	0.000216384	0.00350976		DOLK	9.4601	9.41097	9.39772	9.78957	9.48483	0.000216384	-0.378599	0.000216384	0.00350976
A_87_P060416	10.19	10.2039	9.73305	9.63407	10.0009	0.000217401	0.569815	0.000217401	0.00352322		A_87_P060416	10.19	10.2039	9.73305	9.63407	10.0009	0.000217401	0.569815	0.000217401	0.00352322
FAM83B	7.60901	8.16729	8.04779	8.69391	8.35099	0.000218808	-0.526629	0.000218808	0.00354296		FAM83B	7.60901	8.16729	8.04779	8.69391	8.35099	0.000218808	-0.526629	0.000218808	0.00354296
SH3GLB1	9.5114	9.66261	10.4417	10.2717	10.3448	0.000219396	-0.609118	0.000219396	0.00354939		SH3GLB1	9.5114	9.66261	10.4417	10.2717	10.3448	0.000219396	-0.609118	0.000219396	0.00354939
A_87_P015781	6.57112	6.82328	6.56888	6.24065	6.3496	0.000220551	0.582634	0.000220551	0.003565		A_87_P015781	6.57112	6.82328	6.56888	6.24065	6.3496	0.000220551	0.582634	0.000220551	0.003565
SLC10A7	9.7446	10.2577	10.3872	10.5216	10.4768	0.000221259	-0.263838	0.000221259	0.00357124		SLC10A7	9.7446	10.2577	10.3872	10.5216	10.4768	0.000221259	-0.263838	0.000221259	0.00357124
A_87_P107278	11.18	9.81349	9.62456	9.26087	9.79958	0.000221319	0.552626	0.000221319	0.00357124		A_87_P107278	11.18	9.81349	9.62456	9.26087	9.79958	0.000221319	0.552626	0.000221319	0.00357124
A_87_P016601	8.79373	7.67037	7.30849	7.30326	7.38513	0.00022192	0.367113	0.00022192	0.00357479		EXT1	10.9485	11.1945	10.9905	10.7924	10.7602	0.00022188	0.4021	0.00022188	0.00357479
EXT1	10.9485	11.1945	10.9905	10.7924	10.7602	0.00022188	0.4021	0.00022188	0.00357479		A_87_P016601	8.79373	7.67037	7.30849	7.30326	7.38513	0.00022192	0.367113	0.00022192	0.00357479
A_87_P181383	10.7733	10.5157	10.4905	10.1494	10.7228	0.000223796	0.36625	0.000223796	0.0036019		A_87_P181383	10.7733	10.5157	10.4905	10.1494	10.7228	0.000223796	0.36625	0.000223796	0.0036019
A_87_P144448	6.82107	6.08466	5.76271	5.62661	5.92099	0.000224617	0.458048	0.000224617	0.00361201		A_87_P144448	6.82107	6.08466	5.76271	5.62661	5.92099	0.000224617	0.458048	0.000224617	0.00361201
PPEF2	7.09788	7.11469	7.2545	6.63589	6.95565	0.000225105	0.4788	0.000225105	0.00361676		PPEF2	7.09788	7.11469	7.2545	6.63589	6.95565	0.000225105	0.4788	0.000225105	0.00361676
BPNT1	11.1459	11.3688	11.6514	11.6597	11.3759	0.000226624	-0.290872	0.000226624	0.00363731		BPNT1	11.1459	11.3688	11.6514	11.6597	11.3759	0.000226624	-0.290872	0.000226624	0.00363731
ZNF414	11.7099	10.916	10.3861	10.4425	10.9107	0.000226773	0.473508	0.000226773	0.00363731		ZNF414	11.7099	10.916	10.3861	10.4425	10.9107	0.000226773	0.473508	0.000226773	0.00363731
A_87_P302543	9.8646	9.93827	10.1075	9.28337	10.0974	0.00022846	0.654899	0.00022846	0.00366122		A_87_P302543	9.8646	9.93827	10.1075	9.28337	10.0974	0.00022846	0.654899	0.00022846	0.00366122
GPR107	8.72365	9.24228	9.16217	9.5992	9.32546	0.000228791	-0.356915	0.000228791	0.0036634		GPR107	8.72365	9.24228	9.16217	9.5992	9.32546	0.000228791	-0.356915	0.000228791	0.0036634
A_87_P283378	5.48377	6.25202	6.37248	6.92012	6.52717	0.000229021	-0.668105	0.000229021	0.00366346		A_87_P283378	5.48377	6.25202	6.37248	6.92012	6.52717	0.000229021	-0.668105	0.000229021	0.00366346
LOC430303	6.26218	6.0359	5.8843	5.58253	5.84108	0.000229186	0.453362	0.000229186	0.00366346		LOC430303	6.26218	6.0359	5.8843	5.58253	5.84108	0.000229186	0.453362	0.000229186	0.00366346
YAE1D1	5.81576	6.08519	6.39097	6.87292	6.98212	0.000230841	-0.787731	0.000230841	0.00368675		YAE1D1	5.81576	6.08519	6.39097	6.87292	6.98212	0.000230841	-0.787731	0.000230841	0.00368675
A_87_P013581	8.3469	7.98381	7.9585	8.34929	8.25775	0.000231873	-0.365481	0.000231873	0.00369693		UBTD1	12.3428	12.0914	11.7256	11.7346	11.6584	0.000231773	0.356815	0.000231773	0.00369693
UBTD1	12.3428	12.0914	11.7256	11.7346	11.6584	0.000231773	0.356815	0.000231773	0.00369693		A_87_P013581	8.3469	7.98381	7.9585	8.34929	8.25775	0.000231873	-0.365481	0.000231873	0.00369693
A_87_P127133	12.6808	11.3396	11.7791	10.7025	11.8528	0.000232671	0.637063	0.000232671	0.0037065		A_87_P127133	12.6808	11.3396	11.7791	10.7025	11.8528	0.000232671	0.637063	0.000232671	0.0037065
MEF2D	12.2981	11.8094	11.5776	11.3357	11.8978	0.000233057	0.473741	0.000233057	0.00370949		MEF2D	12.2981	11.8094	11.5776	11.3357	11.8978	0.000233057	0.473741	0.000233057	0.00370949
RAB40B	11.5236	11.3843	11.2384	11.0305	11.2062	0.00023345	0.353807	0.00023345	0.00371258		RAB40B	11.5236	11.3843	11.2384	11.0305	11.2062	0.00023345	0.353807	0.00023345	0.00371258
TP53RK	11.0843	10.8472	10.8296	11.1465	10.7257	0.000234913	-0.299378	0.000234913	0.00373269		TP53RK	11.0843	10.8472	10.8296	11.1465	10.7257	0.000234913	-0.299378	0.000234913	0.00373269
A_87_P003609	9.97463	9.77501	8.87672	9.48422	9.20897	0.000235527	0.290795	0.000235527	0.00373428		COX1	15.9678	15.9179	15.9879	15.5937	15.9657	0.00023552	0.324146	0.00023552	0.00373428
COX1	15.9678	15.9179	15.9879	15.5937	15.9657	0.00023552	0.324146	0.00023552	0.00373428		A_87_P003609	9.97463	9.77501	8.87672	9.48422	9.20897	0.000235527	0.290795	0.000235527	0.00373428
A_87_P030391	8.67667	8.84578	8.01246	8.43048	8.16189	0.000235612	0.415297	0.000235612	0.00373428		A_87_P030391	8.67667	8.84578	8.01246	8.43048	8.16189	0.000235612	0.415297	0.000235612	0.00373428
A_87_P027722	6.28031	6.65518	7.16686	7.51694	7.40533	0.000236326	-0.861758	0.000236326	0.00373927		PRPF8	15.4945	14.9341	14.6654	14.5454	14.9071	0.00023623	0.388736	0.00023623	0.00373927
PRPF8	15.4945	14.9341	14.6654	14.5454	14.9071	0.00023623	0.388736	0.00023623	0.00373927		A_87_P027722	6.28031	6.65518	7.16686	7.51694	7.40533	0.000236326	-0.861758	0.000236326	0.00373927
GOT1	13.1662	13.0016	13.1832	13.2728	13.0392	0.000236923	-0.271237	0.000236923	0.00374555		GOT1	13.1662	13.0016	13.1832	13.2728	13.0392	0.000236923	-0.271237	0.000236923	0.00374555
A_87_P167088	13.1201	12.641	11.8755	12.1537	12.145	0.000237354	0.487303	0.000237354	0.0037492		A_87_P167088	13.1201	12.641	11.8755	12.1537	12.145	0.000237354	0.487303	0.000237354	0.0037492
TLN1	11.5807	10.6821	10.7758	10.0615	10.8784	0.000237581	0.620525	0.000237581	0.00374961		TLN1	11.5807	10.6821	10.7758	10.0615	10.8784	0.000237581	0.620525	0.000237581	0.00374961
TPP2	11.0638	10.8022	11.0103	11.2554	11.2031	0.000238535	-0.453171	0.000238535	0.00376149		TPP2	11.0638	10.8022	11.0103	11.2554	11.2031	0.000238535	-0.453171	0.000238535	0.00376149
METTL9	11.1643	11.1728	11.1885	11.5905	11.4265	0.000240707	-0.417642	0.000240707	0.00379256		METTL9	11.1643	11.1728	11.1885	11.5905	11.4265	0.000240707	-0.417642	0.000240707	0.00379256
A_87_P131308	6.06748	7.0269	9.17774	7.44151	9.08779	0.000241771	-0.414615	0.000241771	0.00380611		A_87_P131308	6.06748	7.0269	9.17774	7.44151	9.08779	0.000241771	-0.414615	0.000241771	0.00380611
RCJMB04_5H22	10.4696	10.0251	10.5269	10.425	10.4391	0.000244349	-0.399936	0.000244349	0.00384346		RCJMB04_5H22	10.4696	10.0251	10.5269	10.425	10.4391	0.000244349	-0.399936	0.000244349	0.00384346
GNPNAT1	13.5329	14.3714	14.1405	14.6	14.3551	0.00024497	-0.2286	0.00024497	0.00384677		A_87_P160953	9.66949	8.65073	8.85325	8.19129	8.58578	0.000244927	0.459435	0.000244927	0.00384677
A_87_P160953	9.66949	8.65073	8.85325	8.19129	8.58578	0.000244927	0.459435	0.000244927	0.00384677		GNPNAT1	13.5329	14.3714	14.1405	14.6	14.3551	0.00024497	-0.2286	0.00024497	0.00384677
A_87_P150923	8.51939	8.71951	8.7184	8.99653	8.58719	0.000245821	-0.277024	0.000245821	0.00385367		CERCAM	9.78335	9.33357	8.69308	8.9429	8.61109	0.000245757	0.390664	0.000245757	0.00385367
CERCAM	9.78335	9.33357	8.69308	8.9429	8.61109	0.000245757	0.390664	0.000245757	0.00385367		A_87_P150923	8.51939	8.71951	8.7184	8.99653	8.58719	0.000245821	-0.277024	0.000245821	0.00385367
SLC2A3	8.30084	9.31097	9.86414	9.64203	9.84837	0.000246157	-0.331065	0.000246157	0.00385571		SLC2A3	8.30084	9.31097	9.86414	9.64203	9.84837	0.000246157	-0.331065	0.000246157	0.00385571
SS18L2	12.0441	12.2507	12.0659	11.9981	12.0595	0.000246428	0.252614	0.000246428	0.00385673		SS18L2	12.0441	12.2507	12.0659	11.9981	12.0595	0.000246428	0.252614	0.000246428	0.00385673
A_87_P014949	12.2498	11.1409	10.9207	10.846	11.1665	0.000247683	0.294844	0.000247683	0.00387312		A_87_P014949	12.2498	11.1409	10.9207	10.846	11.1665	0.000247683	0.294844	0.000247683	0.00387312
A_87_P016742	7.08706	6.8109	6.5779	6.37524	6.32363	0.000247981	0.43566	0.000247981	0.00387454		A_87_P016742	7.08706	6.8109	6.5779	6.37524	6.32363	0.000247981	0.43566	0.000247981	0.00387454
A_87_P211643	6.28591	5.9954	6.15722	6.35215	6.1131	0.00024882	-0.356748	0.00024882	0.00387899		A_87_P015105	13.4783	11.7674	11.7836	11.1676	12.1767	0.000248592	0.59981	0.000248592	0.00387899
THY1	11.4432	11.3667	10.479	10.7898	10.9293	0.000248887	0.576865	0.000248887	0.00387899		A_87_P211643	6.28591	5.9954	6.15722	6.35215	6.1131	0.00024882	-0.356748	0.00024882	0.00387899
A_87_P015105	13.4783	11.7674	11.7836	11.1676	12.1767	0.000248592	0.59981	0.000248592	0.00387899		THY1	11.4432	11.3667	10.479	10.7898	10.9293	0.000248887	0.576865	0.000248887	0.00387899
A_87_P143208	13.1072	13.3767	13.4265	13.6288	13.4069	0.000249303	-0.252089	0.000249303	0.00387902		CORO1C	12.2575	12.5446	12.7653	12.2291	12.7027	0.00024927	0.315569	0.00024927	0.00387902
CORO1C	12.2575	12.5446	12.7653	12.2291	12.7027	0.00024927	0.315569	0.00024927	0.00387902		A_87_P143208	13.1072	13.3767	13.4265	13.6288	13.4069	0.000249303	-0.252089	0.000249303	0.00387902
A_87_P015145	7.55896	7.77597	7.86832	8.16452	7.963	0.000249837	-0.388553	0.000249837	0.0038841		A_87_P015145	7.55896	7.77597	7.86832	8.16452	7.963	0.000249837	-0.388553	0.000249837	0.0038841
A_87_P018065	9.47057	9.9049	9.62242	10.3017	9.45281	0.000250542	-0.396843	0.000250542	0.00388538		LOC395325	6.15244	6.36523	6.47055	6.72979	6.56757	0.000250405	-0.364557	0.000250405	0.00388538
LOC395325	6.15244	6.36523	6.47055	6.72979	6.56757	0.000250405	-0.364557	0.000250405	0.00388538		POLR3A	10.9127	10.5339	10.6935	10.8134	10.5268	0.000250493	-0.279443	0.000250493	0.00388538
POLR3A	10.9127	10.5339	10.6935	10.8134	10.5268	0.000250493	-0.279443	0.000250493	0.00388538		A_87_P018065	9.47057	9.9049	9.62242	10.3017	9.45281	0.000250542	-0.396843	0.000250542	0.00388538
DGCR14	10.4566	10.7254	10.8046	10.9616	10.9214	0.000251349	-0.236185	0.000251349	0.0038927		DGCR14	10.4566	10.7254	10.8046	10.9616	10.9214	0.000251349	-0.236185	0.000251349	0.0038927
MS4A15	7.67496	7.21341	7.00716	6.88193	6.8374	0.00025143	0.331484	0.00025143	0.0038927		MS4A15	7.67496	7.21341	7.00716	6.88193	6.8374	0.00025143	0.331484	0.00025143	0.0038927
A_87_P311347	5.61173	5.90053	5.66468	6.29772	5.69177	0.000253101	-0.397187	0.000253101	0.00391532		A_87_P311347	5.61173	5.90053	5.66468	6.29772	5.69177	0.000253101	-0.397187	0.000253101	0.00391532
A_87_P016022	10.167	10.8694	10.6896	11.6062	11.1914	0.000253345	-0.736773	0.000253345	0.00391586		A_87_P016022	10.167	10.8694	10.6896	11.6062	11.1914	0.000253345	-0.736773	0.000253345	0.00391586
SPATA6	6.2271	6.31926	6.40382	6.60041	6.40384	0.000254303	-0.281143	0.000254303	0.00392742		SPATA6	6.2271	6.31926	6.40382	6.60041	6.40384	0.000254303	-0.281143	0.000254303	0.00392742
LOC426376	6.75683	6.95616	7.70724	7.46332	7.84552	0.0002546	-0.507158	0.0002546	0.00392877		LOC426376	6.75683	6.95616	7.70724	7.46332	7.84552	0.0002546	-0.507158	0.0002546	0.00392877
WDR4	9.08491	8.95617	8.88254	9.25731	8.78162	0.000256642	-0.30114	0.000256642	0.00395377		KCTD10	10.9641	10.4015	10.1186	10.6543	10.2772	0.000256524	-0.252851	0.000256524	0.00395377
KCTD10	10.9641	10.4015	10.1186	10.6543	10.2772	0.000256524	-0.252851	0.000256524	0.00395377		WDR4	9.08491	8.95617	8.88254	9.25731	8.78162	0.000256642	-0.30114	0.000256642	0.00395377
RNPEPL1	12.2668	11.8559	11.9023	11.4828	12.0947	0.000257208	0.373066	0.000257208	0.00395677		RNPEPL1	12.2668	11.8559	11.9023	11.4828	12.0947	0.000257208	0.373066	0.000257208	0.00395677
ASPHD2	6.71892	7.12006	6.70769	6.57039	6.70329	0.00025726	0.549667	0.00025726	0.00395677		ASPHD2	6.71892	7.12006	6.70769	6.57039	6.70329	0.00025726	0.549667	0.00025726	0.00395677
COMT	7.41857	7.28046	7.56935	7.58412	7.24608	0.000257571	-0.303658	0.000257571	0.00395831		COMT	7.41857	7.28046	7.56935	7.58412	7.24608	0.000257571	-0.303658	0.000257571	0.00395831
A_87_P017297	8.30638	8.06667	8.37032	8.43292	8.12588	0.000258749	-0.366249	0.000258749	0.00397314		A_87_P017297	8.30638	8.06667	8.37032	8.43292	8.12588	0.000258749	-0.366249	0.000258749	0.00397314
ACADSB	9.61315	9.48789	9.51302	9.76667	9.51593	0.000259607	-0.278777	0.000259607	0.00398306		ACADSB	9.61315	9.48789	9.51302	9.76667	9.51593	0.000259607	-0.278777	0.000259607	0.00398306
PANK3	14.1535	14.4484	15.0225	14.7819	15.0538	0.0002604	-0.333438	0.0002604	0.00398905		PANK3	14.1535	14.4484	15.0225	14.7819	15.0538	0.0002604	-0.333438	0.0002604	0.00398905	FC
NR2C2	7.58114	7.54826	7.83201	7.85393	7.74944	0.000260424	-0.305662	0.000260424	0.00398905		NR2C2	7.58114	7.54826	7.83201	7.85393	7.74944	0.000260424	-0.305662	0.000260424	0.00398905	0.809071
MKI67	9.54322	9.99747	10.1883	10.6704	10.6136	0.000260751	-0.672945	0.000260751	0.00399079		MKI67	9.54322	9.99747	10.1883	10.6704	10.6136	0.000260751	-0.672945	0.000260751	0.00399079	0.627225
A_87_P082211	7.00003	8.07135	7.44881	7.46445	7.09392	0.00026122	0.606902	0.00026122	0.0039947		A_87_P082211	7.00003	8.07135	7.44881	7.46445	7.09392	0.00026122	0.606902	0.00026122	0.0039947	1.52299
GPR34	7.81077	9.31612	10.8701	9.67924	10.8591	0.000262134	-0.363119	0.000262134	0.00399888		LOC417986	13.087	13.3488	13.2382	13.6154	13.2964	0.000261921	-0.266632	0.000261921	0.00399888	0.831258
LOC416833	9.96708	9.98519	10.2082	10.3313	10.0507	0.00026201	-0.346122	0.00026201	0.00399888		LOC416833	9.96708	9.98519	10.2082	10.3313	10.0507	0.00026201	-0.346122	0.00026201	0.00399888	0.786696
LOC417986	13.087	13.3488	13.2382	13.6154	13.2964	0.000261921	-0.266632	0.000261921	0.00399888		GPR34	7.81077	9.31612	10.8701	9.67924	10.8591	0.000262134	-0.363119	0.000262134	0.00399888
DUSP18	7.13595	6.93125	6.57312	6.57588	6.82463	0.000262381	0.355373	0.000262381	0.00399939		DUSP18	7.13595	6.93125	6.57312	6.57588	6.82463	0.000262381	0.355373	0.000262381	0.00399939
A_87_P035393	8.13759	7.34011	7.53787	6.7948	7.66846	0.000262841	0.545308	0.000262841	0.00400314		A_87_P035393	8.13759	7.34011	7.53787	6.7948	7.66846	0.000262841	0.545308	0.000262841	0.00400314
DEGS2	9.35088	9.12037	9.42195	9.45019	9.05743	0.000264043	-0.329818	0.000264043	0.00401818		DEGS2	9.35088	9.12037	9.42195	9.45019	9.05743	0.000264043	-0.329818	0.000264043	0.00401818
IKZF1	6.48984	8.19212	8.02737	6.81976	7.58637	0.000264688	1.37236	0.000264688	0.00402471		IKZF1	6.48984	8.19212	8.02737	6.81976	7.58637	0.000264688	1.37236	0.000264688	0.00402471
A_87_P011465	7.28248	6.82023	7.63875	7.21971	7.35156	0.000265827	-0.399483	0.000265827	0.00403762		A_87_P011465	7.28248	6.82023	7.63875	7.21971	7.35156	0.000265827	-0.399483	0.000265827	0.00403762
A_87_P310292	6.49767	6.61579	6.29557	6.12857	6.31954	0.000265968	0.48722	0.000265968	0.00403762		A_87_P310292	6.49767	6.61579	6.29557	6.12857	6.31954	0.000265968	0.48722	0.000265968	0.00403762
TOMM7	6.22236	6.44474	6.40254	6.74138	6.53302	0.000266655	-0.296639	0.000266655	0.00404477		TOMM7	6.22236	6.44474	6.40254	6.74138	6.53302	0.000266655	-0.296639	0.000266655	0.00404477
COQ10A	7.91053	7.99394	7.70909	7.55164	7.52697	0.000267264	0.442301	0.000267264	0.00405073		COQ10A	7.91053	7.99394	7.70909	7.55164	7.52697	0.000267264	0.442301	0.000267264	0.00405073
A_87_P130263	6.137	6.52954	7.9929	7.01253	7.85985	0.000269325	-0.482988	0.000269325	0.00407604		A_87_P130263	6.137	6.52954	7.9929	7.01253	7.85985	0.000269325	-0.482988	0.000269325	0.00407604
GAS7	7.38888	7.03258	7.09881	7.47542	7.19206	0.000269369	-0.44284	0.000269369	0.00407604		GAS7	7.38888	7.03258	7.09881	7.47542	7.19206	0.000269369	-0.44284	0.000269369	0.00407604
A_87_P080371	8.47771	8.13323	7.80713	7.80382	7.94764	0.000269812	0.329404	0.000269812	0.00407944		A_87_P080371	8.47771	8.13323	7.80713	7.80382	7.94764	0.000269812	0.329404	0.000269812	0.00407944
GLIPR1	5.50747	5.94979	7.19378	6.44101	7.33824	0.000270332	-0.491219	0.000270332	0.00408399		GLIPR1	5.50747	5.94979	7.19378	6.44101	7.33824	0.000270332	-0.491219	0.000270332	0.00408399
A_87_P305753	7.87856	7.25225	7.25961	6.90988	7.16942	0.000271084	0.342367	0.000271084	0.00409206		A_87_P305753	7.87856	7.25225	7.25961	6.90988	7.16942	0.000271084	0.342367	0.000271084	0.00409206
RPP40	9.51106	9.93961	9.87472	10.1515	9.82676	0.000272319	-0.211924	0.000272319	0.00410489		RPP40	9.51106	9.93961	9.87472	10.1515	9.82676	0.000272319	-0.211924	0.000272319	0.00410489
ERLIN1	10.9378	10.6418	10.4038	10.3207	10.3282	0.000272373	0.321091	0.000272373	0.00410489		ERLIN1	10.9378	10.6418	10.4038	10.3207	10.3282	0.000272373	0.321091	0.000272373	0.00410489
A_87_P190518	10.7198	10.6126	10.0375	10.1653	10.0271	0.000273087	0.447229	0.000273087	0.00411234		A_87_P190518	10.7198	10.6126	10.0375	10.1653	10.0271	0.000273087	0.447229	0.000273087	0.00411234
GPR20	9.91323	8.30797	7.80706	7.93053	7.84822	0.000273332	0.377439	0.000273332	0.00411272		GPR20	9.91323	8.30797	7.80706	7.93053	7.84822	0.000273332	0.377439	0.000273332	0.00411272
C19H17orf108	7.95292	8.40893	8.55194	8.74149	8.56767	0.000274645	-0.332556	0.000274645	0.00412585		LOC416076	6.57973	6.68983	6.44537	6.12235	6.11067	0.000274594	0.56748	0.000274594	0.00412585
LOC416076	6.57973	6.68983	6.44537	6.12235	6.11067	0.000274594	0.56748	0.000274594	0.00412585		C19H17orf108	7.95292	8.40893	8.55194	8.74149	8.56767	0.000274645	-0.332556	0.000274645	0.00412585
A_87_P015202	7.79523	8.03388	7.46414	7.3829	7.58047	0.000274902	0.650981	0.000274902	0.00412624		A_87_P015202	7.79523	8.03388	7.46414	7.3829	7.58047	0.000274902	0.650981	0.000274902	0.00412624
COL9A3	6.9281	6.92316	6.42237	6.26781	6.47611	0.000275112	0.655342	0.000275112	0.00412624		COL9A3	6.9281	6.92316	6.42237	6.26781	6.47611	0.000275112	0.655342	0.000275112	0.00412624
A_87_P093896	11.2845	10.28	9.93884	9.83939	10.227	0.000275445	0.440566	0.000275445	0.00412792		A_87_P093896	11.2845	10.28	9.93884	9.83939	10.227	0.000275445	0.440566	0.000275445	0.00412792
PLXNA4B	9.76845	8.29393	8.11674	7.92687	8.0744	0.000275985	0.367059	0.000275985	0.00413271		PLXNA4B	9.76845	8.29393	8.11674	7.92687	8.0744	0.000275985	0.367059	0.000275985	0.00413271
RBL2	11.2117	11.3661	11.0499	11.0666	10.9582	0.000276349	0.299442	0.000276349	0.00413485		RBL2	11.2117	11.3661	11.0499	11.0666	10.9582	0.000276349	0.299442	0.000276349	0.00413485
A_87_P127538	12.2559	12.6404	12.8003	12.8902	12.6004	0.000277071	-0.249773	0.000277071	0.00414234		A_87_P127538	12.2559	12.6404	12.8003	12.8902	12.6004	0.000277071	-0.249773	0.000277071	0.00414234
AKR1B1L	11.6381	11.4274	11.5282	11.8414	11.6102	0.000278721	-0.413965	0.000278721	0.00416036		A_87_P159368	6.89224	5.78009	6.21146	5.39383	6.14492	0.000278655	0.386263	0.000278655	0.00416036
A_87_P159368	6.89224	5.78009	6.21146	5.39383	6.14492	0.000278655	0.386263	0.000278655	0.00416036		AKR1B1L	11.6381	11.4274	11.5282	11.8414	11.6102	0.000278721	-0.413965	0.000278721	0.00416036
FDFT1	6.8942	9.31794	9.57397	9.79941	9.36084	0.000279171	-0.481471	0.000279171	0.00416045		KLHDC3	10.4395	10.7684	10.761	11.0983	10.767	0.000278962	-0.329962	0.000278962	0.00416045
KLHDC3	10.4395	10.7684	10.761	11.0983	10.767	0.000278962	-0.329962	0.000278962	0.00416045		FDFT1	6.8942	9.31794	9.57397	9.79941	9.36084	0.000279171	-0.481471	0.000279171	0.00416045
TRMT61A	8.9422	8.76907	8.8323	9.08747	8.74944	0.000279405	-0.318394	0.000279405	0.00416062		TRMT61A	8.9422	8.76907	8.8323	9.08747	8.74944	0.000279405	-0.318394	0.000279405	0.00416062
SOAT1	14.429	13.8292	13.5089	13.5532	13.4405	0.00028065	0.276088	0.00028065	0.00417584		SOAT1	14.429	13.8292	13.5089	13.5532	13.4405	0.00028065	0.276088	0.00028065	0.00417584
SMN	10.6733	10.6352	11.0561	11.0432	10.9338	0.000281298	-0.407923	0.000281298	0.00418216		SMN	10.6733	10.6352	11.0561	11.0432	10.9338	0.000281298	-0.407923	0.000281298	0.00418216
A_87_P203438	8.76704	9.45661	9.79222	10.2365	10.3833	0.000283018	-0.779928	0.000283018	0.00419864		A_87_P203438	8.76704	9.45661	9.79222	10.2365	10.3833	0.000283018	-0.779928	0.000283018	0.00419864
DHCR7	9.30831	10.9247	10.7348	11.3592	10.6888	0.000283053	-0.434522	0.000283053	0.00419864		DHCR7	9.30831	10.9247	10.7348	11.3592	10.6888	0.000283053	-0.434522	0.000283053	0.00419864
RCJMB04_1N3	9.02056	9.30777	9.10132	9.61101	9.23776	0.000283079	-0.303237	0.000283079	0.00419864		RCJMB04_1N3	9.02056	9.30777	9.10132	9.61101	9.23776	0.000283079	-0.303237	0.000283079	0.00419864
A_87_P011384	12.1177	11.1412	10.8065	10.7801	10.7751	0.000283339	0.361139	0.000283339	0.00419916		A_87_P011384	12.1177	11.1412	10.8065	10.7801	10.7751	0.000283339	0.361139	0.000283339	0.00419916
TECPR2	9.01485	9.2927	9.19295	9.60753	9.3428	0.000283833	-0.314824	0.000283833	0.00420122		TECPR2	9.01485	9.2927	9.19295	9.60753	9.3428	0.000283833	-0.314824	0.000283833	0.00420122
A_87_P017416	10.8606	10.4557	10.3222	10.0162	10.5518	0.000283927	0.439504	0.000283927	0.00420122		A_87_P017416	10.8606	10.4557	10.3222	10.0162	10.5518	0.000283927	0.439504	0.000283927	0.00420122
IGSF6	7.5631	8.13347	9.03006	8.51366	8.91638	0.00028443	-0.380189	0.00028443	0.00420526		IGSF6	7.5631	8.13347	9.03006	8.51366	8.91638	0.00028443	-0.380189	0.00028443	0.00420526
A_87_P014811	11.9781	11.1728	10.6433	10.8101	10.6642	0.000284649	0.362702	0.000284649	0.00420526		A_87_P014811	11.9781	11.1728	10.6433	10.8101	10.6642	0.000284649	0.362702	0.000284649	0.00420526
ERAL1	9.57727	9.91891	9.9022	10.2501	9.80512	0.000285276	-0.331151	0.000285276	0.00420855		ERAL1	9.57727	9.91891	9.9022	10.2501	9.80512	0.000285276	-0.331151	0.000285276	0.00420855
DAD1	15.345	15.4922	15.3732	15.2418	15.4012	0.000285612	0.250447	0.000285612	0.00420855		A_87_P020650	6.92742	7.41887	6.8743	6.83889	6.70387	0.000285566	0.579976	0.000285566	0.00420855
LOC417263	10.9343	10.813	10.8322	10.4479	10.7569	0.000285876	0.365157	0.000285876	0.00420855		DAD1	15.345	15.4922	15.3732	15.2418	15.4012	0.000285612	0.250447	0.000285612	0.00420855
A_87_P114398	7.24914	7.62815	7.15975	7.21523	7.05049	0.000285996	0.412916	0.000285996	0.00420855		LOC417263	10.9343	10.813	10.8322	10.4479	10.7569	0.000285876	0.365157	0.000285876	0.00420855
A_87_P020650	6.92742	7.41887	6.8743	6.83889	6.70387	0.000285566	0.579976	0.000285566	0.00420855		A_87_P114398	7.24914	7.62815	7.15975	7.21523	7.05049	0.000285996	0.412916	0.000285996	0.00420855
A_87_P151773	9.86451	10.3718	10.4011	10.699	10.4451	0.000287388	-0.327235	0.000287388	0.00421796		RFT1	10.4522	10.066	9.91934	9.73011	9.93943	0.000287228	0.335848	0.000287228	0.00421796
PANK1	10.5531	10.1642	9.91731	9.88084	9.90519	0.000287537	0.283345	0.000287537	0.00421796		A_87_P151773	9.86451	10.3718	10.4011	10.699	10.4451	0.000287388	-0.327235	0.000287388	0.00421796
RFT1	10.4522	10.066	9.91934	9.73011	9.93943	0.000287228	0.335848	0.000287228	0.00421796		GPR83-L	6.36751	6.85057	6.356	6.4826	6.41861	0.000287523	0.36797	0.000287523	0.00421796
GPR83-L	6.36751	6.85057	6.356	6.4826	6.41861	0.000287523	0.36797	0.000287523	0.00421796		PANK1	10.5531	10.1642	9.91731	9.88084	9.90519	0.000287537	0.283345	0.000287537	0.00421796
A_87_P062296	5.77047	6.30588	8.23217	6.76788	7.98391	0.000288246	-0.462002	0.000288246	0.00422505		A_87_P062296	5.77047	6.30588	8.23217	6.76788	7.98391	0.000288246	-0.462002	0.000288246	0.00422505
A_87_P131323	5.90728	6.91432	8.68335	7.4399	8.67129	0.000288889	-0.525578	0.000288889	0.00423116		A_87_P131323	5.90728	6.91432	8.68335	7.4399	8.67129	0.000288889	-0.525578	0.000288889	0.00423116
ZYG11B	9.29691	9.75825	9.86054	10.1604	9.73106	0.00029039	-0.40214	0.00029039	0.00424585		ZYG11B	9.29691	9.75825	9.86054	10.1604	9.73106	0.00029039	-0.40214	0.00029039	0.00424585
ADRBK1	13.484	13.3388	12.9536	13.0061	13.0777	0.000291003	0.332745	0.000291003	0.00424585		A_87_P120903	9.7859	11.2574	12.5253	10.8405	12.6592	0.000290539	0.416827	0.000290539	0.00424585
A_87_P120903	9.7859	11.2574	12.5253	10.8405	12.6592	0.000290539	0.416827	0.000290539	0.00424585		ADRBK1	13.484	13.3388	12.9536	13.0061	13.0777	0.000291003	0.332745	0.000291003	0.00424585
A_87_P014837	9.00515	8.49073	7.90054	8.06408	8.33019	0.000291253	0.426645	0.000291253	0.00424585		SFRP5	8.37528	9.32498	8.5922	8.54318	8.03079	0.000291137	0.781802	0.000291137	0.00424585
A_87_P117948	7.29168	7.59217	7.31688	7.02874	7.1957	0.000291226	0.563424	0.000291226	0.00424585		A_87_P117948	7.29168	7.59217	7.31688	7.02874	7.1957	0.000291226	0.563424	0.000291226	0.00424585
SFRP5	8.37528	9.32498	8.5922	8.54318	8.03079	0.000291137	0.781802	0.000291137	0.00424585		A_87_P014837	9.00515	8.49073	7.90054	8.06408	8.33019	0.000291253	0.426645	0.000291253	0.00424585
DLX5	7.86765	6.13781	5.68738	5.71351	5.72224	0.000292741	0.424297	0.000292741	0.00426422		DLX5	7.86765	6.13781	5.68738	5.71351	5.72224	0.000292741	0.424297	0.000292741	0.00426422
FGG	5.32471	6.4952	9.43764	7.2721	9.83967	0.000295214	-0.776903	0.000295214	0.00429357		LOC422154	8.43199	8.00737	8.00782	7.61435	7.94162	0.000295163	0.393022	0.000295163	0.00429357
LOC422154	8.43199	8.00737	8.00782	7.61435	7.94162	0.000295163	0.393022	0.000295163	0.00429357		FGG	5.32471	6.4952	9.43764	7.2721	9.83967	0.000295214	-0.776903	0.000295214	0.00429357
CCDC45	8.06034	7.8283	8.08638	8.09221	8.01774	0.000295629	-0.263912	0.000295629	0.00429626		CCDC45	8.06034	7.8283	8.08638	8.09221	8.01774	0.000295629	-0.263912	0.000295629	0.00429626
FUNDC2	6.09786	6.40422	6.51602	6.78598	6.40896	0.000296418	-0.381761	0.000296418	0.00430291		FUNDC2	6.09786	6.40422	6.51602	6.78598	6.40896	0.000296418	-0.381761	0.000296418	0.00430291
A_87_P102361	7.90307	12.2264	10.7525	11.5439	10.3416	0.000296546	0.682428	0.000296546	0.00430291		A_87_P102361	7.90307	12.2264	10.7525	11.5439	10.3416	0.000296546	0.682428	0.000296546	0.00430291
A_87_P011562	9.05748	7.95224	7.79301	7.50668	8.1033	0.000296794	0.445558	0.000296794	0.00430316		A_87_P011562	9.05748	7.95224	7.79301	7.50668	8.1033	0.000296794	0.445558	0.000296794	0.00430316
UBE2I	11.379	11.4173	11.6891	11.6714	11.7885	0.00029807	-0.254024	0.00029807	0.00431832		UBE2I	11.379	11.4173	11.6891	11.6714	11.7885	0.00029807	-0.254024	0.00029807	0.00431832
LOC421982	8.62317	9.1635	8.83853	8.65795	8.50106	0.000298691	0.505552	0.000298691	0.00432397		LOC421982	8.62317	9.1635	8.83853	8.65795	8.50106	0.000298691	0.505552	0.000298691	0.00432397
A_87_P014688	7.65344	7.18342	6.77358	6.83989	6.85456	0.000299004	0.343537	0.000299004	0.00432516		A_87_P014688	7.65344	7.18342	6.77358	6.83989	6.85456	0.000299004	0.343537	0.000299004	0.00432516
GTF2H1	8.45985	8.175	8.17809	7.83202	7.84881	0.000299564	0.34298	0.000299564	0.00432924		GTF2H1	8.45985	8.175	8.17809	7.83202	7.84881	0.000299564	0.34298	0.000299564	0.00432924
IFIH1	6.44382	9.55705	7.89494	8.98253	7.73114	0.000299749	0.574524	0.000299749	0.00432924		IFIH1	6.44382	9.55705	7.89494	8.98253	7.73114	0.000299749	0.574524	0.000299749	0.00432924
A_87_P012559	12.5574	12.3076	11.7804	11.8662	11.9361	0.000300164	0.4414	0.000300164	0.0043319		A_87_P012559	12.5574	12.3076	11.7804	11.8662	11.9361	0.000300164	0.4414	0.000300164	0.0043319
ACAA1	12.1889	11.873	11.7301	11.5118	11.4494	0.000300602	0.361122	0.000300602	0.00433488		ACAA1	12.1889	11.873	11.7301	11.5118	11.4494	0.000300602	0.361122	0.000300602	0.00433488
A_87_P007760	12.168	11.2021	10.9274	10.6928	11.3028	0.000301559	0.509343	0.000301559	0.00434533		A_87_P007760	12.168	11.2021	10.9274	10.6928	11.3028	0.000301559	0.509343	0.000301559	0.00434533
A_87_P096146	7.21307	7.52428	7.23235	7.17501	7.14908	0.00030233	0.349278	0.00030233	0.00435309		A_87_P096146	7.21307	7.52428	7.23235	7.17501	7.14908	0.00030233	0.349278	0.00030233	0.00435309
TUBB2B	13.9622	12.8811	12.2524	12.631	12.4536	0.000302841	0.250112	0.000302841	0.00435709		TUBB2B	13.9622	12.8811	12.2524	12.631	12.4536	0.000302841	0.250112	0.000302841	0.00435709
PSPH	7.85369	7.90339	7.74781	8.44164	8.03396	0.000304007	-0.538251	0.000304007	0.0043705		PSPH	7.85369	7.90339	7.74781	8.44164	8.03396	0.000304007	-0.538251	0.000304007	0.0043705
A_87_P011590	10.5456	10.9455	10.7675	11.1682	10.8631	0.000304862	-0.222647	0.000304862	0.00437943		A_87_P011590	10.5456	10.9455	10.7675	11.1682	10.8631	0.000304862	-0.222647	0.000304862	0.00437943
A_87_P234233	11.691	11.0463	11.0732	10.7465	11.1091	0.000306248	0.299742	0.000306248	0.00439598		A_87_P234233	11.691	11.0463	11.0732	10.7465	11.1091	0.000306248	0.299742	0.000306248	0.00439598
SCX	6.70081	9.3754	8.52261	8.89835	8.71872	0.000306587	0.47705	0.000306587	0.00439746		SCX	6.70081	9.3754	8.52261	8.89835	8.71872	0.000306587	0.47705	0.000306587	0.00439746
BFAR	9.99027	10.5916	10.9043	10.8726	10.5287	0.000306879	-0.281019	0.000306879	0.00439829		BFAR	9.99027	10.5916	10.9043	10.8726	10.5287	0.000306879	-0.281019	0.000306879	0.00439829
HDAC7	10.4326	10.2729	10.073	9.77609	10.4449	0.000307283	0.496779	0.000307283	0.00440071		HDAC7	10.4326	10.2729	10.073	9.77609	10.4449	0.000307283	0.496779	0.000307283	0.00440071
TSN	9.69765	9.88519	10.3883	10.2982	10.1227	0.000307582	-0.413055	0.000307582	0.00440162		TSN	9.69765	9.88519	10.3883	10.2982	10.1227	0.000307582	-0.413055	0.000307582	0.00440162
SEC31A	13.0533	12.6776	12.3055	12.2005	12.684	0.000308105	0.47713	0.000308105	0.00440574		SEC31A	13.0533	12.6776	12.3055	12.2005	12.684	0.000308105	0.47713	0.000308105	0.00440574
A_87_P023127	9.88587	7.89058	8.23538	7.36073	8.45604	0.000308932	0.529848	0.000308932	0.00441419		A_87_P023127	9.88587	7.89058	8.23538	7.36073	8.45604	0.000308932	0.529848	0.000308932	0.00441419
LOC772393	15.6871	15.508	15.5247	15.7897	15.3825	0.000310022	-0.281752	0.000310022	0.00442639		LOC772393	15.6871	15.508	15.5247	15.7897	15.3825	0.000310022	-0.281752	0.000310022	0.00442639
A_87_P128418	9.44626	10.0421	9.8261	10.3749	10.0031	0.000310708	-0.332798	0.000310708	0.00442988		A_87_P128418	9.44626	10.0421	9.8261	10.3749	10.0031	0.000310708	-0.332798	0.000310708	0.00442988
CHCHD6	11.3063	11.2501	11.3185	11.5673	11.2352	0.00031074	-0.317206	0.00031074	0.00442988		CHCHD6	11.3063	11.2501	11.3185	11.5673	11.2352	0.00031074	-0.317206	0.00031074	0.00442988
ZNF410	7.85089	9.46171	9.60699	10.4622	10.0174	0.000311139	-1.00044	0.000311139	0.00443219		ZNF410	7.85089	9.46171	9.60699	10.4622	10.0174	0.000311139	-1.00044	0.000311139	0.00443219
HELZ2	7.58614	9.06424	7.92499	7.09378	7.57388	0.000312496	1.97046	0.000312496	0.00444814		HELZ2	7.58614	9.06424	7.92499	7.09378	7.57388	0.000312496	1.97046	0.000312496	0.00444814
A_87_P123398	10.122	9.69177	9.66635	9.30156	10.0757	0.000314372	0.390219	0.000314372	0.00447144		A_87_P123398	10.122	9.69177	9.66635	9.30156	10.0757	0.000314372	0.390219	0.000314372	0.00447144
A_87_P013217	5.85391	6.32322	6.29817	6.74253	6.50856	0.00031528	-0.419308	0.00031528	0.00447544		A_87_P003327	10.2826	11.0031	11.1292	11.3501	11.0537	0.000314982	-0.346989	0.000314982	0.00447544
A_87_P003327	10.2826	11.0031	11.1292	11.3501	11.0537	0.000314982	-0.346989	0.000314982	0.00447544		A_87_P013217	5.85391	6.32322	6.29817	6.74253	6.50856	0.00031528	-0.419308	0.00031528	0.00447544
A_87_P014109	9.64993	8.2754	8.16989	7.81259	8.05084	0.00031537	0.462809	0.00031537	0.00447544		A_87_P014109	9.64993	8.2754	8.16989	7.81259	8.05084	0.00031537	0.462809	0.00031537	0.00447544
A_87_P128378	12.5908	12.3466	11.9684	11.858	12.3787	0.000316236	0.488581	0.000316236	0.00448432		A_87_P128378	12.5908	12.3466	11.9684	11.858	12.3787	0.000316236	0.488581	0.000316236	0.00448432
ANGEL1	10.2759	9.88114	9.64286	9.64489	9.73502	0.000316558	0.236256	0.000316558	0.00448549		ANGEL1	10.2759	9.88114	9.64286	9.64489	9.73502	0.000316558	0.236256	0.000316558	0.00448549
A_87_P012388	6.24383	8.22241	8.39931	8.68994	8.98996	0.000317469	-0.467526	0.000317469	0.004495		A_87_P012388	6.24383	8.22241	8.39931	8.68994	8.98996	0.000317469	-0.467526	0.000317469	0.004495
A_87_P012004	6.69276	6.09882	6.39702	6.69652	6.43549	0.000318293	-0.597705	0.000318293	0.00449986		A_87_P198743	10.2629	10.2319	10.4098	10.5156	10.5444	0.000318165	-0.283728	0.000318165	0.00449986
A_87_P198743	10.2629	10.2319	10.4098	10.5156	10.5444	0.000318165	-0.283728	0.000318165	0.00449986		A_87_P012004	6.69276	6.09882	6.39702	6.69652	6.43549	0.000318293	-0.597705	0.000318293	0.00449986
A_87_P015032	6.51295	6.17827	5.90707	5.90101	5.82614	0.000319731	0.277258	0.000319731	0.00450997		A_87_P011051	11.9935	11.7125	11.0853	11.2643	11.4966	0.000319373	0.448238	0.000319373	0.00450997
A_87_P011051	11.9935	11.7125	11.0853	11.2643	11.4966	0.000319373	0.448238	0.000319373	0.00450997		A_87_P017306	11.3817	10.47	10.2686	9.97844	10.6963	0.000319673	0.491579	0.000319673	0.00450997
A_87_P017306	11.3817	10.47	10.2686	9.97844	10.6963	0.000319673	0.491579	0.000319673	0.00450997		A_87_P015032	6.51295	6.17827	5.90707	5.90101	5.82614	0.000319731	0.277258	0.000319731	0.00450997
EEFSEC	8.82712	8.75375	8.60023	8.44851	8.61322	0.00032011	0.305246	0.00032011	0.00451156		EEFSEC	8.82712	8.75375	8.60023	8.44851	8.61322	0.00032011	0.305246	0.00032011	0.00451156
EGFL7	11.6961	11.0086	10.5973	10.6307	10.7701	0.000320326	0.377944	0.000320326	0.00451156		EGFL7	11.6961	11.0086	10.5973	10.6307	10.7701	0.000320326	0.377944	0.000320326	0.00451156
A_87_P002428	8.39281	8.34219	8.57779	8.82898	8.62136	0.000322132	-0.486795	0.000322132	0.00453359		A_87_P002428	8.39281	8.34219	8.57779	8.82898	8.62136	0.000322132	-0.486795	0.000322132	0.00453359
A_87_P156448	11.6948	10.9735	10.9448	10.6769	10.9735	0.000322395	0.296657	0.000322395	0.00453388		A_87_P156448	11.6948	10.9735	10.9448	10.6769	10.9735	0.000322395	0.296657	0.000322395	0.00453388
A_87_P312302	6.31073	6.74737	6.38706	6.12048	6.08192	0.00032304	0.626884	0.00032304	0.00453954		A_87_P312302	6.31073	6.74737	6.38706	6.12048	6.08192	0.00032304	0.626884	0.00032304	0.00453954
DTYMK	11.1738	11.032	11.1536	11.2778	11.4544	0.000323486	-0.245785	0.000323486	0.0045424		DTYMK	11.1738	11.032	11.1536	11.2778	11.4544	0.000323486	-0.245785	0.000323486	0.0045424
A_87_P240488	10.1708	9.82031	10.0647	9.49512	9.98142	0.000324585	0.325188	0.000324585	0.00455441		A_87_P240488	10.1708	9.82031	10.0647	9.49512	9.98142	0.000324585	0.325188	0.000324585	0.00455441
C1S	5.5348	5.81402	6.13783	6.22004	6.04839	0.000325616	-0.406018	0.000325616	0.00455522		COL3A1	10.9567	11.3067	10.3854	10.6521	10.4182	0.000325314	0.654635	0.000325314	0.00455522
MANBA	5.90695	5.75594	6.11992	6.01764	6.00359	0.000325578	-0.261697	0.000325578	0.00455522		A_87_P003445	11.5724	11.5045	11.2167	11.1938	11.2783	0.000325528	0.310729	0.000325528	0.00455522
A_87_P003445	11.5724	11.5045	11.2167	11.1938	11.2783	0.000325528	0.310729	0.000325528	0.00455522		MANBA	5.90695	5.75594	6.11992	6.01764	6.00359	0.000325578	-0.261697	0.000325578	0.00455522
COL3A1	10.9567	11.3067	10.3854	10.6521	10.4182	0.000325314	0.654635	0.000325314	0.00455522		C1S	5.5348	5.81402	6.13783	6.22004	6.04839	0.000325616	-0.406018	0.000325616	0.00455522
A_87_P174783	6.52643	7.14836	6.71297	6.17943	6.60418	0.000326174	0.968929	0.000326174	0.00455962		A_87_P174783	6.52643	7.14836	6.71297	6.17943	6.60418	0.000326174	0.968929	0.000326174	0.00455962
TCIRG1	13.6496	12.4351	12.4633	11.9632	12.5854	0.000326501	0.47182	0.000326501	0.00456077		TCIRG1	13.6496	12.4351	12.4633	11.9632	12.5854	0.000326501	0.47182	0.000326501	0.00456077
A_87_P170093	13.5063	13.8157	13.7608	13.5503	13.6559	0.000327055	0.265439	0.000327055	0.00456511		A_87_P170093	13.5063	13.8157	13.7608	13.5503	13.6559	0.000327055	0.265439	0.000327055	0.00456511
A_87_P034875	10.2161	9.85196	10.3059	10.2216	10.1416	0.000327995	-0.36964	0.000327995	0.00457482		A_87_P034875	10.2161	9.85196	10.3059	10.2216	10.1416	0.000327995	-0.36964	0.000327995	0.00457482
SNRPB	13.0508	13.5182	13.6457	14.0215	13.8782	0.00032929	-0.503349	0.00032929	0.00458946		SNRPB	13.0508	13.5182	13.6457	14.0215	13.8782	0.00032929	-0.503349	0.00032929	0.00458946
A_87_P024284	11.8815	11.9595	11.9865	11.596	11.7424	0.000330853	0.363504	0.000330853	0.00460782		A_87_P024284	11.8815	11.9595	11.9865	11.596	11.7424	0.000330853	0.363504	0.000330853	0.00460782
PWP1	12.061	11.8908	11.8979	12.1695	11.8549	0.000333149	-0.278777	0.000333149	0.00463635		PWP1	12.061	11.8908	11.8979	12.1695	11.8549	0.000333149	-0.278777	0.000333149	0.00463635
A_87_P012599	10.6008	10.6077	10.2979	10.3352	10.4832	0.000333442	0.272484	0.000333442	0.00463698		A_87_P012599	10.6008	10.6077	10.2979	10.3352	10.4832	0.000333442	0.272484	0.000333442	0.00463698
A_87_P015418	9.32622	9.17564	9.01816	8.87561	9.19393	0.000334243	0.300032	0.000334243	0.00464467		A_87_P015418	9.32622	9.17564	9.01816	8.87561	9.19393	0.000334243	0.300032	0.000334243	0.00464467
SEC23A	6.05681	6.25528	6.34202	6.62478	6.48457	0.000334765	-0.369496	0.000334765	0.00464628		SEC23A	6.05681	6.25528	6.34202	6.62478	6.48457	0.000334765	-0.369496	0.000334765	0.00464628
A_87_P011123	10.3511	9.28345	8.93192	8.90882	9.13083	0.000334856	0.374627	0.000334856	0.00464628		A_87_P011123	10.3511	9.28345	8.93192	8.90882	9.13083	0.000334856	0.374627	0.000334856	0.00464628
GATA5	13.5044	12.9062	12.6122	12.5174	12.206	0.000335619	0.388813	0.000335619	0.00465164		GATA5	13.5044	12.9062	12.6122	12.5174	12.206	0.000335619	0.388813	0.000335619	0.00465164
CYTB	15.9966	14.0091	14.9951	13.276	15.1384	0.000335739	0.733026	0.000335739	0.00465164		CYTB	15.9966	14.0091	14.9951	13.276	15.1384	0.000335739	0.733026	0.000335739	0.00465164
VMA21	10.194	10.5772	10.8624	10.9202	10.5705	0.000337623	-0.343055	0.000337623	0.00466737		THOC5	12.7921	13	12.6431	12.623	12.7664	0.00033727	0.377067	0.00033727	0.00466737
THOC5	12.7921	13	12.6431	12.623	12.7664	0.00033727	0.377067	0.00033727	0.00466737		SAMD5	6.83934	7.30758	6.84776	6.78785	6.65869	0.000337432	0.519727	0.000337432	0.00466737
SAMD5	6.83934	7.30758	6.84776	6.78785	6.65869	0.000337432	0.519727	0.000337432	0.00466737		VMA21	10.194	10.5772	10.8624	10.9202	10.5705	0.000337623	-0.343055	0.000337623	0.00466737
GALNT3	6.56842	6.695	6.64165	6.95072	6.73058	0.000338267	-0.255723	0.000338267	0.00467282		GALNT3	6.56842	6.695	6.64165	6.95072	6.73058	0.000338267	-0.255723	0.000338267	0.00467282
A_87_P118738	11.8639	12.2925	11.7087	11.6794	11.6169	0.00033855	0.613137	0.00033855	0.00467328		A_87_P118738	11.8639	12.2925	11.7087	11.6794	11.6169	0.00033855	0.613137	0.00033855	0.00467328
ODZ2	8.92307	7.44962	7.21293	7.08188	7.38461	0.000339575	0.367739	0.000339575	0.00468398		ODZ2	8.92307	7.44962	7.21293	7.08188	7.38461	0.000339575	0.367739	0.000339575	0.00468398
RHD	7.84069	7.14721	7.32692	7.56828	7.24998	0.000340871	-0.421068	0.000340871	0.00469547		RHD	7.84069	7.14721	7.32692	7.56828	7.24998	0.000340871	-0.421068	0.000340871	0.00469547
HCN2	10.339	10.6128	10.7381	10.885	10.7393	0.00034091	-0.272198	0.00034091	0.00469547		HCN2	10.339	10.6128	10.7381	10.885	10.7393	0.00034091	-0.272198	0.00034091	0.00469547
A_87_P081006	8.50731	8.70597	8.99793	9.18415	9.34406	0.000341947	-0.478179	0.000341947	0.0047063		A_87_P081006	8.50731	8.70597	8.99793	9.18415	9.34406	0.000341947	-0.478179	0.000341947	0.0047063
SLC38A6	6.7763	6.72758	7.35022	7.17386	7.46003	0.000343655	-0.446275	0.000343655	0.00472287		A_87_P121588	12.0654	11.4037	11.4651	11.0514	11.4713	0.000343557	0.352325	0.000343557	0.00472287
A_87_P121588	12.0654	11.4037	11.4651	11.0514	11.4713	0.000343557	0.352325	0.000343557	0.00472287		SLC38A6	6.7763	6.72758	7.35022	7.17386	7.46003	0.000343655	-0.446275	0.000343655	0.00472287
ARHGAP8	10.3315	10.7178	10.5315	10.4832	10.6651	0.000344027	0.234643	0.000344027	0.00472451		ARHGAP8	10.3315	10.7178	10.5315	10.4832	10.6651	0.000344027	0.234643	0.000344027	0.00472451
AGTR1	6.38542	5.92002	5.81741	6.35664	5.94745	0.00034456	-0.436621	0.00034456	0.0047256		AGTR1	6.38542	5.92002	5.81741	6.35664	5.94745	0.00034456	-0.436621	0.00034456	0.0047256
ANKRD40	10.143	9.86817	9.21989	9.51571	9.47837	0.000344612	0.352461	0.000344612	0.0047256		ANKRD40	10.143	9.86817	9.21989	9.51571	9.47837	0.000344612	0.352461	0.000344612	0.0047256
A_87_P013325	9.16488	8.78075	8.52164	8.28296	8.45964	0.000346557	0.497797	0.000346557	0.0047488		A_87_P013325	9.16488	8.78075	8.52164	8.28296	8.45964	0.000346557	0.497797	0.000346557	0.0047488
MOG	6.86446	7.10067	7.64892	7.75333	7.71068	0.000347112	-0.652662	0.000347112	0.00475292		MOG	6.86446	7.10067	7.64892	7.75333	7.71068	0.000347112	-0.652662	0.000347112	0.00475292
TMUB1	15.5832	15.0129	14.9532	14.682	15.0724	0.000347494	0.33088	0.000347494	0.00475468		TMUB1	15.5832	15.0129	14.9532	14.682	15.0724	0.000347494	0.33088	0.000347494	0.00475468
A_87_P206758	10.8637	11.0386	10.5355	10.6077	10.8438	0.000347877	0.430913	0.000347877	0.00475644		A_87_P206758	10.8637	11.0386	10.5355	10.6077	10.8438	0.000347877	0.430913	0.000347877	0.00475644
GPBP1L1	11.7549	12.1238	12.1121	12.399	12.2363	0.000349625	-0.275225	0.000349625	0.00477685		GPBP1L1	11.7549	12.1238	12.1121	12.399	12.2363	0.000349625	-0.275225	0.000349625	0.00477685
A_87_P011342	5.94173	6.11003	6.35466	6.5622	6.15862	0.000351398	-0.452165	0.000351398	0.00479757		A_87_P011342	5.94173	6.11003	6.35466	6.5622	6.15862	0.000351398	-0.452165	0.000351398	0.00479757
ENTPD2	11.4407	11.1665	10.9394	10.8667	11.128	0.000353795	0.299747	0.000353795	0.00482678		ENTPD2	11.4407	11.1665	10.9394	10.8667	11.128	0.000353795	0.299747	0.000353795	0.00482678
A_87_P003605	11.2625	10.9787	10.8913	11.1988	10.9849	0.000354247	-0.220111	0.000354247	0.00482942		A_87_P003605	11.2625	10.9787	10.8913	11.1988	10.9849	0.000354247	-0.220111	0.000354247	0.00482942
FBXL14	14.1692	13.8358	13.5278	13.4634	13.6683	0.000355448	0.372354	0.000355448	0.00483874		A_87_P011931	13.9307	12.6271	12.5456	12.1507	12.7516	0.000355395	0.476368	0.000355395	0.00483874
A_87_P011931	13.9307	12.6271	12.5456	12.1507	12.7516	0.000355395	0.476368	0.000355395	0.00483874		FBXL14	14.1692	13.8358	13.5278	13.4634	13.6683	0.000355448	0.372354	0.000355448	0.00483874
CCDC52	6.04461	5.74156	6.13726	6.06193	5.99693	0.000356652	-0.320374	0.000356652	0.00485001		CCDC52	6.04461	5.74156	6.13726	6.06193	5.99693	0.000356652	-0.320374	0.000356652	0.00485001
LOC769750	9.43731	8.23356	7.41775	7.79106	7.67311	0.000356794	0.442504	0.000356794	0.00485001		LOC769750	9.43731	8.23356	7.41775	7.79106	7.67311	0.000356794	0.442504	0.000356794	0.00485001
TCEB1	10.25	10.2392	10.4217	10.4923	10.3171	0.000357464	-0.253098	0.000357464	0.00485158		A_87_P124808	14.2118	13.3752	12.9625	13.006	13.2095	0.000357433	0.369202	0.000357433	0.00485158
A_87_P124808	14.2118	13.3752	12.9625	13.006	13.2095	0.000357433	0.369202	0.000357433	0.00485158		TCEB1	10.25	10.2392	10.4217	10.4923	10.3171	0.000357464	-0.253098	0.000357464	0.00485158
A_87_P007158	9.61059	8.45151	8.21912	7.93263	8.68919	0.000357687	0.518881	0.000357687	0.00485158		A_87_P007158	9.61059	8.45151	8.21912	7.93263	8.68919	0.000357687	0.518881	0.000357687	0.00485158
XIAP	5.33311	5.7391	5.63214	6.13154	5.93171	0.000357963	-0.392444	0.000357963	0.00485182		XIAP	5.33311	5.7391	5.63214	6.13154	5.93171	0.000357963	-0.392444	0.000357963	0.00485182
CENPV	13.7456	12.898	13.1347	13.2086	12.865	0.000358877	-0.310652	0.000358877	0.00485883		CENPV	13.7456	12.898	13.1347	13.2086	12.865	0.000358877	-0.310652	0.000358877	0.00485883
A_87_P118258	6.41486	6.476	6.1439	5.8602	5.7441	0.000359	0.615791	0.000359	0.00485883		A_87_P118258	6.41486	6.476	6.1439	5.8602	5.7441	0.000359	0.615791	0.000359	0.00485883
GEM	11.2494	10.5649	10.5412	10.0765	10.3344	0.00035941	0.488379	0.00035941	0.00486086		GEM	11.2494	10.5649	10.5412	10.0765	10.3344	0.00035941	0.488379	0.00035941	0.00486086
BHLHA15	5.55584	6.47722	7.06695	6.90034	6.93072	0.000361363	-0.423112	0.000361363	0.00488375		BHLHA15	5.55584	6.47722	7.06695	6.90034	6.93072	0.000361363	-0.423112	0.000361363	0.00488375
A_87_P263203	11.0695	10.0584	10.528	9.63722	10.5632	0.00036188	0.421225	0.00036188	0.00488721		A_87_P263203	11.0695	10.0584	10.528	9.63722	10.5632	0.00036188	0.421225	0.00036188	0.00488721
TTLL5	8.69306	8.34402	8.65502	8.63753	8.612	0.000362402	-0.293502	0.000362402	0.00489073		TTLL5	8.69306	8.34402	8.65502	8.63753	8.612	0.000362402	-0.293502	0.000362402	0.00489073
NDUFB4	10.092	9.75131	9.84215	10.092	9.98651	0.000365473	-0.340721	0.000365473	0.00492862		NDUFB4	10.092	9.75131	9.84215	10.092	9.98651	0.000365473	-0.340721	0.000365473	0.00492862
A_87_P174268	12.2809	12.6902	12.4231	12.9042	12.5488	0.000366986	-0.213944	0.000366986	0.00494546		A_87_P174268	12.2809	12.6902	12.4231	12.9042	12.5488	0.000366986	-0.213944	0.000366986	0.00494546
A_87_P087476	7.56364	8.26218	7.66034	7.57547	7.73185	0.000367253	0.686705	0.000367253	0.0049455		A_87_P087476	7.56364	8.26218	7.66034	7.57547	7.73185	0.000367253	0.686705	0.000367253	0.0049455
A_87_P122578	12.0576	11.2857	10.8954	10.8471	11.4712	0.000367675	0.438631	0.000367675	0.00494762		A_87_P122578	12.0576	11.2857	10.8954	10.8471	11.4712	0.000367675	0.438631	0.000367675	0.00494762
MAEA	8.96532	9.09129	9.57115	9.57111	9.38467	0.000370884	-0.479824	0.000370884	0.00498364		ACP6	13.134	11.989	12.2697	12.3594	12.3845	0.000370792	-0.370342	0.000370792	0.00498364
ACP6	13.134	11.989	12.2697	12.3594	12.3845	0.000370792	-0.370342	0.000370792	0.00498364		MAEA	8.96532	9.09129	9.57115	9.57111	9.38467	0.000370884	-0.479824	0.000370884	0.00498364
G3BP1	12.8457	13.1773	12.9894	12.7965	12.8988	0.000371235	0.380768	0.000371235	0.00498477		G3BP1	12.8457	13.1773	12.9894	12.7965	12.8988	0.000371235	0.380768	0.000371235	0.00498477
A_87_P099146	9.72055	9.14606	8.03671	8.60382	8.2594	0.000371818	0.542242	0.000371818	0.00498902		A_87_P099146	9.72055	9.14606	8.03671	8.60382	8.2594	0.000371818	0.542242	0.000371818	0.00498902
A_87_P016062	7.34792	7.08135	6.38997	6.57803	6.46784	0.000373319	0.503317	0.000373319	0.00500558		A_87_P016062	7.34792	7.08135	6.38997	6.57803	6.46784	0.000373319	0.503317	0.000373319	0.00500558
USP45	7.76276	7.43269	7.95928	7.85148	7.82607	0.000374084	-0.418788	0.000374084	0.00500828		INPP5J	9.57348	8.90657	8.64111	8.30764	8.63414	0.000373934	0.598931	0.000373934	0.00500828
UBE3A	10.1316	10.4822	10.4161	10.787	10.4815	0.000374323	-0.304837	0.000374323	0.00500828		USP45	7.76276	7.43269	7.95928	7.85148	7.82607	0.000374084	-0.418788	0.000374084	0.00500828
INPP5J	9.57348	8.90657	8.64111	8.30764	8.63414	0.000373934	0.598931	0.000373934	0.00500828		UBE3A	10.1316	10.4822	10.4161	10.787	10.4815	0.000374323	-0.304837	0.000374323	0.00500828
SPCS1	14.875	15.0557	15.0763	15.3202	15.1029	0.000374679	-0.264542	0.000374679	0.00500946		SPCS1	14.875	15.0557	15.0763	15.3202	15.1029	0.000374679	-0.264542	0.000374679	0.00500946
H4-VII	14.8443	15.6531	15.6405	15.9775	15.6404	0.000376044	-0.324382	0.000376044	0.00502187		H4-VII	14.8443	15.6531	15.6405	15.9775	15.6404	0.000376044	-0.324382	0.000376044	0.00502187
A_87_P145618	9.32602	9.54006	9.52789	9.81648	9.54765	0.000376144	-0.276422	0.000376144	0.00502187		A_87_P145618	9.32602	9.54006	9.52789	9.81648	9.54765	0.000376144	-0.276422	0.000376144	0.00502187
ZNF341	10.4602	9.8701	9.74224	9.58072	10.0593	0.000377703	0.289381	0.000377703	0.00503909		ZNF341	10.4602	9.8701	9.74224	9.58072	10.0593	0.000377703	0.289381	0.000377703	0.00503909
BUD13	12.3618	12.2242	11.9924	11.8424	12.0146	0.000379151	0.381846	0.000379151	0.00505481		BUD13	12.3618	12.2242	11.9924	11.8424	12.0146	0.000379151	0.381846	0.000379151	0.00505481
ITGA3	14.6587	13.867	13.7154	13.4384	14.012	0.000379681	0.428619	0.000379681	0.00505827		ITGA3	14.6587	13.867	13.7154	13.4384	14.012	0.000379681	0.428619	0.000379681	0.00505827
METTL25	9.55454	8.95214	9.16438	9.23165	9.02908	0.000382622	-0.279503	0.000382622	0.00509382		METTL25	9.55454	8.95214	9.16438	9.23165	9.02908	0.000382622	-0.279503	0.000382622	0.00509382
MAPKAPK5	9.76372	9.9813	9.96375	10.2511	9.92551	0.000382964	-0.269811	0.000382964	0.00509472		MAPKAPK5	9.76372	9.9813	9.96375	10.2511	9.92551	0.000382964	-0.269811	0.000382964	0.00509472
A_87_P097221	12.454	12.3393	12.7689	12.5736	12.6564	0.000383234	-0.234285	0.000383234	0.00509472		A_87_P097221	12.454	12.3393	12.7689	12.5736	12.6564	0.000383234	-0.234285	0.000383234	0.00509472
A_87_P151278	6.28298	6.02538	6.24243	6.42565	5.97811	0.000383785	-0.400274	0.000383785	0.00509482		CCNI	13.8402	13.176	12.9732	12.7284	13.1034	0.000383562	0.447641	0.000383562	0.00509482
CCNI	13.8402	13.176	12.9732	12.7284	13.1034	0.000383562	0.447641	0.000383562	0.00509482		A_87_P151278	6.28298	6.02538	6.24243	6.42565	5.97811	0.000383785	-0.400274	0.000383785	0.00509482
ATP6V1G1	15.4497	15.3952	15.6397	15.6985	15.3616	0.000385989	-0.303295	0.000385989	0.00511681		CDH2	9.58387	8.46639	8.15701	8.06054	8.11439	0.000385833	0.405851	0.000385833	0.00511681
CDH2	9.58387	8.46639	8.15701	8.06054	8.11439	0.000385833	0.405851	0.000385833	0.00511681		ATP6V1G1	15.4497	15.3952	15.6397	15.6985	15.3616	0.000385989	-0.303295	0.000385989	0.00511681
A_87_P188103	8.83578	8.66211	8.37421	8.29346	8.4689	0.000388364	0.368646	0.000388364	0.00514466		A_87_P188103	8.83578	8.66211	8.37421	8.29346	8.4689	0.000388364	0.368646	0.000388364	0.00514466
A_87_P016709	5.86001	5.50156	5.86139	5.84086	5.93309	0.000389855	-0.339296	0.000389855	0.00516075		A_87_P016709	5.86001	5.50156	5.86139	5.84086	5.93309	0.000389855	-0.339296	0.000389855	0.00516075
A_87_P014420	6.77117	5.86297	5.77589	5.62938	5.80755	0.000390474	0.233585	0.000390474	0.0051653		A_87_P014420	6.77117	5.86297	5.77589	5.62938	5.80755	0.000390474	0.233585	0.000390474	0.0051653
TAF12	10.9027	10.9764	11.2045	11.2407	11.1885	0.000391137	-0.264325	0.000391137	0.00517012		TAF12	10.9027	10.9764	11.2045	11.2407	11.1885	0.000391137	-0.264325	0.000391137	0.00517012
MRP63	14.2935	14.0361	14.1383	14.2522	14.2012	0.000391392	-0.21618	0.000391392	0.00517012		MRP63	14.2935	14.0361	14.1383	14.2522	14.2012	0.000391392	-0.21618	0.000391392	0.00517012
A_87_P013216	9.97318	8.41918	8.25467	7.94035	8.43943	0.000393382	0.478828	0.000393382	0.00519275		A_87_P013216	9.97318	8.41918	8.25467	7.94035	8.43943	0.000393382	0.478828	0.000393382	0.00519275
SLC9A8	8.45387	7.00525	7.28478	6.56562	7.04642	0.000393736	0.439633	0.000393736	0.00519377		SLC9A8	8.45387	7.00525	7.28478	6.56562	7.04642	0.000393736	0.439633	0.000393736	0.00519377
A_87_P129834	7.41805	7.78016	8.50718	8.24383	8.35705	0.000394625	-0.463671	0.000394625	0.00520182		A_87_P129834	7.41805	7.78016	8.50718	8.24383	8.35705	0.000394625	-0.463671	0.000394625	0.00520182
A_87_P023514	7.97628	7.7759	8.01892	8.13448	8.23147	0.000397336	-0.358577	0.000397336	0.00523388		A_87_P023514	7.97628	7.7759	8.01892	8.13448	8.23147	0.000397336	-0.358577	0.000397336	0.00523388
A_87_P305388	8.56042	8.45052	8.60186	7.89964	8.06254	0.000398813	0.550883	0.000398813	0.00524964		A_87_P305388	8.56042	8.45052	8.60186	7.89964	8.06254	0.000398813	0.550883	0.000398813	0.00524964
A_87_P016777	13.2438	12.6491	12.7652	12.2643	12.7827	0.00040128	0.384819	0.00040128	0.00527839		A_87_P016777	13.2438	12.6491	12.7652	12.2643	12.7827	0.00040128	0.384819	0.00040128	0.00527839
SERBP1	14.0657	13.878	13.8527	13.6105	13.6194	0.000402015	0.267444	0.000402015	0.00528435		SERBP1	14.0657	13.878	13.8527	13.6105	13.6194	0.000402015	0.267444	0.000402015	0.00528435
XYLB	10.345	10.3993	10.9769	11.1008	10.9612	0.000402691	-0.701596	0.000402691	0.00528952		XYLB	10.345	10.3993	10.9769	11.1008	10.9612	0.000402691	-0.701596	0.000402691	0.00528952
A_87_P013125	7.73497	6.76951	6.63232	6.42913	6.54178	0.00040353	0.34038	0.00040353	0.00529683		A_87_P013125	7.73497	6.76951	6.63232	6.42913	6.54178	0.00040353	0.34038	0.00040353	0.00529683
NHSL2	11.2998	10.8719	10.5016	10.4075	10.9705	0.000404177	0.46442	0.000404177	0.0053016		NHSL2	11.2998	10.8719	10.5016	10.4075	10.9705	0.000404177	0.46442	0.000404177	0.0053016
A_87_P076651	9.44141	9.37016	9.08397	8.82295	9.26426	0.000404784	0.547201	0.000404784	0.00530584		A_87_P076651	9.44141	9.37016	9.08397	8.82295	9.26426	0.000404784	0.547201	0.000404784	0.00530584
A_87_P258378	6.47302	6.45982	6.02498	7.26859	6.37819	0.000406211	-0.808767	0.000406211	0.00532082		A_87_P258378	6.47302	6.45982	6.02498	7.26859	6.37819	0.000406211	-0.808767	0.000406211	0.00532082
A_87_P010882	6.36915	6.42025	6.24645	5.99934	6.10219	0.000406625	0.420914	0.000406625	0.00532253		A_87_P010882	6.36915	6.42025	6.24645	5.99934	6.10219	0.000406625	0.420914	0.000406625	0.00532253
ECM2	7.53577	7.95594	7.6786	7.6291	7.66471	0.000408795	0.326843	0.000408795	0.00534719		ECM2	7.53577	7.95594	7.6786	7.6291	7.66471	0.000408795	0.326843	0.000408795	0.00534719
TNFAIP8	9.11324	9.68624	10.0974	10.0495	10.2475	0.000411684	-0.363234	0.000411684	0.00538121		TNFAIP8	9.11324	9.68624	10.0974	10.0495	10.2475	0.000411684	-0.363234	0.000411684	0.00538121
NCAM1	6.56278	5.78457	5.43422	5.36544	5.38993	0.000412059	0.419126	0.000412059	0.00538237		NCAM1	6.56278	5.78457	5.43422	5.36544	5.38993	0.000412059	0.419126	0.000412059	0.00538237
A_87_P308482	8.04531	7.65127	6.75966	6.93876	6.49467	0.000413177	0.712506	0.000413177	0.0053932		A_87_P308482	8.04531	7.65127	6.75966	6.93876	6.49467	0.000413177	0.712506	0.000413177	0.0053932
ZC3HAV1	10.2951	12.2781	11.65	11.8799	11.328	0.000413636	0.398285	0.000413636	0.00539543		ZC3HAV1	10.2951	12.2781	11.65	11.8799	11.328	0.000413636	0.398285	0.000413636	0.00539543
A_87_P174293	8.59431	8.80091	9.15363	9.1354	9.12611	0.00041426	-0.334494	0.00041426	0.00539604		A_87_P014376	10.4574	10.1212	9.69282	9.67888	9.99228	0.000414194	0.442353	0.000414194	0.00539604
A_87_P014376	10.4574	10.1212	9.69282	9.67888	9.99228	0.000414194	0.442353	0.000414194	0.00539604		A_87_P174293	8.59431	8.80091	9.15363	9.1354	9.12611	0.00041426	-0.334494	0.00041426	0.00539604
PCBD1	13.5733	13.3328	13.2503	13.0639	13.2554	0.000414586	0.268839	0.000414586	0.00539653		PCBD1	13.5733	13.3328	13.2503	13.0639	13.2554	0.000414586	0.268839	0.000414586	0.00539653
SLC8A1	9.04059	8.22531	8.11653	7.92309	8.02496	0.000418831	0.302218	0.000418831	0.00544422		A_87_P124833	6.73965	6.33012	6.13775	5.93862	5.80389	0.000418641	0.391494	0.000418641	0.00544422
A_87_P124833	6.73965	6.33012	6.13775	5.93862	5.80389	0.000418641	0.391494	0.000418641	0.00544422		SLC8A1	9.04059	8.22531	8.11653	7.92309	8.02496	0.000418831	0.302218	0.000418831	0.00544422
ATIC	12.4281	11.6121	11.7352	11.9047	11.7922	0.000419224	-0.292615	0.000419224	0.00544484		ATIC	12.4281	11.6121	11.7352	11.9047	11.7922	0.000419224	-0.292615	0.000419224	0.00544484
CAP2	7.06546	6.97415	6.76425	6.61151	6.72268	0.00041946	0.362644	0.00041946	0.00544484		CAP2	7.06546	6.97415	6.76425	6.61151	6.72268	0.00041946	0.362644	0.00041946	0.00544484
NXNL2	7.06923	6.02917	5.77308	5.73607	5.65553	0.000421007	0.293105	0.000421007	0.00546113		NXNL2	7.06923	6.02917	5.77308	5.73607	5.65553	0.000421007	0.293105	0.000421007	0.00546113
GCOM1	9.94175	10.1344	10.1875	10.4318	10.1623	0.000424346	-0.297438	0.000424346	0.00549683		A_87_P131913	5.79361	7.12723	7.39769	6.27849	7.01473	0.000424178	0.848745	0.000424178	0.00549683
A_87_P131913	5.79361	7.12723	7.39769	6.27849	7.01473	0.000424178	0.848745	0.000424178	0.00549683		GCOM1	9.94175	10.1344	10.1875	10.4318	10.1623	0.000424346	-0.297438	0.000424346	0.00549683
A_87_P119798	12.2184	12.4304	12.1878	12.1132	12.3751	0.000425937	0.317183	0.000425937	0.00551362		A_87_P119798	12.2184	12.4304	12.1878	12.1132	12.3751	0.000425937	0.317183	0.000425937	0.00551362
RNPC3	10.1052	9.35189	10.112	9.65871	9.91242	0.000429519	-0.306814	0.000429519	0.00555615		RNPC3	10.1052	9.35189	10.112	9.65871	9.91242	0.000429519	-0.306814	0.000429519	0.00555615
CPT2	13.4944	13.2999	13.3292	13.6178	13.2246	0.000433354	-0.317987	0.000433354	0.00559415		A_87_P014518	7.5828	8.15327	8.71155	7.82745	8.7606	0.000432964	0.325822	0.000432964	0.00559415
A_87_P014518	7.5828	8.15327	8.71155	7.82745	8.7606	0.000432964	0.325822	0.000432964	0.00559415		MAN1C1	8.56122	8.55028	8.37025	8.2231	8.73004	0.000433335	0.327189	0.000433335	0.00559415
MAN1C1	8.56122	8.55028	8.37025	8.2231	8.73004	0.000433335	0.327189	0.000433335	0.00559415		CPT2	13.4944	13.2999	13.3292	13.6178	13.2246	0.000433354	-0.317987	0.000433354	0.00559415
A_87_P026072	7.79013	7.43721	7.57706	7.76355	7.64402	0.000433727	-0.32634	0.000433727	0.00559511		A_87_P026072	7.79013	7.43721	7.57706	7.76355	7.64402	0.000433727	-0.32634	0.000433727	0.00559511
KLF1	11.2129	12.312	11.8378	11.9834	12.1474	0.000434126	0.328578	0.000434126	0.00559639		KLF1	11.2129	12.312	11.8378	11.9834	12.1474	0.000434126	0.328578	0.000434126	0.00559639
SS2	10.7405	9.60091	9.0007	9.19344	9.07077	0.00043617	0.407474	0.00043617	0.00561888		SS2	10.7405	9.60091	9.0007	9.19344	9.07077	0.00043617	0.407474	0.00043617	0.00561888
A_87_P016210	12.7716	12.3534	11.8872	11.979	12.1978	0.000438556	0.374364	0.000438556	0.00564185		A_87_P012942	7.85747	7.44958	7.15721	7.03451	7.24292	0.000438347	0.415066	0.000438347	0.00564185
A_87_P012942	7.85747	7.44958	7.15721	7.03451	7.24292	0.000438347	0.415066	0.000438347	0.00564185		A_87_P016210	12.7716	12.3534	11.8872	11.979	12.1978	0.000438556	0.374364	0.000438556	0.00564185
NECAB3	9.28596	8.87372	8.43811	8.48613	8.77946	0.00043973	0.387591	0.00043973	0.00565307		NECAB3	9.28596	8.87372	8.43811	8.48613	8.77946	0.00043973	0.387591	0.00043973	0.00565307
A_87_P161033	5.51581	5.85473	6.14169	6.36558	6.67387	0.000441882	-0.510854	0.000441882	0.00567382		A_87_P161033	5.51581	5.85473	6.14169	6.36558	6.67387	0.000441882	-0.510854	0.000441882	0.00567382
ESCO2	11.967	11.6881	11.6517	11.4204	11.3659	0.000441951	0.26775	0.000441951	0.00567382		ESCO2	11.967	11.6881	11.6517	11.4204	11.3659	0.000441951	0.26775	0.000441951	0.00567382
DAPP1	6.95783	7.34013	8.14628	7.94462	8.40841	0.00044313	-0.60449	0.00044313	0.00568118		A_87_P307534	6.64535	6.62996	6.27442	6.22092	6.46242	0.000443018	0.409039	0.000443018	0.00568118
A_87_P307534	6.64535	6.62996	6.27442	6.22092	6.46242	0.000443018	0.409039	0.000443018	0.00568118		DAPP1	6.95783	7.34013	8.14628	7.94462	8.40841	0.00044313	-0.60449	0.00044313	0.00568118
ADH5	14.7951	14.0518	14.0409	14.2635	14.2592	0.000443952	-0.211702	0.000443952	0.00568781		ADH5	14.7951	14.0518	14.0409	14.2635	14.2592	0.000443952	-0.211702	0.000443952	0.00568781
A_87_P159033	11.0635	10.7469	10.0288	10.2127	10.4422	0.000445249	0.534153	0.000445249	0.00570052		A_87_P159033	11.0635	10.7469	10.0288	10.2127	10.4422	0.000445249	0.534153	0.000445249	0.00570052
A_87_P018305	9.11834	8.81714	9.18411	9.23718	9.34085	0.00044562	-0.42004	0.00044562	0.00570138		A_87_P018305	9.11834	8.81714	9.18411	9.23718	9.34085	0.00044562	-0.42004	0.00044562	0.00570138
FAM185A	7.14126	7.37469	7.4661	8.1412	7.65886	0.000448431	-0.766511	0.000448431	0.0057256		TLX1	6.69759	6.42004	6.05372	5.86809	6.26123	0.000448042	0.551946	0.000448042	0.0057256
A_87_P065271	8.56633	8.60653	8.37876	8.05554	7.95529	0.000448367	0.550991	0.000448367	0.0057256		A_87_P065271	8.56633	8.60653	8.37876	8.05554	7.95529	0.000448367	0.550991	0.000448367	0.0057256
TLX1	6.69759	6.42004	6.05372	5.86809	6.26123	0.000448042	0.551946	0.000448042	0.0057256		FAM185A	7.14126	7.37469	7.4661	8.1412	7.65886	0.000448431	-0.766511	0.000448431	0.0057256
TFB1M	6.70578	6.17043	6.50415	6.52291	6.5059	0.000449741	-0.352479	0.000449741	0.0057345		A_87_P119248	7.42063	7.10816	6.72396	6.81629	6.91551	0.00044961	0.291871	0.00044961	0.0057345
A_87_P119248	7.42063	7.10816	6.72396	6.81629	6.91551	0.00044961	0.291871	0.00044961	0.0057345		TFB1M	6.70578	6.17043	6.50415	6.52291	6.5059	0.000449741	-0.352479	0.000449741	0.0057345
MICAL3	6.71526	6.47116	6.71257	6.78413	6.54349	0.000452467	-0.312966	0.000452467	0.00576386		MICAL3	6.71526	6.47116	6.71257	6.78413	6.54349	0.000452467	-0.312966	0.000452467	0.00576386
LOC420236	8.92593	8.05028	8.1506	7.62827	8.06061	0.000452659	0.422015	0.000452659	0.00576386		LOC420236	8.92593	8.05028	8.1506	7.62827	8.06061	0.000452659	0.422015	0.000452659	0.00576386
GALNT11	10.3043	9.89643	9.90282	10.1526	9.86397	0.000453276	-0.256191	0.000453276	0.00576779		GALNT11	10.3043	9.89643	9.90282	10.1526	9.86397	0.000453276	-0.256191	0.000453276	0.00576779
LOC770114	7.63427	8.24097	8.57783	8.89154	8.7256	0.000455023	-0.65057	0.000455023	0.00578216		PLEKHA6	7.66505	8.31914	7.54291	7.83633	7.54782	0.000454853	0.482809	0.000454853	0.00578216
PLEKHA6	7.66505	8.31914	7.54291	7.83633	7.54782	0.000454853	0.482809	0.000454853	0.00578216		LOC770114	7.63427	8.24097	8.57783	8.89154	8.7256	0.000455023	-0.65057	0.000455023	0.00578216
USP31	6.83245	6.80997	6.35957	6.44389	6.50501	0.000455924	0.36609	0.000455924	0.00578968		USP31	6.83245	6.80997	6.35957	6.44389	6.50501	0.000455924	0.36609	0.000455924	0.00578968
PRR14L	7.23369	7.0736	7.24885	7.28357	7.37706	0.000457964	-0.209974	0.000457964	0.00581165		PRR14L	7.23369	7.0736	7.24885	7.28357	7.37706	0.000457964	-0.209974	0.000457964	0.00581165
A_87_P150933	8.11162	7.76809	8.04993	8.14931	8.07512	0.000458428	-0.38122	0.000458428	0.00581358		A_87_P150933	8.11162	7.76809	8.04993	8.14931	8.07512	0.000458428	-0.38122	0.000458428	0.00581358
OTOP2	9.61075	7.89038	7.47155	7.38289	7.53469	0.000459231	0.507494	0.000459231	0.00581983		OTOP2	9.61075	7.89038	7.47155	7.38289	7.53469	0.000459231	0.507494	0.000459231	0.00581983
PPIE	13.8127	13.4243	13.7607	13.7061	13.6839	0.000460012	-0.281886	0.000460012	0.00582185		A_87_P190683	13.8048	12.966	12.6379	12.513	13.0781	0.000459727	0.453012	0.000459727	0.00582185
A_87_P190683	13.8048	12.966	12.6379	12.513	13.0781	0.000459727	0.453012	0.000459727	0.00582185		PPIE	13.8127	13.4243	13.7607	13.7061	13.6839	0.000460012	-0.281886	0.000460012	0.00582185
BMP5	6.36557	6.26309	6.32651	6.5604	6.44756	0.000463676	-0.297312	0.000463676	0.00586029		SLC19A1	14.1361	12.9523	12.4747	12.642	12.8145	0.000463598	0.310281	0.000463598	0.00586029
SLC19A1	14.1361	12.9523	12.4747	12.642	12.8145	0.000463598	0.310281	0.000463598	0.00586029		BMP5	6.36557	6.26309	6.32651	6.5604	6.44756	0.000463676	-0.297312	0.000463676	0.00586029
A_87_P160303	7.08314	6.9263	6.72195	6.42823	6.71489	0.000465177	0.498068	0.000465177	0.0058753		A_87_P160303	7.08314	6.9263	6.72195	6.42823	6.71489	0.000465177	0.498068	0.000465177	0.0058753
A_87_P095176	6.30345	6.915	6.00202	6.33896	5.90634	0.000466306	0.576045	0.000466306	0.00588558		A_87_P095176	6.30345	6.915	6.00202	6.33896	5.90634	0.000466306	0.576045	0.000466306	0.00588558
A_87_P011925	10.0696	9.89794	9.42633	9.4857	9.96732	0.000468901	0.412243	0.000468901	0.00591435		A_87_P011925	10.0696	9.89794	9.42633	9.4857	9.96732	0.000468901	0.412243	0.000468901	0.00591435
KCNF1	8.60857	7.66616	7.61095	7.23567	7.7081	0.000469366	0.43049	0.000469366	0.00591524		KCNF1	8.60857	7.66616	7.61095	7.23567	7.7081	0.000469366	0.43049	0.000469366	0.00591524
A_87_P012712	11.8813	12.441	11.9999	11.8018	11.5728	0.000469604	0.639199	0.000469604	0.00591524		A_87_P012712	11.8813	12.441	11.9999	11.8018	11.5728	0.000469604	0.639199	0.000469604	0.00591524
TMBIM4	12.4751	13.3455	13.2265	13.6117	13.422	0.000470804	-0.266235	0.000470804	0.00592238		A_87_P034204	11.8819	12.0964	11.808	11.8192	11.7991	0.000470671	0.277222	0.000470671	0.00592238
A_87_P034204	11.8819	12.0964	11.808	11.8192	11.7991	0.000470671	0.277222	0.000470671	0.00592238		TMBIM4	12.4751	13.3455	13.2265	13.6117	13.422	0.000470804	-0.266235	0.000470804	0.00592238
A_87_P013815	8.52192	7.97404	8.20578	7.43223	8.22551	0.000473761	0.541807	0.000473761	0.00595558		A_87_P013815	8.52192	7.97404	8.20578	7.43223	8.22551	0.000473761	0.541807	0.000473761	0.00595558
KDSR	5.36126	5.64825	5.84277	6.32625	6.26055	0.000474952	-0.678003	0.000474952	0.00596037		KDSR	5.36126	5.64825	5.84277	6.32625	6.26055	0.000474952	-0.678003	0.000474952	0.00596037
A_87_P012063	9.13858	8.59309	8.62612	8.91955	8.67556	0.000475097	-0.326468	0.000475097	0.00596037		A_87_P069066	6.83283	7.77744	7.21976	7.3578	7.27663	0.000475014	0.419645	0.000475014	0.00596037
A_87_P069066	6.83283	7.77744	7.21976	7.3578	7.27663	0.000475014	0.419645	0.000475014	0.00596037		A_87_P012063	9.13858	8.59309	8.62612	8.91955	8.67556	0.000475097	-0.326468	0.000475097	0.00596037
CLMN	8.24252	9.10747	9.14738	9.40503	9.21783	0.00047649	-0.297559	0.00047649	0.00597383		CLMN	8.24252	9.10747	9.14738	9.40503	9.21783	0.00047649	-0.297559	0.00047649	0.00597383
A_87_P075271	8.92786	8.10097	7.76605	7.57577	8.1461	0.000480645	0.525204	0.000480645	0.0060219		A_87_P075271	8.92786	8.10097	7.76605	7.57577	8.1461	0.000480645	0.525204	0.000480645	0.0060219
A_87_P094346	11.5809	11.8301	11.9208	12.1195	11.8186	0.000483097	-0.289435	0.000483097	0.00604857		A_87_P094346	11.5809	11.8301	11.9208	12.1195	11.8186	0.000483097	-0.289435	0.000483097	0.00604857
A_87_P121513	13.1133	12.8145	13.1547	12.4495	12.6344	0.000483425	0.364932	0.000483425	0.00604863		A_87_P121513	13.1133	12.8145	13.1547	12.4495	12.6344	0.000483425	0.364932	0.000483425	0.00604863
PHACTR1	6.92341	5.98201	6.38955	6.31133	6.31661	0.000484962	-0.329316	0.000484962	0.00605976		A_87_P154963	8.86178	9.70387	9.59949	9.9735	9.6211	0.000484769	-0.26963	0.000484769	0.00605976
A_87_P154963	8.86178	9.70387	9.59949	9.9735	9.6211	0.000484769	-0.26963	0.000484769	0.00605976		PHACTR1	6.92341	5.98201	6.38955	6.31133	6.31661	0.000484962	-0.329316	0.000484962	0.00605976
MIPEP	12.7711	12.3351	12.522	12.5548	12.4442	0.000487037	-0.219631	0.000487037	0.00608163		MIPEP	12.7711	12.3351	12.522	12.5548	12.4442	0.000487037	-0.219631	0.000487037	0.00608163
GLOD5	5.89562	5.83571	6.3256	6.23473	6.15382	0.000489261	-0.399015	0.000489261	0.00610533		GLOD5	5.89562	5.83571	6.3256	6.23473	6.15382	0.000489261	-0.399015	0.000489261	0.00610533
LOC770846	6.45074	6.50467	6.64245	6.95275	6.56298	0.000490044	-0.448077	0.000490044	0.00611102		LOC770846	6.45074	6.50467	6.64245	6.95275	6.56298	0.000490044	-0.448077	0.000490044	0.00611102
VDR	11.6481	11.2052	10.6775	10.8208	10.7241	0.000491394	0.384375	0.000491394	0.00612378		VDR	11.6481	11.2052	10.6775	10.8208	10.7241	0.000491394	0.384375	0.000491394	0.00612378
A_87_P306833	5.61782	5.85663	6.12188	6.26538	6.34151	0.000493521	-0.40875	0.000493521	0.00614		A_87_P182378	8.87489	7.78213	7.36723	7.45442	7.3712	0.000493157	0.327713	0.000493157	0.00614
A_87_P018875	8.48212	8.30344	8.36039	7.99979	8.42407	0.00049368	0.303647	0.00049368	0.00614		A_87_P306833	5.61782	5.85663	6.12188	6.26538	6.34151	0.000493521	-0.40875	0.000493521	0.00614
A_87_P182378	8.87489	7.78213	7.36723	7.45442	7.3712	0.000493157	0.327713	0.000493157	0.00614		A_87_P018875	8.48212	8.30344	8.36039	7.99979	8.42407	0.00049368	0.303647	0.00049368	0.00614
A_87_P312887	6.70758	6.55575	6.21008	6.23675	6.3712	0.000495473	0.319	0.000495473	0.00615412		SEC24B	10.8747	11.2061	10.9811	10.8675	10.9638	0.000495328	0.33856	0.000495328	0.00615412
SEC24B	10.8747	11.2061	10.9811	10.8675	10.9638	0.000495328	0.33856	0.000495328	0.00615412		A_87_P312887	6.70758	6.55575	6.21008	6.23675	6.3712	0.000495473	0.319	0.000495473	0.00615412
A_87_P013508	9.00294	8.61812	8.07754	8.18368	8.0723	0.00049701	0.434445	0.00049701	0.0061678		A_87_P013508	9.00294	8.61812	8.07754	8.18368	8.0723	0.00049701	0.434445	0.00049701	0.0061678
CHDSD	10.1048	8.67197	8.12021	8.13336	7.77716	0.000497234	0.538611	0.000497234	0.0061678		CHDSD	10.1048	8.67197	8.12021	8.13336	7.77716	0.000497234	0.538611	0.000497234	0.0061678
ID4	10.8603	10.3211	10.5555	9.81326	10.2741	0.000498104	0.507832	0.000498104	0.00617451		ID4	10.8603	10.3211	10.5555	9.81326	10.2741	0.000498104	0.507832	0.000498104	0.00617451
A_87_P013584	6.80677	6.94054	7.94431	7.36974	7.84802	0.000499275	-0.429194	0.000499275	0.00618366		A_87_P013584	6.80677	6.94054	7.94431	7.36974	7.84802	0.000499275	-0.429194	0.000499275	0.00618366
AKAP8L	9.61723	9.61664	9.10868	9.15364	9.46435	0.000499503	0.463006	0.000499503	0.00618366		AKAP8L	9.61723	9.61664	9.10868	9.15364	9.46435	0.000499503	0.463006	0.000499503	0.00618366
A_87_P222278	8.29583	8.81409	10.112	9.24426	9.7982	0.000502729	-0.430169	0.000502729	0.00621128		A_87_P017263	11.3315	10.4644	9.90766	10.0196	10.239	0.000502475	0.444808	0.000502475	0.00621128
ACE	14.7416	13.5927	12.9615	13.2226	12.9577	0.00050269	0.370177	0.00050269	0.00621128		ACE	14.7416	13.5927	12.9615	13.2226	12.9577	0.00050269	0.370177	0.00050269	0.00621128
A_87_P017263	11.3315	10.4644	9.90766	10.0196	10.239	0.000502475	0.444808	0.000502475	0.00621128		A_87_P222278	8.29583	8.81409	10.112	9.24426	9.7982	0.000502729	-0.430169	0.000502729	0.00621128
A_87_P013927	5.99253	6.08174	6.3372	5.76224	6.34308	0.000503889	0.319501	0.000503889	0.0062215		A_87_P013927	5.99253	6.08174	6.3372	5.76224	6.34308	0.000503889	0.319501	0.000503889	0.0062215
UBE2F	12.1414	12.0864	12.1511	11.8102	11.94	0.000506412	0.276291	0.000506412	0.00624853		UBE2F	12.1414	12.0864	12.1511	11.8102	11.94	0.000506412	0.276291	0.000506412	0.00624853
A_87_P232273	10.6305	11.2853	11.1963	11.5386	11.183	0.000507855	-0.253349	0.000507855	0.00625544		A_87_P232273	10.6305	11.2853	11.1963	11.5386	11.183	0.000507855	-0.253349	0.000507855	0.00625544
A_87_P262278	7.09624	6.67286	6.4467	6.36811	6.68213	0.000508458	0.304756	0.000508458	0.00625544		LOC776507	6.87536	6.82509	6.67065	6.34259	6.82674	0.000508122	0.482501	0.000508122	0.00625544
CDKN1B	11.0464	10.5772	10.3941	10.2282	10.6377	0.000508643	0.348987	0.000508643	0.00625544		LOC421229	6.13027	6.36034	5.96652	5.94734	5.79443	0.000508203	0.413003	0.000508203	0.00625544
LOC421229	6.13027	6.36034	5.96652	5.94734	5.79443	0.000508203	0.413003	0.000508203	0.00625544		A_87_P262278	7.09624	6.67286	6.4467	6.36811	6.68213	0.000508458	0.304756	0.000508458	0.00625544
LOC776507	6.87536	6.82509	6.67065	6.34259	6.82674	0.000508122	0.482501	0.000508122	0.00625544		CDKN1B	11.0464	10.5772	10.3941	10.2282	10.6377	0.000508643	0.348987	0.000508643	0.00625544
EZH2	7.1291	7.93989	7.94891	8.35661	7.74736	0.000510961	-0.41672	0.000510961	0.00627982		EZH2	7.1291	7.93989	7.94891	8.35661	7.74736	0.000510961	-0.41672	0.000510961	0.00627982
EXO1	8.26358	8.24221	8.23708	8.70125	8.35289	0.000511539	-0.459043	0.000511539	0.0062828		EXO1	8.26358	8.24221	8.23708	8.70125	8.35289	0.000511539	-0.459043	0.000511539	0.0062828
SLIT3	8.6054	8.22437	7.4721	7.75771	7.57349	0.000513786	0.466661	0.000513786	0.00630626		SLIT3	8.6054	8.22437	7.4721	7.75771	7.57349	0.000513786	0.466661	0.000513786	0.00630626
UROD	11.1167	10.8625	11.0271	11.249	10.7891	0.000516222	-0.386518	0.000516222	0.00633201		UROD	11.1167	10.8625	11.0271	11.249	10.7891	0.000516222	-0.386518	0.000516222	0.00633201
LEPREL1	8.06246	8.07906	7.52555	7.77189	7.73215	0.000518277	0.307174	0.000518277	0.00635305		LEPREL1	8.06246	8.07906	7.52555	7.77189	7.73215	0.000518277	0.307174	0.000518277	0.00635305
A_87_P177608	7.81381	7.51606	7.39297	7.00203	7.06969	0.000518834	0.514024	0.000518834	0.00635572		A_87_P177608	7.81381	7.51606	7.39297	7.00203	7.06969	0.000518834	0.514024	0.000518834	0.00635572
TAOK3	13.8302	14.2836	14.1961	13.8793	14.0984	0.000519951	0.404355	0.000519951	0.00636524		TAOK3	13.8302	14.2836	14.1961	13.8793	14.0984	0.000519951	0.404355	0.000519951	0.00636524
A_87_P016531	6.34986	7.24999	6.69151	6.64757	6.53515	0.000524189	0.602421	0.000524189	0.00641292		A_87_P016531	6.34986	7.24999	6.69151	6.64757	6.53515	0.000524189	0.602421	0.000524189	0.00641292
A_87_P113723	6.38452	6.36485	6.2455	6.72545	6.43407	0.000526604	-0.360599	0.000526604	0.0064173		C1H3orf17	10.7876	10.2187	9.91363	9.93391	10.0615	0.000525219	0.284794	0.000525219	0.0064173
C1H3orf17	10.7876	10.2187	9.91363	9.93391	10.0615	0.000525219	0.284794	0.000525219	0.0064173		A_87_P013312	9.74667	10.5871	9.96448	10.234	10.1469	0.000525382	0.353177	0.000525382	0.0064173
A_87_P013312	9.74667	10.5871	9.96448	10.234	10.1469	0.000525382	0.353177	0.000525382	0.0064173		A_87_P086986	9.91892	9.63728	9.25935	9.14769	9.52079	0.000526019	0.489593	0.000526019	0.0064173
A_87_P017221	11.6155	10.9306	10.7063	10.5664	10.6589	0.000526295	0.364276	0.000526295	0.0064173		A_87_P074681	6.53346	6.81027	6.41819	6.11585	6.19011	0.000526077	0.694423	0.000526077	0.0064173
A_87_P086986	9.91892	9.63728	9.25935	9.14769	9.52079	0.000526019	0.489593	0.000526019	0.0064173		A_87_P017221	11.6155	10.9306	10.7063	10.5664	10.6589	0.000526295	0.364276	0.000526295	0.0064173
A_87_P074681	6.53346	6.81027	6.41819	6.11585	6.19011	0.000526077	0.694423	0.000526077	0.0064173		A_87_P113723	6.38452	6.36485	6.2455	6.72545	6.43407	0.000526604	-0.360599	0.000526604	0.0064173
CNO	5.75531	6.17598	6.4046	6.7106	6.5479	0.000527013	-0.534617	0.000527013	0.00641811		CNO	5.75531	6.17598	6.4046	6.7106	6.5479	0.000527013	-0.534617	0.000527013	0.00641811
CTLA4	6.15306	7.47918	9.25114	8.0565	9.08711	0.000528574	-0.577323	0.000528574	0.00642553		PRICKLE2	10.3732	9.54651	8.8801	8.98185	9.00212	0.000528572	0.564662	0.000528572	0.00642553
PRICKLE2	10.3732	9.54651	8.8801	8.98185	9.00212	0.000528572	0.564662	0.000528572	0.00642553		CTLA4	6.15306	7.47918	9.25114	8.0565	9.08711	0.000528574	-0.577323	0.000528574	0.00642553
ZNF703	9.16473	9.21393	8.94952	8.6198	8.88837	0.000528652	0.594127	0.000528652	0.00642553		ZNF703	9.16473	9.21393	8.94952	8.6198	8.88837	0.000528652	0.594127	0.000528652	0.00642553
A_87_P152353	15.8893	15.1146	14.8856	14.7502	15.157	0.000530918	0.364393	0.000530918	0.00644889		A_87_P152353	15.8893	15.1146	14.8856	14.7502	15.157	0.000530918	0.364393	0.000530918	0.00644889
A_87_P247808	11.9015	11.6146	11.4677	11.1357	11.7053	0.000533108	0.478953	0.000533108	0.00647128		A_87_P247808	11.9015	11.6146	11.4677	11.1357	11.7053	0.000533108	0.478953	0.000533108	0.00647128
PSEN2	6.89594	6.5504	6.96255	6.93734	6.71955	0.000534065	-0.386938	0.000534065	0.0064787		PSEN2	6.89594	6.5504	6.96255	6.93734	6.71955	0.000534065	-0.386938	0.000534065	0.0064787
DSCR3	10.8547	10.8969	11.1299	11.1765	11.0114	0.000534767	-0.279691	0.000534767	0.00648135		DSCR3	10.8547	10.8969	11.1299	11.1765	11.0114	0.000534767	-0.279691	0.000534767	0.00648135
ZDHHC8	6.35736	6.02562	5.73435	5.72684	5.79497	0.000535204	0.298781	0.000535204	0.00648135		ZDHHC8	6.35736	6.02562	5.73435	5.72684	5.79497	0.000535204	0.298781	0.000535204	0.00648135
ACTN4	10.4298	9.49288	9.71537	9.09686	9.40803	0.000535323	0.396016	0.000535323	0.00648135		ACTN4	10.4298	9.49288	9.71537	9.09686	9.40803	0.000535323	0.396016	0.000535323	0.00648135
A_87_P111058	6.32438	5.81529	6.35913	6.11614	6.30084	0.000536353	-0.300853	0.000536353	0.00648963		A_87_P111058	6.32438	5.81529	6.35913	6.11614	6.30084	0.000536353	-0.300853	0.000536353	0.00648963
WDFY3	6.73917	6.2895	6.50085	6.78103	6.92978	0.000539378	-0.491529	0.000539378	0.00651985		WDFY3	6.73917	6.2895	6.50085	6.78103	6.92978	0.000539378	-0.491529	0.000539378	0.00651985
A_87_P012497	8.26096	6.49324	5.8388	6.03743	5.87214	0.000539548	0.455807	0.000539548	0.00651985		A_87_P012497	8.26096	6.49324	5.8388	6.03743	5.87214	0.000539548	0.455807	0.000539548	0.00651985
TBC1D1	11.9378	11.3478	11.6746	11.6189	11.514	0.000540118	-0.271095	0.000540118	0.00652254		TBC1D1	11.9378	11.3478	11.6746	11.6189	11.514	0.000540118	-0.271095	0.000540118	0.00652254
LIN54	7.82585	8.75104	8.21694	8.46933	8.2902	0.00054476	0.281706	0.00054476	0.00657435		LIN54	7.82585	8.75104	8.21694	8.46933	8.2902	0.00054476	0.281706	0.00054476	0.00657435
FAM3B	7.20384	8.41466	8.6802	8.95147	8.91744	0.000545799	-0.536804	0.000545799	0.00657508		NOL7	9.7502	9.47492	9.84193	9.78074	9.80013	0.000545223	-0.305815	0.000545223	0.00657508
NOL7	9.7502	9.47492	9.84193	9.78074	9.80013	0.000545223	-0.305815	0.000545223	0.00657508		FAM3B	7.20384	8.41466	8.6802	8.95147	8.91744	0.000545799	-0.536804	0.000545799	0.00657508
A_87_P018054	12.9703	13.096	12.5212	12.6884	13.1744	0.000546225	0.40763	0.000546225	0.00657508		A_87_P018272	11.1657	9.65524	10.1657	9.16007	9.9196	0.000546027	0.495171	0.000546027	0.00657508
A_87_P018272	11.1657	9.65524	10.1657	9.16007	9.9196	0.000546027	0.495171	0.000546027	0.00657508		A_87_P018054	12.9703	13.096	12.5212	12.6884	13.1744	0.000546225	0.40763	0.000546225	0.00657508
A_87_P279708	8.59963	7.15524	7.10577	6.70253	7.0995	0.000547747	0.452704	0.000547747	0.00658916		A_87_P279708	8.59963	7.15524	7.10577	6.70253	7.0995	0.000547747	0.452704	0.000547747	0.00658916
GZMK	6.47432	9.05327	10.93	9.60406	10.6279	0.000550312	-0.550796	0.000550312	0.00661152		A_87_P121463	7.79699	7.03733	7.37928	7.47129	7.5181	0.000550133	-0.433962	0.000550133	0.00661152
A_87_P121463	7.79699	7.03733	7.37928	7.47129	7.5181	0.000550133	-0.433962	0.000550133	0.00661152		GZMK	6.47432	9.05327	10.93	9.60406	10.6279	0.000550312	-0.550796	0.000550312	0.00661152
ITFG3	13.8395	13.95	13.7377	13.6758	13.677	0.000552088	0.274279	0.000552088	0.00662859		ITFG3	13.8395	13.95	13.7377	13.6758	13.677	0.000552088	0.274279	0.000552088	0.00662859
A_87_P243718	8.98355	8.97222	8.57887	8.6559	8.51429	0.000556268	0.316314	0.000556268	0.00667451		A_87_P243718	8.98355	8.97222	8.57887	8.6559	8.51429	0.000556268	0.316314	0.000556268	0.00667451
A_87_P118628	12.7854	12.7891	12.9506	13.0801	13.0204	0.000557833	-0.29103	0.000557833	0.006689		A_87_P118628	12.7854	12.7891	12.9506	13.0801	13.0204	0.000557833	-0.29103	0.000557833	0.006689
A_87_P014117	6.35462	6.8201	6.56325	6.31412	6.24841	0.000559766	0.50598	0.000559766	0.00670787		A_87_P014117	6.35462	6.8201	6.56325	6.31412	6.24841	0.000559766	0.50598	0.000559766	0.00670787
A_87_P083356	11.7411	11.2666	10.8835	10.9207	11.1692	0.000560609	0.345826	0.000560609	0.00670938		LOC426456	5.60977	6.26754	6.47159	5.85422	6.23661	0.000560355	0.413319	0.000560355	0.00670938
LOC426456	5.60977	6.26754	6.47159	5.85422	6.23661	0.000560355	0.413319	0.000560355	0.00670938		A_87_P083356	11.7411	11.2666	10.8835	10.9207	11.1692	0.000560609	0.345826	0.000560609	0.00670938
ZFP161	9.75568	9.82523	9.94855	10.1171	9.9117	0.000562559	-0.291879	0.000562559	0.00672842		ZFP161	9.75568	9.82523	9.94855	10.1171	9.9117	0.000562559	-0.291879	0.000562559	0.00672842
GPN3	10.2565	10.4846	10.6983	10.855	10.7023	0.00056431	-0.370382	0.00056431	0.00674286		GPN3	10.2565	10.4846	10.6983	10.855	10.7023	0.00056431	-0.370382	0.00056431	0.00674286
A_87_P114078	5.91895	5.80283	6.10794	6.08185	6.09007	0.000564847	-0.279017	0.000564847	0.00674286		A_87_P013303	7.41529	6.80902	6.49438	6.36141	6.85876	0.000564797	0.447614	0.000564797	0.00674286
A_87_P013303	7.41529	6.80902	6.49438	6.36141	6.85876	0.000564797	0.447614	0.000564797	0.00674286		A_87_P114078	5.91895	5.80283	6.10794	6.08185	6.09007	0.000564847	-0.279017	0.000564847	0.00674286
PDZRN3	10.6188	10.3573	10.1602	9.87887	9.64976	0.000565666	0.478449	0.000565666	0.00674834		PDZRN3	10.6188	10.3573	10.1602	9.87887	9.64976	0.000565666	0.478449	0.000565666	0.00674834
AHNAK2	7.06561	7.33852	6.69352	6.83184	6.80269	0.000567165	0.506686	0.000567165	0.00676191		AHNAK2	7.06561	7.33852	6.69352	6.83184	6.80269	0.000567165	0.506686	0.000567165	0.00676191
A_87_P146938	9.17559	8.99124	9.07174	9.2597	9.08881	0.000567676	-0.268454	0.000567676	0.00676369		A_87_P146938	9.17559	8.99124	9.07174	9.2597	9.08881	0.000567676	-0.268454	0.000567676	0.00676369
A_87_P131533	5.0147	9.24206	14.3396	8.41563	14.6222	0.000568491	0.826431	0.000568491	0.00676909		A_87_P131533	5.0147	9.24206	14.3396	8.41563	14.6222	0.000568491	0.826431	0.000568491	0.00676909
RAB11FIP1	5.75987	6.0431	6.07345	6.3238	5.999	0.000569094	-0.280696	0.000569094	0.00677197		RAB11FIP1	5.75987	6.0431	6.07345	6.3238	5.999	0.000569094	-0.280696	0.000569094	0.00677197
PITRM1	9.6742	10.0179	10.0826	10.3004	10.0004	0.000569838	-0.282501	0.000569838	0.00677651		PITRM1	9.6742	10.0179	10.0826	10.3004	10.0004	0.000569838	-0.282501	0.000569838	0.00677651
A_87_P324862	11.4855	12.0049	12.1994	12.4155	12.1865	0.00057263	-0.410592	0.00057263	0.00680539		A_87_P324862	11.4855	12.0049	12.1994	12.4155	12.1865	0.00057263	-0.410592	0.00057263	0.00680539
A_87_P121733	11.7957	10.6848	10.8161	10.3935	10.8592	0.000575167	0.291294	0.000575167	0.0068312		A_87_P121733	11.7957	10.6848	10.8161	10.3935	10.8592	0.000575167	0.291294	0.000575167	0.0068312
A_87_P011784	7.67806	6.77669	6.78316	6.42903	6.85224	0.00057829	0.347662	0.00057829	0.00686394		A_87_P011784	7.67806	6.77669	6.78316	6.42903	6.85224	0.00057829	0.347662	0.00057829	0.00686394
DLX6	7.1327	5.83549	5.26773	5.48476	5.35512	0.000580222	0.35073	0.000580222	0.00687815		A_87_P306023	6.56425	6.84468	6.39559	6.33314	6.20658	0.00057994	0.511533	0.00057994	0.00687815
A_87_P306023	6.56425	6.84468	6.39559	6.33314	6.20658	0.00057994	0.511533	0.00057994	0.00687815		DLX6	7.1327	5.83549	5.26773	5.48476	5.35512	0.000580222	0.35073	0.000580222	0.00687815
TXN2	11.1889	11.7036	11.8411	12.4831	11.9213	0.000581334	-0.779529	0.000581334	0.00687837		FBRSL1	13.8185	13.3161	13.2891	12.9838	13.3691	0.000581204	0.33231	0.000581204	0.00687837
LGALS8	8.76091	8.70752	8.93761	9.00496	8.76994	0.000581344	-0.297444	0.000581344	0.00687837		TXN2	11.1889	11.7036	11.8411	12.4831	11.9213	0.000581334	-0.779529	0.000581334	0.00687837
FBRSL1	13.8185	13.3161	13.2891	12.9838	13.3691	0.000581204	0.33231	0.000581204	0.00687837		LGALS8	8.76091	8.70752	8.93761	9.00496	8.76994	0.000581344	-0.297444	0.000581344	0.00687837
RNF139	10.6346	10.3658	10.3949	10.6317	10.5781	0.00058262	-0.265855	0.00058262	0.00688477		A_87_P207848	8.20603	9.55476	8.46672	8.92795	8.44985	0.000582541	0.626809	0.000582541	0.00688477
A_87_P207848	8.20603	9.55476	8.46672	8.92795	8.44985	0.000582541	0.626809	0.000582541	0.00688477		RNF139	10.6346	10.3658	10.3949	10.6317	10.5781	0.00058262	-0.265855	0.00058262	0.00688477
GRRP1	11.6574	11.3827	10.9654	11.0246	11.0493	0.000583205	0.358104	0.000583205	0.00688733		GRRP1	11.6574	11.3827	10.9654	11.0246	11.0493	0.000583205	0.358104	0.000583205	0.00688733
B4GALT2	13.2741	13.1196	12.5465	12.7329	13.1171	0.000584073	0.386636	0.000584073	0.00689324		B4GALT2	13.2741	13.1196	12.5465	12.7329	13.1171	0.000584073	0.386636	0.000584073	0.00689324
A_87_P022370	7.92954	6.93598	7.29599	6.62057	7.18556	0.000584727	0.315414	0.000584727	0.00689649		A_87_P022370	7.92954	6.93598	7.29599	6.62057	7.18556	0.000584727	0.315414	0.000584727	0.00689649
A_87_P324964	7.33262	7.80744	7.48936	7.19939	7.16615	0.000585086	0.608056	0.000585086	0.00689649		A_87_P324964	7.33262	7.80744	7.48936	7.19939	7.16615	0.000585086	0.608056	0.000585086	0.00689649
A_87_P312138	6.08562	6.48496	6.33503	6.85375	6.24655	0.000586549	-0.368786	0.000586549	0.00690071		ASTE1	9.01437	8.43267	8.36751	8.07124	8.69601	0.000586146	0.361432	0.000586146	0.00690071
ABCC3	11.6337	11.3533	11.3304	11.0614	11.4128	0.000586202	0.291927	0.000586202	0.00690071		ABCC3	11.6337	11.3533	11.3304	11.0614	11.4128	0.000586202	0.291927	0.000586202	0.00690071
ASTE1	9.01437	8.43267	8.36751	8.07124	8.69601	0.000586146	0.361432	0.000586146	0.00690071		A_87_P312138	6.08562	6.48496	6.33503	6.85375	6.24655	0.000586549	-0.368786	0.000586549	0.00690071
BRPF1	9.94419	10.5745	10.0075	10.0593	9.70304	0.00058938	0.51518	0.00058938	0.00692966		BRPF1	9.94419	10.5745	10.0075	10.0593	9.70304	0.00058938	0.51518	0.00058938	0.00692966
DHX30	11.2377	11.0729	10.5588	10.8088	11.0938	0.000591419	0.264122	0.000591419	0.00694926		DHX30	11.2377	11.0729	10.5588	10.8088	11.0938	0.000591419	0.264122	0.000591419	0.00694926
ZFP91	10.3756	9.89292	10.0341	9.54575	10.0142	0.000593711	0.347172	0.000593711	0.00697183		ZFP91	10.3756	9.89292	10.0341	9.54575	10.0142	0.000593711	0.347172	0.000593711	0.00697183
NCOA3	5.88975	5.96545	6.46057	6.44597	6.36613	0.000597342	-0.480521	0.000597342	0.00701006		NCOA3	5.88975	5.96545	6.46057	6.44597	6.36613	0.000597342	-0.480521	0.000597342	0.00701006
A_87_P199613	13.6137	13.4198	13.4921	13.6152	13.4957	0.000597803	-0.195379	0.000597803	0.00701108		A_87_P199613	13.6137	13.4198	13.4921	13.6152	13.4957	0.000597803	-0.195379	0.000597803	0.00701108
C13H5orf45	7.71984	7.52443	7.51868	7.8512	7.71322	0.000599303	-0.326773	0.000599303	0.00701837		A_87_P003889	9.23323	9.50458	8.94832	9.09823	9.10362	0.000599257	0.406353	0.000599257	0.00701837
MRPL18	14.2387	14.6473	14.523	14.9673	14.3761	0.00059986	-0.319963	0.00059986	0.00701837		C13H5orf45	7.71984	7.52443	7.51868	7.8512	7.71322	0.000599303	-0.326773	0.000599303	0.00701837
A_87_P003889	9.23323	9.50458	8.94832	9.09823	9.10362	0.000599257	0.406353	0.000599257	0.00701837		MRPL18	14.2387	14.6473	14.523	14.9673	14.3761	0.00059986	-0.319963	0.00059986	0.00701837
PHLDB1	10.3869	10.0197	9.58184	9.53708	9.80033	0.000599925	0.482576	0.000599925	0.00701837		PHLDB1	10.3869	10.0197	9.58184	9.53708	9.80033	0.000599925	0.482576	0.000599925	0.00701837
A_87_P013921	8.95127	8.53001	8.32507	8.24517	8.29711	0.000602815	0.284836	0.000602815	0.00704777		A_87_P013921	8.95127	8.53001	8.32507	8.24517	8.29711	0.000602815	0.284836	0.000602815	0.00704777
AMN1	6.28387	6.91181	6.76675	7.37444	7.07219	0.00060494	-0.462626	0.00060494	0.00706821		AMN1	6.28387	6.91181	6.76675	7.37444	7.07219	0.00060494	-0.462626	0.00060494	0.00706821
SRBD1	6.46356	6.75451	6.92489	7.10854	6.75752	0.000608038	-0.354025	0.000608038	0.00709997		SRBD1	6.46356	6.75451	6.92489	7.10854	6.75752	0.000608038	-0.354025	0.000608038	0.00709997
A_87_P016748	6.57692	7.66479	7.173	6.87839	6.79046	0.000609004	0.786394	0.000609004	0.00710682		A_87_P016748	6.57692	7.66479	7.173	6.87839	6.79046	0.000609004	0.786394	0.000609004	0.00710682
A_87_P119733	9.9613	9.32959	9.03207	9.02281	9.4645	0.000612431	0.306784	0.000612431	0.00714236		A_87_P119733	9.9613	9.32959	9.03207	9.02281	9.4645	0.000612431	0.306784	0.000612431	0.00714236
MARC2	13.0845	12.4206	12.3803	12.0842	12.2704	0.00061459	0.336363	0.00061459	0.00716307		MARC2	13.0845	12.4206	12.3803	12.0842	12.2704	0.00061459	0.336363	0.00061459	0.00716307
A_87_P156468	11.2111	10.7347	11.515	11.181	11.4173	0.00061607	-0.446301	0.00061607	0.00717586		A_87_P156468	11.2111	10.7347	11.515	11.181	11.4173	0.00061607	-0.446301	0.00061607	0.00717586
BUB3	9.12912	9.13301	9.6065	9.5362	9.52531	0.000618678	-0.403195	0.000618678	0.00720175		BUB3	9.12912	9.13301	9.6065	9.5362	9.52531	0.000618678	-0.403195	0.000618678	0.00720175
A_87_P108648	6.03326	5.88291	5.84524	6.14062	5.97597	0.000619368	-0.257716	0.000619368	0.0072053		A_87_P108648	6.03326	5.88291	5.84524	6.14062	5.97597	0.000619368	-0.257716	0.000619368	0.0072053
PARVG	8.62647	9.60599	10.8262	9.94975	10.534	0.000621973	-0.343762	0.000621973	0.00723111		PARVG	8.62647	9.60599	10.8262	9.94975	10.534	0.000621973	-0.343762	0.000621973	0.00723111
ASCL1	10.1574	9.36428	9.37663	8.97386	9.96119	0.000622499	0.390423	0.000622499	0.00723273		ASCL1	10.1574	9.36428	9.37663	8.97386	9.96119	0.000622499	0.390423	0.000622499	0.00723273
A_87_P016440	8.54126	7.78261	7.30428	7.47669	7.54861	0.000622894	0.305914	0.000622894	0.00723283		A_87_P016440	8.54126	7.78261	7.30428	7.47669	7.54861	0.000622894	0.305914	0.000622894	0.00723283
A_87_P126643	13.6236	14.1598	13.6096	13.6491	13.8228	0.000624199	0.510736	0.000624199	0.00724349		A_87_P126643	13.6236	14.1598	13.6096	13.6491	13.8228	0.000624199	0.510736	0.000624199	0.00724349
MLLT10	7.04094	7.94763	8.0564	8.51132	8.16342	0.000625852	-0.563689	0.000625852	0.00725817		MLLT10	7.04094	7.94763	8.0564	8.51132	8.16342	0.000625852	-0.563689	0.000625852	0.00725817
A_87_P302058	5.9754	7.28431	6.71136	6.68068	6.26906	0.000627039	0.603635	0.000627039	0.00726744		A_87_P302058	5.9754	7.28431	6.71136	6.68068	6.26906	0.000627039	0.603635	0.000627039	0.00726744
MYEF2	6.93116	6.66653	7.04152	7.57813	7.39941	0.000632336	-0.911604	0.000632336	0.0073243		MYEF2	6.93116	6.66653	7.04152	7.57813	7.39941	0.000632336	-0.911604	0.000632336	0.0073243
A_87_P211158	8.91654	9.21575	9.38528	9.80392	9.71559	0.000633102	-0.588166	0.000633102	0.00732863		A_87_P211158	8.91654	9.21575	9.38528	9.80392	9.71559	0.000633102	-0.588166	0.000633102	0.00732863
POLD3	10.861	10.4724	10.5521	10.6853	10.3307	0.000633687	-0.212864	0.000633687	0.00733088		POLD3	10.861	10.4724	10.5521	10.6853	10.3307	0.000633687	-0.212864	0.000633687	0.00733088
UNG	6.21426	6.21463	6.14609	5.87814	6.10246	0.000635022	0.336496	0.000635022	0.00734178		UNG	6.21426	6.21463	6.14609	5.87814	6.10246	0.000635022	0.336496	0.000635022	0.00734178
ZBTB26	7.16779	7.16708	7.37752	7.51011	7.21629	0.000636981	-0.34303	0.000636981	0.00735802		ZBTB26	7.16779	7.16708	7.37752	7.51011	7.21629	0.000636981	-0.34303	0.000636981	0.00735802
DDX25	7.8649	6.88201	6.91001	7.13152	6.96575	0.000637213	-0.249515	0.000637213	0.00735802		DDX25	7.8649	6.88201	6.91001	7.13152	6.96575	0.000637213	-0.249515	0.000637213	0.00735802
A_87_P011012	7.63116	7.70854	7.6341	8.67126	8.53304	0.000643622	-0.962723	0.000643622	0.0074183		A_87_P024055	9.22943	8.28697	8.20963	7.79084	8.61948	0.000643236	0.496123	0.000643236	0.0074183
TMEM192	8.11792	7.70579	8.13061	8.0582	7.82927	0.000643563	-0.352416	0.000643563	0.0074183		TMEM192	8.11792	7.70579	8.13061	8.0582	7.82927	0.000643563	-0.352416	0.000643563	0.0074183
A_87_P024055	9.22943	8.28697	8.20963	7.79084	8.61948	0.000643236	0.496123	0.000643236	0.0074183		A_87_P011012	7.63116	7.70854	7.6341	8.67126	8.53304	0.000643622	-0.962723	0.000643622	0.0074183
ZBTB44	6.51968	6.58015	6.58238	6.91069	6.80446	0.000644769	-0.33054	0.000644769	0.00742694		ZBTB44	6.51968	6.58015	6.58238	6.91069	6.80446	0.000644769	-0.33054	0.000644769	0.00742694
FBXO39	7.50597	7.72807	7.89913	8.08673	7.96801	0.000651252	-0.358658	0.000651252	0.0074924		SLC6A9	8.9079	9.18545	8.65051	8.77461	9.19201	0.000651003	0.410837	0.000651003	0.0074924
SLC6A9	8.9079	9.18545	8.65051	8.77461	9.19201	0.000651003	0.410837	0.000651003	0.0074924		FBXO39	7.50597	7.72807	7.89913	8.08673	7.96801	0.000651252	-0.358658	0.000651252	0.0074924
A_87_P163638	6.43529	5.76566	5.62579	5.4039	5.65315	0.000651959	0.361762	0.000651959	0.00749461		A_87_P163638	6.43529	5.76566	5.62579	5.4039	5.65315	0.000651959	0.361762	0.000651959	0.00749461
A_87_P174618	5.995	6.78165	6.18004	5.95334	5.69439	0.000652245	0.828315	0.000652245	0.00749461		A_87_P174618	5.995	6.78165	6.18004	5.95334	5.69439	0.000652245	0.828315	0.000652245	0.00749461
A_87_P017034	9.89386	9.37723	8.9946	9.10407	9.31145	0.000652655	0.273159	0.000652655	0.00749472		A_87_P017034	9.89386	9.37723	8.9946	9.10407	9.31145	0.000652655	0.273159	0.000652655	0.00749472
ACADS	6.11202	6.10944	5.81026	5.7111	5.80027	0.0006554	0.39834	0.0006554	0.00752163		ACADS	6.11202	6.10944	5.81026	5.7111	5.80027	0.0006554	0.39834	0.0006554	0.00752163
GRHL1	6.69664	6.33812	6.2868	6.60379	6.43487	0.000656867	-0.265668	0.000656867	0.00753385		GRHL1	6.69664	6.33812	6.2868	6.60379	6.43487	0.000656867	-0.265668	0.000656867	0.00753385
RNF185	13.5173	13.579	13.4195	13.7892	13.3686	0.000659793	-0.210241	0.000659793	0.00756277		RNF185	13.5173	13.579	13.4195	13.7892	13.3686	0.000659793	-0.210241	0.000659793	0.00756277
A_87_P125443	5.60765	5.91744	6.10174	6.48001	6.31249	0.000661236	-0.562577	0.000661236	0.00757467		A_87_P125443	5.60765	5.91744	6.10174	6.48001	6.31249	0.000661236	-0.562577	0.000661236	0.00757467
CREBBP	8.89486	8.68796	8.52757	8.23874	8.40502	0.000662206	0.449219	0.000662206	0.00758114		CREBBP	8.89486	8.68796	8.52757	8.23874	8.40502	0.000662206	0.449219	0.000662206	0.00758114
A_87_P199953	9.93837	8.79127	8.72488	8.44999	8.81787	0.000664149	0.341276	0.000664149	0.00759874		A_87_P199953	9.93837	8.79127	8.72488	8.44999	8.81787	0.000664149	0.341276	0.000664149	0.00759874
A_87_P122653	10.6895	10.2927	9.62709	9.80205	10.2287	0.00066479	0.490625	0.00066479	0.00760143		A_87_P122653	10.6895	10.2927	9.62709	9.80205	10.2287	0.00066479	0.490625	0.00066479	0.00760143
A_87_P011586	11.3053	10.3614	9.26907	9.98902	9.76573	0.000665743	0.372374	0.000665743	0.00760304		POM121	6.97509	7.3676	6.99385	6.77266	6.73767	0.000665502	0.594939	0.000665502	0.00760304
POM121	6.97509	7.3676	6.99385	6.77266	6.73767	0.000665502	0.594939	0.000665502	0.00760304		A_87_P011586	11.3053	10.3614	9.26907	9.98902	9.76573	0.000665743	0.372374	0.000665743	0.00760304
PDSS2	10.2187	9.93997	9.91908	10.2014	9.89188	0.000668573	-0.261402	0.000668573	0.0076307		PDSS2	10.2187	9.93997	9.91908	10.2014	9.89188	0.000668573	-0.261402	0.000668573	0.0076307
PDXK	8.96095	9.30731	9.23543	9.72869	9.21155	0.00066944	-0.421383	0.00066944	0.00763129		APOO	12.5605	12.4552	12.3796	12.1474	12.0845	0.000669301	0.30775	0.000669301	0.00763129
APOO	12.5605	12.4552	12.3796	12.1474	12.0845	0.000669301	0.30775	0.000669301	0.00763129		PDXK	8.96095	9.30731	9.23543	9.72869	9.21155	0.00066944	-0.421383	0.00066944	0.00763129
SNX21	13.8219	12.662	12.5266	12.2948	12.8522	0.000671681	0.367244	0.000671681	0.00765176		SNX21	13.8219	12.662	12.5266	12.2948	12.8522	0.000671681	0.367244	0.000671681	0.00765176
LRRC20	11.6113	10.606	10.3615	10.2146	10.4482	0.000672053	0.391451	0.000672053	0.00765176		LRRC20	11.6113	10.606	10.3615	10.2146	10.4482	0.000672053	0.391451	0.000672053	0.00765176
PLEKHA8	5.53111	5.80386	5.98797	6.13663	5.98782	0.000677295	-0.332764	0.000677295	0.00770675		PLEKHA8	5.53111	5.80386	5.98797	6.13663	5.98782	0.000677295	-0.332764	0.000677295	0.00770675
A_87_P024648	10.6525	10.332	10.0161	9.89991	10.3505	0.000679015	0.43207	0.000679015	0.00772163		A_87_P024648	10.6525	10.332	10.0161	9.89991	10.3505	0.000679015	0.43207	0.000679015	0.00772163
LOC776176	7.00741	6.37071	6.3266	6.70652	6.39536	0.000682611	-0.335809	0.000682611	0.0077531		A_87_P018413	10.7303	10.1466	9.84322	9.79509	9.84316	0.000682349	0.351513	0.000682349	0.0077531
A_87_P018413	10.7303	10.1466	9.84322	9.79509	9.84316	0.000682349	0.351513	0.000682349	0.0077531		LOC776176	7.00741	6.37071	6.3266	6.70652	6.39536	0.000682611	-0.335809	0.000682611	0.0077531
LHFPL5	11.2263	9.89877	8.80008	9.54125	9.06764	0.00068399	0.357518	0.00068399	0.00776405		LHFPL5	11.2263	9.89877	8.80008	9.54125	9.06764	0.00068399	0.357518	0.00068399	0.00776405
DAGLB	10.4613	10.7036	10.6064	10.9153	10.71	0.000684827	-0.211691	0.000684827	0.00776885		DAGLB	10.4613	10.7036	10.6064	10.9153	10.71	0.000684827	-0.211691	0.000684827	0.00776885
A_87_P092986	6.39461	6.83872	6.50722	6.47019	6.58685	0.000687771	0.368528	0.000687771	0.00779751		A_87_P092986	6.39461	6.83872	6.50722	6.47019	6.58685	0.000687771	0.368528	0.000687771	0.00779751
RAB27A	7.19732	7.9588	8.53023	8.84352	8.69534	0.000688452	-0.884712	0.000688452	0.00779935		RAB27A	7.19732	7.9588	8.53023	8.84352	8.69534	0.000688452	-0.884712	0.000688452	0.00779935
COG3	5.93475	6.29705	6.42525	6.67947	6.49771	0.000689183	-0.382418	0.000689183	0.00779935		A_87_P162308	7.25746	7.31166	7.31804	6.96042	7.12708	0.000688782	0.35124	0.000688782	0.00779935
A_87_P162308	7.25746	7.31166	7.31804	6.96042	7.12708	0.000688782	0.35124	0.000688782	0.00779935		COG3	5.93475	6.29705	6.42525	6.67947	6.49771	0.000689183	-0.382418	0.000689183	0.00779935
ELMO3	8.00994	7.98451	7.69726	7.53802	7.79207	0.000690693	0.446495	0.000690693	0.00781172		ELMO3	8.00994	7.98451	7.69726	7.53802	7.79207	0.000690693	0.446495	0.000690693	0.00781172
LOC421220	12.3138	12.7509	12.8397	13.3246	13.1258	0.000694975	-0.5737	0.000694975	0.0078554		LOC421220	12.3138	12.7509	12.8397	13.3246	13.1258	0.000694975	-0.5737	0.000694975	0.0078554
TERF1	7.21467	7.4622	7.46404	7.80825	7.35579	0.000698162	-0.346059	0.000698162	0.00788666		TERF1	7.21467	7.4622	7.46404	7.80825	7.35579	0.000698162	-0.346059	0.000698162	0.00788666
FILIP1L	8.23127	8.13461	7.95934	7.83338	8.06873	0.000701595	0.301237	0.000701595	0.00792066		FILIP1L	8.23127	8.13461	7.95934	7.83338	8.06873	0.000701595	0.301237	0.000701595	0.00792066
SNAPC3	10.8374	10.6511	10.743	10.8676	10.5678	0.000702498	-0.2165	0.000702498	0.00792608		SNAPC3	10.8374	10.6511	10.743	10.8676	10.5678	0.000702498	-0.2165	0.000702498	0.00792608
A_87_P016346	10.7194	10.07	9.8757	9.78868	10.2925	0.000703202	0.281278	0.000703202	0.00792924		A_87_P016346	10.7194	10.07	9.8757	9.78868	10.2925	0.000703202	0.281278	0.000703202	0.00792924
COL21A1	8.04686	7.81206	7.63731	7.4234	7.87249	0.000704494	0.388657	0.000704494	0.00793902		COL21A1	8.04686	7.81206	7.63731	7.4234	7.87249	0.000704494	0.388657	0.000704494	0.00793902
GFRA2	10.0667	8.89691	8.11485	8.49389	8.53774	0.000706913	0.403015	0.000706913	0.00796149		GFRA2	10.0667	8.89691	8.11485	8.49389	8.53774	0.000706913	0.403015	0.000706913	0.00796149
A_87_P005053	6.24903	6.5622	6.135	5.96588	5.81797	0.000707394	0.596318	0.000707394	0.00796212		A_87_P005053	6.24903	6.5622	6.135	5.96588	5.81797	0.000707394	0.596318	0.000707394	0.00796212
RAB18	9.28665	9.19523	9.79079	9.79202	9.94203	0.000712298	-0.596794	0.000712298	0.00799807		LEPREL2	10.5558	8.87097	8.68686	8.5653	8.71691	0.000711102	0.305679	0.000711102	0.00799807
A_87_P011142	12.3863	11.5114	11.3259	11.2457	11.3924	0.000711966	0.265739	0.000711966	0.00799807		A_87_P012317	10.4192	9.16719	9.35494	8.75628	9.53211	0.000711692	0.410906	0.000711692	0.00799807
LEPREL2	10.5558	8.87097	8.68686	8.5653	8.71691	0.000711102	0.305679	0.000711102	0.00799807		A_87_P011142	12.3863	11.5114	11.3259	11.2457	11.3924	0.000711966	0.265739	0.000711966	0.00799807
A_87_P012317	10.4192	9.16719	9.35494	8.75628	9.53211	0.000711692	0.410906	0.000711692	0.00799807		RAB18	9.28665	9.19523	9.79079	9.79202	9.94203	0.000712298	-0.596794	0.000712298	0.00799807
DYNC1I2	8.09711	8.07546	8.50904	8.63988	8.7119	0.000712743	-0.564422	0.000712743	0.00799828		DYNC1I2	8.09711	8.07546	8.50904	8.63988	8.7119	0.000712743	-0.564422	0.000712743	0.00799828
A_87_P089977	6.50364	6.82625	7.01888	7.48984	7.44835	0.000714937	-0.663592	0.000714937	0.00801809		A_87_P089977	6.50364	6.82625	7.01888	7.48984	7.44835	0.000714937	-0.663592	0.000714937	0.00801809
LYG2	5.25381	8.78929	11.0868	10.0711	11.3361	0.000716367	-1.28183	0.000716367	0.00802159		A_87_P088321	8.84136	9.79239	9.25078	9.28887	8.93777	0.000716265	0.503518	0.000716265	0.00802159
HAT1	10.9556	11.4028	11.3285	11.5977	11.3962	0.000716535	-0.194903	0.000716535	0.00802159		LYG2	5.25381	8.78929	11.0868	10.0711	11.3361	0.000716367	-1.28183	0.000716367	0.00802159
A_87_P088321	8.84136	9.79239	9.25078	9.28887	8.93777	0.000716265	0.503518	0.000716265	0.00802159		HAT1	10.9556	11.4028	11.3285	11.5977	11.3962	0.000716535	-0.194903	0.000716535	0.00802159
LOC769232	6.91184	9.62382	11.9112	10.176	11.842	0.000717093	-0.552193	0.000717093	0.00802304		LOC769232	6.91184	9.62382	11.9112	10.176	11.842	0.000717093	-0.552193	0.000717093	0.00802304
SMARCA2	12.1391	11.8078	11.7739	11.471	11.5533	0.00071785	0.336829	0.00071785	0.00802671		SMARCA2	12.1391	11.8078	11.7739	11.471	11.5533	0.00071785	0.336829	0.00071785	0.00802671
SEMA4B	14.3556	14.745	14.4479	14.4261	14.6716	0.000719485	0.31887	0.000719485	0.0080402		SEMA4B	14.3556	14.745	14.4479	14.4261	14.6716	0.000719485	0.31887	0.000719485	0.0080402
RPF1	9.73242	9.85256	10.2867	10.2352	10.4448	0.000723267	-0.382626	0.000723267	0.00807281		RPF1	9.73242	9.85256	10.2867	10.2352	10.4448	0.000723267	-0.382626	0.000723267	0.00807281
A_87_P124558	7.36045	6.85934	6.94571	6.21937	6.91028	0.000723267	0.639964	0.000723267	0.00807281		A_87_P124558	7.36045	6.85934	6.94571	6.21937	6.91028	0.000723267	0.639964	0.000723267	0.00807281
LOC771515	6.31067	6.75975	6.33095	6.18192	6.21376	0.000724604	0.577832	0.000724604	0.00808292		LOC771515	6.31067	6.75975	6.33095	6.18192	6.21376	0.000724604	0.577832	0.000724604	0.00808292
MAP3K2	8.04569	8.33389	8.3383	8.56631	8.37593	0.000726105	-0.232414	0.000726105	0.00809484		MAP3K2	8.04569	8.33389	8.3383	8.56631	8.37593	0.000726105	-0.232414	0.000726105	0.00809484
A_87_P022421	5.55349	5.82137	6.08765	6.57296	6.12259	0.00072685	-0.751587	0.00072685	0.00809679		A_87_P022421	5.55349	5.82137	6.08765	6.57296	6.12259	0.00072685	-0.751587	0.00072685	0.00809679
A_87_P013109	6.24172	6.29929	6.24752	5.82255	6.37295	0.000727145	0.476738	0.000727145	0.00809679		A_87_P013109	6.24172	6.29929	6.24752	5.82255	6.37295	0.000727145	0.476738	0.000727145	0.00809679
MSRB3	11.3319	11.1139	10.6142	10.7081	11.0311	0.000730535	0.405805	0.000730535	0.00812969		MSRB3	11.3319	11.1139	10.6142	10.7081	11.0311	0.000730535	0.405805	0.000730535	0.00812969
OTUD7A	6.32571	6.04259	7.14356	6.38028	6.96087	0.000731423	-0.337691	0.000731423	0.00813475		OTUD7A	6.32571	6.04259	7.14356	6.38028	6.96087	0.000731423	-0.337691	0.000731423	0.00813475
A_87_P012133	6.13255	6.09154	6.24844	6.42228	6.28504	0.000732011	-0.330736	0.000732011	0.00813645		A_87_P012133	6.13255	6.09154	6.24844	6.42228	6.28504	0.000732011	-0.330736	0.000732011	0.00813645
CBLN4	7.82815	7.09288	7.16186	7.38447	7.27635	0.000736284	-0.291588	0.000736284	0.00817909		CBLN4	7.82815	7.09288	7.16186	7.38447	7.27635	0.000736284	-0.291588	0.000736284	0.00817909
SLC28A2	15.8307	14.945	15.1565	14.6917	14.9459	0.000737298	0.25336	0.000737298	0.0081855		SLC28A2	15.8307	14.945	15.1565	14.6917	14.9459	0.000737298	0.25336	0.000737298	0.0081855
WIPF1	9.43929	9.37742	9.55978	9.01785	9.57047	0.000737887	0.359566	0.000737887	0.00818718		WIPF1	9.43929	9.37742	9.55978	9.01785	9.57047	0.000737887	0.359566	0.000737887	0.00818718
IL8	5.33072	7.53348	8.16477	8.13956	8.68538	0.000740093	-0.606089	0.000740093	0.0081998		MANF	7.19245	6.42744	6.53408	6.01113	6.67099	0.000739473	0.416316	0.000739473	0.0081998
A_87_P014131	5.95838	6.25478	6.00521	5.96517	5.96491	0.000740387	0.289609	0.000740387	0.0081998		IL8	5.33072	7.53348	8.16477	8.13956	8.68538	0.000740093	-0.606089	0.000740093	0.0081998
MANF	7.19245	6.42744	6.53408	6.01113	6.67099	0.000739473	0.416316	0.000739473	0.0081998		A_87_P014131	5.95838	6.25478	6.00521	5.96517	5.96491	0.000740387	0.289609	0.000740387	0.0081998
A_87_P017241	9.3807	7.08238	7.14386	6.63237	7.23946	0.000740777	0.450008	0.000740777	0.0081998		A_87_P017241	9.3807	7.08238	7.14386	6.63237	7.23946	0.000740777	0.450008	0.000740777	0.0081998
A_87_P015068	11.1426	10.5474	10.5624	10.7763	10.587	0.00074126	-0.228992	0.00074126	0.00820029		A_87_P015068	11.1426	10.5474	10.5624	10.7763	10.587	0.00074126	-0.228992	0.00074126	0.00820029
LXN	12.1254	11.575	11.9814	11.7791	12.0225	0.00074287	-0.204089	0.00074287	0.00820356		NEFM	8.20286	6.46669	5.6797	6.05556	5.70926	0.000742605	0.411128	0.000742605	0.00820356
MGRN1	7.81058	7.43678	6.98072	7.04611	7.19359	0.000742836	0.390667	0.000742836	0.00820356		MGRN1	7.81058	7.43678	6.98072	7.04611	7.19359	0.000742836	0.390667	0.000742836	0.00820356
NEFM	8.20286	6.46669	5.6797	6.05556	5.70926	0.000742605	0.411128	0.000742605	0.00820356		LXN	12.1254	11.575	11.9814	11.7791	12.0225	0.00074287	-0.204089	0.00074287	0.00820356
A_87_P016011	10.0369	9.6168	10.0314	9.92874	10.2164	0.000743686	-0.311933	0.000743686	0.00820774		A_87_P016011	10.0369	9.6168	10.0314	9.92874	10.2164	0.000743686	-0.311933	0.000743686	0.00820774
RCJMB04_3A16	9.85296	9.89332	9.41821	9.33935	9.55236	0.00074475	0.553969	0.00074475	0.00821464		RCJMB04_3A16	9.85296	9.89332	9.41821	9.33935	9.55236	0.00074475	0.553969	0.00074475	0.00821464
SLC16A13	6.16581	6.08867	5.8033	5.70347	5.87716	0.000745507	0.385203	0.000745507	0.00821814		SLC16A13	6.16581	6.08867	5.8033	5.70347	5.87716	0.000745507	0.385203	0.000745507	0.00821814
MAPT	8.55663	7.76145	7.54379	7.39025	7.7878	0.000747614	0.371199	0.000747614	0.00823652		MAPT	8.55663	7.76145	7.54379	7.39025	7.7878	0.000747614	0.371199	0.000747614	0.00823652
A_87_P015505	8.34468	7.4812	7.9164	7.87134	8.09422	0.000748415	-0.390138	0.000748415	0.00824049		A_87_P015505	8.34468	7.4812	7.9164	7.87134	8.09422	0.000748415	-0.390138	0.000748415	0.00824049
A_87_P149753	8.34231	9.52174	10.8694	9.83766	11.0243	0.000752604	-0.315919	0.000752604	0.00828174		A_87_P149753	8.34231	9.52174	10.8694	9.83766	11.0243	0.000752604	-0.315919	0.000752604	0.00828174
A_87_P011897	14.219	13.464	13.106	13.0895	13.2455	0.000753208	0.374496	0.000753208	0.00828352		A_87_P011897	14.219	13.464	13.106	13.0895	13.2455	0.000753208	0.374496	0.000753208	0.00828352
A_87_P163548	7.23718	7.536	7.59455	6.99147	7.34804	0.000754044	0.544532	0.000754044	0.00828784		A_87_P163548	7.23718	7.536	7.59455	6.99147	7.34804	0.000754044	0.544532	0.000754044	0.00828784
RERE	11.9541	11.238	11.1	10.8545	11.3275	0.000754795	0.383504	0.000754795	0.00829123		RERE	11.9541	11.238	11.1	10.8545	11.3275	0.000754795	0.383504	0.000754795	0.00829123
POLG	10.0161	8.92917	8.81266	8.61381	8.87745	0.000755311	0.315359	0.000755311	0.00829203		POLG	10.0161	8.92917	8.81266	8.61381	8.87745	0.000755311	0.315359	0.000755311	0.00829203
RCJMB04_29M20	6.54568	6.29034	6.56839	6.65161	6.61993	0.000755998	-0.361273	0.000755998	0.00829471		RCJMB04_29M20	6.54568	6.29034	6.56839	6.65161	6.61993	0.000755998	-0.361273	0.000755998	0.00829471
A_87_P014697	12.2859	11.9272	11.8826	11.6238	12.2842	0.000760761	0.303407	0.000760761	0.00834208		A_87_P014697	12.2859	11.9272	11.8826	11.6238	12.2842	0.000760761	0.303407	0.000760761	0.00834208
C15H12orf49	14.1493	14.0701	13.8822	13.8043	13.7261	0.00076195	0.265719	0.00076195	0.00835022		C15H12orf49	14.1493	14.0701	13.8822	13.8043	13.7261	0.00076195	0.265719	0.00076195	0.00835022
CCNI2	5.77638	6.1053	6.10634	6.44211	6.32455	0.000763677	-0.336808	0.000763677	0.00835868		PSD	7.82161	6.82676	6.7783	6.30082	6.71216	0.000763636	0.525941	0.000763636	0.00835868
A_87_P016181	9.70746	9.03386	8.6802	8.6188	8.97637	0.000764061	0.41506	0.000764061	0.00835868		CCNI2	5.77638	6.1053	6.10634	6.44211	6.32455	0.000763677	-0.336808	0.000763677	0.00835868
PSD	7.82161	6.82676	6.7783	6.30082	6.71216	0.000763636	0.525941	0.000763636	0.00835868		A_87_P016181	9.70746	9.03386	8.6802	8.6188	8.97637	0.000764061	0.41506	0.000764061	0.00835868
A_87_P100026	6.92468	7.58711	6.88121	7.15495	6.59244	0.000766488	0.432163	0.000766488	0.00838032		A_87_P100026	6.92468	7.58711	6.88121	7.15495	6.59244	0.000766488	0.432163	0.000766488	0.00838032
A_87_P013346	9.15981	7.98167	7.64337	7.54737	7.77168	0.000767229	0.434306	0.000767229	0.00838353		A_87_P013346	9.15981	7.98167	7.64337	7.54737	7.77168	0.000767229	0.434306	0.000767229	0.00838353
IK	7.3206	7.42481	7.64419	7.86988	7.80824	0.000769017	-0.445064	0.000769017	0.00839327		A_87_P067456	8.86439	8.84478	8.82385	8.55021	8.96381	0.000768977	0.294567	0.000768977	0.00839327
A_87_P067456	8.86439	8.84478	8.82385	8.55021	8.96381	0.000768977	0.294567	0.000768977	0.00839327		IK	7.3206	7.42481	7.64419	7.86988	7.80824	0.000769017	-0.445064	0.000769017	0.00839327
A_87_P309962	7.20914	7.96857	7.49957	7.5958	7.25051	0.00077011	0.372771	0.00077011	0.00840031		A_87_P309962	7.20914	7.96857	7.49957	7.5958	7.25051	0.00077011	0.372771	0.00077011	0.00840031
TSEN15	10.9367	11.2967	11.0962	11.5257	11.375	0.000770604	-0.228972	0.000770604	0.00840079		TSEN15	10.9367	11.2967	11.0962	11.5257	11.375	0.000770604	-0.228972	0.000770604	0.00840079
ACAT2	11.9566	13.4818	13.5967	13.7648	13.5928	0.000772098	-0.28305	0.000772098	0.00841218		ACAT2	11.9566	13.4818	13.5967	13.7648	13.5928	0.000772098	-0.28305	0.000772098	0.00841218
B4GALT4	12.5332	12.3457	12.1531	12.0775	12.1928	0.000774331	0.268165	0.000774331	0.00843161		B4GALT4	12.5332	12.3457	12.1531	12.0775	12.1928	0.000774331	0.268165	0.000774331	0.00843161
GADD45B	8.02345	7.9602	8.01221	7.43802	7.75921	0.000775932	0.522173	0.000775932	0.00844413		GADD45B	8.02345	7.9602	8.01221	7.43802	7.75921	0.000775932	0.522173	0.000775932	0.00844413
TOE1	8.98597	9.50404	9.40317	9.75695	9.52568	0.000777361	-0.25291	0.000777361	0.00845476		TOE1	8.98597	9.50404	9.40317	9.75695	9.52568	0.000777361	-0.25291	0.000777361	0.00845476
A_87_P312622	5.20063	5.51383	5.79516	6.26214	6.14834	0.000779599	-0.748311	0.000779599	0.00846238		A_87_P324888	6.90362	7.32646	7.14683	6.23077	6.70729	0.000778542	1.09568	0.000778542	0.00846238
GRAP	6.99309	8.21327	9.89701	8.54413	9.73476	0.00077987	-0.330857	0.00077987	0.00846238		AGTR2	8.19177	7.81553	8.0293	8.14478	7.89713	0.000779012	-0.329249	0.000779012	0.00846238
AGTR2	8.19177	7.81553	8.0293	8.14478	7.89713	0.000779012	-0.329249	0.000779012	0.00846238		A_87_P312622	5.20063	5.51383	5.79516	6.26214	6.14834	0.000779599	-0.748311	0.000779599	0.00846238
A_87_P324888	6.90362	7.32646	7.14683	6.23077	6.70729	0.000778542	1.09568	0.000778542	0.00846238		GRAP	6.99309	8.21327	9.89701	8.54413	9.73476	0.00077987	-0.330857	0.00077987	0.00846238
TSGA14	6.19118	6.20292	6.29295	6.50088	6.27633	0.000780924	-0.29796	0.000780924	0.00846891		TSGA14	6.19118	6.20292	6.29295	6.50088	6.27633	0.000780924	-0.29796	0.000780924	0.00846891
A_87_P182023	6.15978	5.98499	6.58139	6.4294	6.70186	0.000783576	-0.444405	0.000783576	0.00849275		A_87_P182023	6.15978	5.98499	6.58139	6.4294	6.70186	0.000783576	-0.444405	0.000783576	0.00849275
BZW2	14.1566	14.1071	14.1664	14.3053	14.1091	0.000786473	-0.198218	0.000786473	0.00851024		BZW2	14.1566	14.1071	14.1664	14.3053	14.1091	0.000786473	-0.198218	0.000786473	0.00851024
A_87_P012981	8.45303	8.31895	8.16068	8.01277	8.3198	0.000787009	0.306186	0.000787009	0.00851024		ZFHX3	6.73396	6.87143	6.35478	6.50962	6.42987	0.00078681	0.361816	0.00078681	0.00851024
ZFHX3	6.73396	6.87143	6.35478	6.50962	6.42987	0.00078681	0.361816	0.00078681	0.00851024		A_87_P131768	5.68729	7.20465	7.39182	6.16972	7.14008	0.000786959	1.03493	0.000786959	0.00851024
A_87_P131768	5.68729	7.20465	7.39182	6.16972	7.14008	0.000786959	1.03493	0.000786959	0.00851024		A_87_P012981	8.45303	8.31895	8.16068	8.01277	8.3198	0.000787009	0.306186	0.000787009	0.00851024
ZBTB6	7.40675	7.37132	7.99105	7.8355	7.88123	0.000787807	-0.464175	0.000787807	0.00851396		ZBTB6	7.40675	7.37132	7.99105	7.8355	7.88123	0.000787807	-0.464175	0.000787807	0.00851396
CSTB	13.2378	13.2316	13.294	13.5256	13.1104	0.000790348	-0.293957	0.000790348	0.00853559		CSTB	13.2378	13.2316	13.294	13.5256	13.1104	0.000790348	-0.293957	0.000790348	0.00853559
LDB1	6.62155	7.57716	6.62028	6.86709	6.74014	0.000790721	0.710063	0.000790721	0.00853559		LDB1	6.62155	7.57716	6.62028	6.86709	6.74014	0.000790721	0.710063	0.000790721	0.00853559
SMAD6	10.9066	9.85907	9.74385	9.49459	9.77027	0.000792044	0.364474	0.000792044	0.00854495		SMAD6	10.9066	9.85907	9.74385	9.49459	9.77027	0.000792044	0.364474	0.000792044	0.00854495
A_87_P011571	8.43542	7.8319	8.13228	8.30078	8.12901	0.000793672	-0.468885	0.000793672	0.00855247		ECT2	6.9656	6.74175	7.05573	7.13436	6.95377	0.000793272	-0.392608	0.000793272	0.00855247
ECT2	6.9656	6.74175	7.05573	7.13436	6.95377	0.000793272	-0.392608	0.000793272	0.00855247		A_87_P011571	8.43542	7.8319	8.13228	8.30078	8.12901	0.000793672	-0.468885	0.000793672	0.00855247
A_87_P152114	10.2988	10.7219	9.96409	10.3237	9.7934	0.000794112	0.398291	0.000794112	0.00855247		A_87_P152114	10.2988	10.7219	9.96409	10.3237	9.7934	0.000794112	0.398291	0.000794112	0.00855247
HEY1	9.52455	8.45095	8.06552	8.13471	8.23529	0.000794748	0.316242	0.000794748	0.00855439		HEY1	9.52455	8.45095	8.06552	8.13471	8.23529	0.000794748	0.316242	0.000794748	0.00855439
EOMES	5.14253	5.29686	6.14274	5.81226	6.1235	0.000797022	-0.515404	0.000797022	0.00856902		A_87_P223528	12.6526	12.7976	12.2153	12.5292	12.5726	0.000796702	0.268461	0.000796702	0.00856902
A_87_P223528	12.6526	12.7976	12.2153	12.5292	12.5726	0.000796702	0.268461	0.000796702	0.00856902		EOMES	5.14253	5.29686	6.14274	5.81226	6.1235	0.000797022	-0.515404	0.000797022	0.00856902
A_87_P163748	6.61354	6.96093	6.32732	6.59177	6.33296	0.000797883	0.369164	0.000797883	0.00857335		A_87_P163748	6.61354	6.96093	6.32732	6.59177	6.33296	0.000797883	0.369164	0.000797883	0.00857335
DHRS11	8.9101	8.77311	8.70837	9.12177	8.62149	0.000799766	-0.348662	0.000799766	0.00858373		A_87_P022624	9.6555	9.15041	8.9895	8.62283	9.26168	0.00079975	0.527575	0.00079975	0.00858373
A_87_P022624	9.6555	9.15041	8.9895	8.62283	9.26168	0.00079975	0.527575	0.00079975	0.00858373		DHRS11	8.9101	8.77311	8.70837	9.12177	8.62149	0.000799766	-0.348662	0.000799766	0.00858373
CES1	8.14905	7.89152	7.80688	8.23774	7.76038	0.00080099	-0.346212	0.00080099	0.00859193		CES1	8.14905	7.89152	7.80688	8.23774	7.76038	0.00080099	-0.346212	0.00080099	0.00859193
A_87_P110878	5.48422	6.08555	6.11613	6.60439	6.21299	0.000802967	-0.518838	0.000802967	0.00860821		A_87_P110878	5.48422	6.08555	6.11613	6.60439	6.21299	0.000802967	-0.518838	0.000802967	0.00860821
KK34	5.62099	6.00512	6.47189	6.34916	6.42869	0.00080364	-0.344047	0.00080364	0.0086105		KK34	5.62099	6.00512	6.47189	6.34916	6.42869	0.00080364	-0.344047	0.00080364	0.0086105
TNFRSF11B	6.0262	6.19513	6.08814	6.83257	6.42573	0.000807029	-0.637439	0.000807029	0.00864186		TNFRSF11B	6.0262	6.19513	6.08814	6.83257	6.42573	0.000807029	-0.637439	0.000807029	0.00864186
A_87_P074891	6.91772	6.68011	6.43404	6.32898	6.52935	0.000807715	0.351136	0.000807715	0.00864425		A_87_P074891	6.91772	6.68011	6.43404	6.32898	6.52935	0.000807715	0.351136	0.000807715	0.00864425
NARG2	5.76044	6.13	6.1405	6.48228	6.35658	0.000811119	-0.352275	0.000811119	0.00867078		FAM70B	9.08772	7.42462	6.58936	7.11107	6.82971	0.000810942	0.31355	0.000810942	0.00867078
FAM70B	9.08772	7.42462	6.58936	7.11107	6.82971	0.000810942	0.31355	0.000810942	0.00867078		NARG2	5.76044	6.13	6.1405	6.48228	6.35658	0.000811119	-0.352275	0.000811119	0.00867078
TERF2IP	11.7902	11.5205	11.5423	11.7409	11.5153	0.000813177	-0.220386	0.000813177	0.00868781		TERF2IP	11.7902	11.5205	11.5423	11.7409	11.5153	0.000813177	-0.220386	0.000813177	0.00868781
RAD54B	8.23342	8.44978	8.39047	8.72216	8.26359	0.000813796	-0.272374	0.000813796	0.00868946		RAD54B	8.23342	8.44978	8.39047	8.72216	8.26359	0.000813796	-0.272374	0.000813796	0.00868946
CALD1	13.4606	13.3293	12.9421	12.9774	13.0465	0.000815635	0.351822	0.000815635	0.00870413		CALD1	13.4606	13.3293	12.9421	12.9774	13.0465	0.000815635	0.351822	0.000815635	0.00870413
PPP2R3C	7.70163	7.7714	8.05839	8.17012	7.98125	0.000816866	-0.398719	0.000816866	0.00870735		A_87_P014690	6.79141	6.6213	6.75573	6.91944	6.78451	0.000816857	-0.298135	0.000816857	0.00870735
A_87_P014690	6.79141	6.6213	6.75573	6.91944	6.78451	0.000816857	-0.298135	0.000816857	0.00870735		PPP2R3C	7.70163	7.7714	8.05839	8.17012	7.98125	0.000816866	-0.398719	0.000816866	0.00870735
CPNE7	8.00416	8.88609	8.69381	8.34169	8.36867	0.000819599	0.544404	0.000819599	0.0087315		CPNE7	8.00416	8.88609	8.69381	8.34169	8.36867	0.000819599	0.544404	0.000819599	0.0087315
A_87_P032625	8.74501	8.6005	8.90927	9.51532	9.45246	0.000822549	-0.914817	0.000822549	0.00875297		A_87_P119413	10.5952	10.115	9.46907	9.83352	9.55311	0.000822299	0.281458	0.000822299	0.00875297
A_87_P119413	10.5952	10.115	9.46907	9.83352	9.55311	0.000822299	0.281458	0.000822299	0.00875297		A_87_P032625	8.74501	8.6005	8.90927	9.51532	9.45246	0.000822549	-0.914817	0.000822549	0.00875297
A_87_P016934	5.28604	5.84537	6.04488	6.66237	6.62697	0.000825854	-0.817002	0.000825854	0.00878315		A_87_P016934	5.28604	5.84537	6.04488	6.66237	6.62697	0.000825854	-0.817002	0.000825854	0.00878315
UCHL1	11.5266	10.9563	10.0829	10.6504	10.3162	0.000829053	0.305913	0.000829053	0.00880217		A_87_P089470	9.42255	7.8528	8.02982	7.20296	7.38093	0.000828178	0.64984	0.000828178	0.00880217
RAP1GDS1	12.8072	13.1261	13.4011	12.8168	12.9676	0.000828773	0.309212	0.000828773	0.00880217		RAP1GDS1	12.8072	13.1261	13.4011	12.8168	12.9676	0.000828773	0.309212	0.000828773	0.00880217
A_87_P089470	9.42255	7.8528	8.02982	7.20296	7.38093	0.000828178	0.64984	0.000828178	0.00880217		UCHL1	11.5266	10.9563	10.0829	10.6504	10.3162	0.000829053	0.305913	0.000829053	0.00880217
A_87_P006377	12.6793	12.1522	11.9012	11.6317	11.7187	0.000831573	0.520453	0.000831573	0.00881892		A_87_P311512	7.27708	7.38082	6.91736	6.85256	7.10759	0.000831508	0.528262	0.000831508	0.00881892
A_87_P311512	7.27708	7.38082	6.91736	6.85256	7.10759	0.000831508	0.528262	0.000831508	0.00881892		A_87_P006377	12.6793	12.1522	11.9012	11.6317	11.7187	0.000831573	0.520453	0.000831573	0.00881892
A_87_P302208	9.42573	7.4768	6.87799	7.0909	6.72039	0.000832823	0.385898	0.000832823	0.00882717		A_87_P302208	9.42573	7.4768	6.87799	7.0909	6.72039	0.000832823	0.385898	0.000832823	0.00882717
A_87_P015655	7.93684	7.55827	7.47493	7.22088	7.45255	0.000833617	0.337389	0.000833617	0.00883058		A_87_P015655	7.93684	7.55827	7.47493	7.22088	7.45255	0.000833617	0.337389	0.000833617	0.00883058
PTGS1	8.47772	7.94341	7.49054	7.43825	7.64148	0.000834187	0.505162	0.000834187	0.00883162		PTGS1	8.47772	7.94341	7.49054	7.43825	7.64148	0.000834187	0.505162	0.000834187	0.00883162
A_87_P316567	7.78315	7.78778	7.71595	8.08042	8.10831	0.000836429	-0.292636	0.000836429	0.00885035		A_87_P316567	7.78315	7.78778	7.71595	8.08042	8.10831	0.000836429	-0.292636	0.000836429	0.00885035
FLII	11.1398	10.5841	10.5521	10.1588	10.5359	0.000837805	0.425346	0.000837805	0.0088599		FLII	11.1398	10.5841	10.5521	10.1588	10.5359	0.000837805	0.425346	0.000837805	0.0088599
CHAT2	5.0328	5.41637	8.02366	5.97957	7.5555	0.000840862	-0.563207	0.000840862	0.00888201		A_87_P016661	10.1114	10.2372	9.64545	9.82701	9.75535	0.000840452	0.410155	0.000840452	0.00888201
KLHL20	6.29795	6.49098	6.83269	7.03174	7.01922	0.000841319	-0.540762	0.000841319	0.00888201		CHAT2	5.0328	5.41637	8.02366	5.97957	7.5555	0.000840862	-0.563207	0.000840862	0.00888201
A_87_P016661	10.1114	10.2372	9.64545	9.82701	9.75535	0.000840452	0.410155	0.000840452	0.00888201		KLHL20	6.29795	6.49098	6.83269	7.03174	7.01922	0.000841319	-0.540762	0.000841319	0.00888201
A_87_P145568	11.916	11.6899	11.0114	11.3027	11.2224	0.000842589	0.387195	0.000842589	0.00889041		A_87_P145568	11.916	11.6899	11.0114	11.3027	11.2224	0.000842589	0.387195	0.000842589	0.00889041
IFT27	7.97087	8.57344	8.60385	8.94368	8.59921	0.00084427	-0.370241	0.00084427	0.00890313		IFT27	7.97087	8.57344	8.60385	8.94368	8.59921	0.00084427	-0.370241	0.00084427	0.00890313
USP47	7.45747	7.31258	7.58259	7.59241	7.36519	0.000845228	-0.279831	0.000845228	0.00890563		USP47	7.45747	7.31258	7.58259	7.59241	7.36519	0.000845228	-0.279831	0.000845228	0.00890563
GJA8	6.35206	6.74648	6.37803	6.23081	6.32672	0.000845459	0.51567	0.000845459	0.00890563		GJA8	6.35206	6.74648	6.37803	6.23081	6.32672	0.000845459	0.51567	0.000845459	0.00890563
ROCK1	12.4863	12.6014	12.5645	12.1173	12.6147	0.0008478	0.484143	0.0008478	0.00892526		ROCK1	12.4863	12.6014	12.5645	12.1173	12.6147	0.0008478	0.484143	0.0008478	0.00892526
FAM107B	6.62667	7.65307	8.01682	8.26289	7.98548	0.000855717	-0.609829	0.000855717	0.00900355		FAM107B	6.62667	7.65307	8.01682	8.26289	7.98548	0.000855717	-0.609829	0.000855717	0.00900355
NEK8	6.23807	6.04064	6.07182	5.74956	5.91769	0.000856765	0.291075	0.000856765	0.00900951		NEK8	6.23807	6.04064	6.07182	5.74956	5.91769	0.000856765	0.291075	0.000856765	0.00900951
CHP1	12.5899	13.2244	13.1534	13.6543	13.3073	0.000858471	-0.429902	0.000858471	0.00901732		A_87_P063141	6.06328	6.12406	5.77879	5.65201	5.62857	0.000858096	0.47205	0.000858096	0.00901732
A_87_P063141	6.06328	6.12406	5.77879	5.65201	5.62857	0.000858096	0.47205	0.000858096	0.00901732		CHP1	12.5899	13.2244	13.1534	13.6543	13.3073	0.000858471	-0.429902	0.000858471	0.00901732
TNFSF11	5.54314	5.54599	6.25906	5.86775	6.20752	0.000859236	-0.321764	0.000859236	0.0090203		TNFSF11	5.54314	5.54599	6.25906	5.86775	6.20752	0.000859236	-0.321764	0.000859236	0.0090203
PRR5L	7.61665	7.67736	8.12189	8.12412	8.06179	0.000860946	-0.446757	0.000860946	0.00902811		A_87_P178868	12.5556	11.7622	11.8572	11.3502	11.8937	0.000860823	0.411995	0.000860823	0.00902811
A_87_P178868	12.5556	11.7622	11.8572	11.3502	11.8937	0.000860823	0.411995	0.000860823	0.00902811		PRR5L	7.61665	7.67736	8.12189	8.12412	8.06179	0.000860946	-0.446757	0.000860946	0.00902811
A_87_P122663	8.48599	7.82565	8.13781	8.29253	8.64808	0.000862197	-0.466878	0.000862197	0.00903617		A_87_P122663	8.48599	7.82565	8.13781	8.29253	8.64808	0.000862197	-0.466878	0.000862197	0.00903617
A_87_P257838	7.08856	6.76884	6.91903	7.14181	6.83588	0.000863279	-0.372977	0.000863279	0.00904244		A_87_P257838	7.08856	6.76884	6.91903	7.14181	6.83588	0.000863279	-0.372977	0.000863279	0.00904244
CLIC2	10.0141	9.83407	10.4525	9.44605	10.4346	0.000871333	0.388026	0.000871333	0.0091217		CLIC2	10.0141	9.83407	10.4525	9.44605	10.4346	0.000871333	0.388026	0.000871333	0.0091217
TMX4	11.8184	12.0278	12.2355	12.3209	12.0729	0.000873946	-0.293128	0.000873946	0.00913884		C2H8orf45	7.28636	7.09477	6.88667	6.62283	6.90079	0.000873589	0.471938	0.000873589	0.00913884
C2H8orf45	7.28636	7.09477	6.88667	6.62283	6.90079	0.000873589	0.471938	0.000873589	0.00913884		TMX4	11.8184	12.0278	12.2355	12.3209	12.0729	0.000873946	-0.293128	0.000873946	0.00913884
ASB1	5.78978	5.72067	5.7197	6.01739	5.85098	0.00088396	-0.296719	0.00088396	0.0092384		ASB1	5.78978	5.72067	5.7197	6.01739	5.85098	0.00088396	-0.296719	0.00088396	0.0092384
ARL11	5.50671	5.80983	5.80588	6.21771	6.0125	0.000885339	-0.407883	0.000885339	0.00924066		A_87_P010942	11.4898	11.145	10.9268	10.7495	11.0725	0.000885223	0.395551	0.000885223	0.00924066
A_87_P277203	13.1829	12.0705	12.0565	12.3879	12.0051	0.000888126	-0.317418	0.000888126	0.00924066		ARL11	5.50671	5.80983	5.80588	6.21771	6.0125	0.000885339	-0.407883	0.000885339	0.00924066
A_87_P011610	13.0445	13.4412	13.8108	13.7506	13.9494	0.000887777	-0.309393	0.000887777	0.00924066		A_87_P011241	7.49184	7.33447	6.93213	6.93655	6.84758	0.000887248	0.397926	0.000887248	0.00924066
A_87_P305588	7.03884	6.75426	6.6108	6.37245	6.39079	0.000887707	0.38181	0.000887707	0.00924066		MARS	7.42237	7.4774	7.59059	6.69196	7.30821	0.000887443	0.78544	0.000887443	0.00924066
A_87_P010942	11.4898	11.145	10.9268	10.7495	11.0725	0.000885223	0.395551	0.000885223	0.00924066		A_87_P305588	7.03884	6.75426	6.6108	6.37245	6.39079	0.000887707	0.38181	0.000887707	0.00924066
A_87_P011241	7.49184	7.33447	6.93213	6.93655	6.84758	0.000887248	0.397926	0.000887248	0.00924066		A_87_P011610	13.0445	13.4412	13.8108	13.7506	13.9494	0.000887777	-0.309393	0.000887777	0.00924066
VIP	11.004	11.1666	9.95057	10.7152	10.5947	0.000888018	0.45148	0.000888018	0.00924066		VIP	11.004	11.1666	9.95057	10.7152	10.5947	0.000888018	0.45148	0.000888018	0.00924066
MARS	7.42237	7.4774	7.59059	6.69196	7.30821	0.000887443	0.78544	0.000887443	0.00924066		A_87_P277203	13.1829	12.0705	12.0565	12.3879	12.0051	0.000888126	-0.317418	0.000888126	0.00924066
NDUFA9	13.4459	13.0634	13.3883	13.3061	13.2191	0.000889094	-0.24268	0.000889094	0.00924559		NDUFA9	13.4459	13.0634	13.3883	13.3061	13.2191	0.000889094	-0.24268	0.000889094	0.00924559
A_87_P080401	6.11395	7.66415	6.84203	6.90373	6.24994	0.000891555	0.760415	0.000891555	0.00926603		A_87_P080401	6.11395	7.66415	6.84203	6.90373	6.24994	0.000891555	0.760415	0.000891555	0.00926603
NMNAT3	7.45412	7.95207	8.49136	8.33275	8.12256	0.000892852	-0.380683	0.000892852	0.00927437		NMNAT3	7.45412	7.95207	8.49136	8.33275	8.12256	0.000892852	-0.380683	0.000892852	0.00927437
ZNF207	7.4588	7.14596	7.65712	7.68184	7.72098	0.000896144	-0.535881	0.000896144	0.00927721		MRPL14	12.5661	12.8194	12.7786	13.1125	12.8013	0.000894384	-0.293015	0.000894384	0.00927721
NDUFAF4	8.10489	8.06038	8.11095	8.37648	8.08362	0.000896728	-0.316098	0.000896728	0.00927721		A_87_P122228	8.94417	8.50632	8.16754	7.90258	8.31449	0.000894755	0.603742	0.000894755	0.00927721
A_87_P023686	7.66602	7.79459	7.73539	8.10432	8.17481	0.000897091	-0.30973	0.000897091	0.00927721		A_87_P110423	10.2985	9.38866	9.4606	8.84083	9.76221	0.000895131	0.547825	0.000895131	0.00927721
MRPL14	12.5661	12.8194	12.7786	13.1125	12.8013	0.000894384	-0.293015	0.000894384	0.00927721		CHGB	7.97481	7.50791	7.21679	7.07284	7.53415	0.00089555	0.435069	0.00089555	0.00927721
ARID1A	6.42753	6.70393	6.14728	6.30176	6.2833	0.000895858	0.402171	0.000895858	0.00927721		ARID1A	6.42753	6.70393	6.14728	6.30176	6.2833	0.000895858	0.402171	0.000895858	0.00927721
CHGB	7.97481	7.50791	7.21679	7.07284	7.53415	0.00089555	0.435069	0.00089555	0.00927721		ZNF207	7.4588	7.14596	7.65712	7.68184	7.72098	0.000896144	-0.535881	0.000896144	0.00927721
A_87_P110423	10.2985	9.38866	9.4606	8.84083	9.76221	0.000895131	0.547825	0.000895131	0.00927721		NDUFAF4	8.10489	8.06038	8.11095	8.37648	8.08362	0.000896728	-0.316098	0.000896728	0.00927721
A_87_P122228	8.94417	8.50632	8.16754	7.90258	8.31449	0.000894755	0.603742	0.000894755	0.00927721		A_87_P023686	7.66602	7.79459	7.73539	8.10432	8.17481	0.000897091	-0.30973	0.000897091	0.00927721
KCNK13	6.08249	6.86944	6.90308	7.16785	6.8185	0.000898524	-0.298409	0.000898524	0.0092869		KCNK13	6.08249	6.86944	6.90308	7.16785	6.8185	0.000898524	-0.298409	0.000898524	0.0092869
DDR2	8.30911	8.02602	7.50057	7.5854	7.57389	0.000899864	0.440622	0.000899864	0.00929562		DDR2	8.30911	8.02602	7.50057	7.5854	7.57389	0.000899864	0.440622	0.000899864	0.00929562
A_87_P026237	10.3548	10.0953	9.66677	9.8008	10.0569	0.000901658	0.294544	0.000901658	0.00930901		A_87_P026237	10.3548	10.0953	9.66677	9.8008	10.0569	0.000901658	0.294544	0.000901658	0.00930901
PXK	11.4944	13.22	12.8806	12.9032	12.5829	0.000905207	0.31678	0.000905207	0.0093405		PXK	11.4944	13.22	12.8806	12.9032	12.5829	0.000905207	0.31678	0.000905207	0.0093405
A_87_P018709	6.28964	6.18548	6.00817	5.73317	5.83398	0.000906817	0.452307	0.000906817	0.00935196		A_87_P018709	6.28964	6.18548	6.00817	5.73317	5.83398	0.000906817	0.452307	0.000906817	0.00935196
A_87_P018647	9.32681	9.32954	9.48271	9.63357	9.49519	0.000907547	-0.304033	0.000907547	0.00935284		A_87_P018647	9.32681	9.32954	9.48271	9.63357	9.49519	0.000907547	-0.304033	0.000907547	0.00935284
A_87_P030450	7.44182	7.15895	6.96275	6.63811	7.05408	0.000907902	0.520835	0.000907902	0.00935284		A_87_P030450	7.44182	7.15895	6.96275	6.63811	7.05408	0.000907902	0.520835	0.000907902	0.00935284
A_87_P228383	11.4835	10.8401	10.9603	10.5859	10.9389	0.000910078	0.254168	0.000910078	0.0093701		A_87_P228383	11.4835	10.8401	10.9603	10.5859	10.9389	0.000910078	0.254168	0.000910078	0.0093701
A_87_P010887	8.61147	8.34439	7.94748	7.68103	7.88524	0.000911842	0.663358	0.000911842	0.0093831		A_87_P010887	8.61147	8.34439	7.94748	7.68103	7.88524	0.000911842	0.663358	0.000911842	0.0093831
S100B	11.6348	12.5189	11.4602	12.1098	11.4443	0.000912441	0.409077	0.000912441	0.00938411		S100B	11.6348	12.5189	11.4602	12.1098	11.4443	0.000912441	0.409077	0.000912441	0.00938411
NUFIP1	7.68222	7.61134	7.8153	7.98996	7.6961	0.000915042	-0.37862	0.000915042	0.00940569		NUFIP1	7.68222	7.61134	7.8153	7.98996	7.6961	0.000915042	-0.37862	0.000915042	0.00940569
A_87_P088441	14.0827	13.4389	13.2652	13.0202	13.4933	0.000916233	0.418712	0.000916233	0.00941044		A_87_P088441	14.0827	13.4389	13.2652	13.0202	13.4933	0.000916233	0.418712	0.000916233	0.00941044
CRLS1	8.86328	8.08873	8.19098	7.55923	8.40219	0.00091651	0.529493	0.00091651	0.00941044		CRLS1	8.86328	8.08873	8.19098	7.55923	8.40219	0.00091651	0.529493	0.00091651	0.00941044
A_87_P023932	10.4118	9.14893	8.56039	8.50964	9.23247	0.000917368	0.639291	0.000917368	0.00941408		A_87_P023932	10.4118	9.14893	8.56039	8.50964	9.23247	0.000917368	0.639291	0.000917368	0.00941408
A_87_P007958	9.90848	9.71976	9.42643	9.37816	9.5507	0.000918831	0.341602	0.000918831	0.00942219		A_87_P007958	9.90848	9.71976	9.42643	9.37816	9.5507	0.000918831	0.341602	0.000918831	0.00942219
ARID5A	9.20727	8.86891	9.42331	8.4447	9.56826	0.000919164	0.424216	0.000919164	0.00942219		ARID5A	9.20727	8.86891	9.42331	8.4447	9.56826	0.000919164	0.424216	0.000919164	0.00942219
A_87_P163093	5.84329	6.88086	8.99399	7.32013	8.71903	0.000921187	-0.439272	0.000921187	0.00943487		A_87_P163093	5.84329	6.88086	8.99399	7.32013	8.71903	0.000921187	-0.439272	0.000921187	0.00943487
LOC429440	6.17038	6.73287	6.46501	6.13144	6.28315	0.000921409	0.601433	0.000921409	0.00943487		LOC429440	6.17038	6.73287	6.46501	6.13144	6.28315	0.000921409	0.601433	0.000921409	0.00943487
CCT5	11.6432	11.8668	12.0098	12.1232	11.8714	0.000924791	-0.256369	0.000924791	0.00946432		CCT5	11.6432	11.8668	12.0098	12.1232	11.8714	0.000924791	-0.256369	0.000924791	0.00946432
A_87_P012691	11.1129	10.3743	10.5315	10.0048	10.3259	0.000926024	0.369558	0.000926024	0.00947176		A_87_P012691	11.1129	10.3743	10.5315	10.0048	10.3259	0.000926024	0.369558	0.000926024	0.00947176
SNX13	5.25544	5.45682	5.8335	5.99088	6.02882	0.000926639	-0.534054	0.000926639	0.00947288		SNX13	5.25544	5.45682	5.8335	5.99088	6.02882	0.000926639	-0.534054	0.000926639	0.00947288
A_87_P141938	7.24722	8.25783	7.34877	7.7633	7.45997	0.000934426	0.494527	0.000934426	0.00954727		A_87_P141938	7.24722	8.25783	7.34877	7.7633	7.45997	0.000934426	0.494527	0.000934426	0.00954727
A_87_P017578	9.45613	9.61281	9.12626	9.24906	9.5271	0.000935066	0.36375	0.000935066	0.00954859		A_87_P017578	9.45613	9.61281	9.12626	9.24906	9.5271	0.000935066	0.36375	0.000935066	0.00954859
ADAMTS5	7.85462	8.25507	7.36775	7.74476	7.32876	0.000937667	0.510311	0.000937667	0.00956993		ADAMTS5	7.85462	8.25507	7.36775	7.74476	7.32876	0.000937667	0.510311	0.000937667	0.00956993
A_87_P017711	5.72637	5.94994	5.9365	6.26886	6.08806	0.000940052	-0.318922	0.000940052	0.00957723		A_87_P011901	9.30199	8.0608	7.78824	7.60543	7.96817	0.000939365	0.455367	0.000939365	0.00957723
IPO5	9.40951	8.94666	8.97523	9.2217	8.74686	0.000939773	-0.275036	0.000939773	0.00957723		IPO5	9.40951	8.94666	8.97523	9.2217	8.74686	0.000939773	-0.275036	0.000939773	0.00957723
A_87_P107623	9.18681	9.23943	8.83402	8.88916	9.17556	0.000940429	0.350262	0.000940429	0.00957723		A_87_P017711	5.72637	5.94994	5.9365	6.26886	6.08806	0.000940052	-0.318922	0.000940052	0.00957723
A_87_P011901	9.30199	8.0608	7.78824	7.60543	7.96817	0.000939365	0.455367	0.000939365	0.00957723		A_87_P107623	9.18681	9.23943	8.83402	8.88916	9.17556	0.000940429	0.350262	0.000940429	0.00957723
A_87_P012290	13.2518	12.9447	13.2264	13.3008	13.4836	0.000941602	-0.356116	0.000941602	0.00957875		LOC422310	9.14526	9.20419	8.76142	8.7825	9.03544	0.000941189	0.421684	0.000941189	0.00957875
LOC422310	9.14526	9.20419	8.76142	8.7825	9.03544	0.000941189	0.421684	0.000941189	0.00957875		A_87_P012290	13.2518	12.9447	13.2264	13.3008	13.4836	0.000941602	-0.356116	0.000941602	0.00957875
A_87_P024332	7.07666	7.83852	7.60886	8.11121	7.67286	0.000942771	-0.272689	0.000942771	0.00958544		A_87_P024332	7.07666	7.83852	7.60886	8.11121	7.67286	0.000942771	-0.272689	0.000942771	0.00958544
JAKMIP1	5.72442	6.43448	6.87374	6.81237	7.1782	0.000947422	-0.377889	0.000947422	0.0096275		JAKMIP1	5.72442	6.43448	6.87374	6.81237	7.1782	0.000947422	-0.377889	0.000947422	0.0096275
A_87_P084401	11.8527	10.5271	10.7309	10.0015	10.7057	0.000949985	0.525638	0.000949985	0.0096483		A_87_P084401	11.8527	10.5271	10.7309	10.0015	10.7057	0.000949985	0.525638	0.000949985	0.0096483
RAB35	13.3672	13.7714	13.907	14.0547	13.8222	0.000952147	-0.283334	0.000952147	0.00966501		RAB35	13.3672	13.7714	13.907	14.0547	13.8222	0.000952147	-0.283334	0.000952147	0.00966501
ARL6IP1	12.062	11.5287	12.0583	11.841	11.8383	0.000954943	-0.312306	0.000954943	0.00968814		ARL6IP1	12.062	11.5287	12.0583	11.841	11.8383	0.000954943	-0.312306	0.000954943	0.00968814
ACLY	7.58037	7.44128	7.38191	7.09402	7.29037	0.000957881	0.347259	0.000957881	0.00971269		ACLY	7.58037	7.44128	7.38191	7.09402	7.29037	0.000957881	0.347259	0.000957881	0.00971269
UBE2G2	12.5176	13.2029	13.2439	13.546	13.1041	0.000960321	-0.343167	0.000960321	0.00973215		UBE2G2	12.5176	13.2029	13.2439	13.546	13.1041	0.000960321	-0.343167	0.000960321	0.00973215
A_87_P019909	13.1529	13.7259	13.7727	13.9897	13.8953	0.000960999	-0.263786	0.000960999	0.00973375		A_87_P019909	13.1529	13.7259	13.7727	13.9897	13.8953	0.000960999	-0.263786	0.000960999	0.00973375
BOD1	11.8595	11.7133	11.9217	11.9446	11.8681	0.000963266	-0.231268	0.000963266	0.00975144		BOD1	11.8595	11.7133	11.9217	11.9446	11.8681	0.000963266	-0.231268	0.000963266	0.00975144
A_87_P264983	11.3556	10.3659	10.28	10.0807	10.3335	0.000965962	0.285271	0.000965962	0.00976817		A_87_P175133	10.1527	9.63928	9.75715	9.3223	9.52494	0.000965542	0.316974	0.000965542	0.00976817
A_87_P175133	10.1527	9.63928	9.75715	9.3223	9.52494	0.000965542	0.316974	0.000965542	0.00976817		A_87_P264983	11.3556	10.3659	10.28	10.0807	10.3335	0.000965962	0.285271	0.000965962	0.00976817
A_87_P035917	5.95089	5.63311	5.81398	5.34847	5.65782	0.000968988	0.28464	0.000968988	0.00978819		A_87_P014470	12.4446	12.3858	12.2655	12.0659	12.5767	0.000968889	0.319869	0.000968889	0.00978819
A_87_P014470	12.4446	12.3858	12.2655	12.0659	12.5767	0.000968889	0.319869	0.000968889	0.00978819		A_87_P035917	5.95089	5.63311	5.81398	5.34847	5.65782	0.000968988	0.28464	0.000968988	0.00978819
ZFYVE19	11.5857	11.597	11.5712	11.3175	11.4714	0.000969825	0.279426	0.000969825	0.00979136		ZFYVE19	11.5857	11.597	11.5712	11.3175	11.4714	0.000969825	0.279426	0.000969825	0.00979136
OMA1	11.3105	10.9005	11.0828	11.1563	10.986	0.000971758	-0.255851	0.000971758	0.00980559		OMA1	11.3105	10.9005	11.0828	11.1563	10.986	0.000971758	-0.255851	0.000971758	0.00980559
SEC22A	11.4983	12.0024	11.9099	12.2317	12.0097	0.000972661	-0.229368	0.000972661	0.00980941		SEC22A	11.4983	12.0024	11.9099	12.2317	12.0097	0.000972661	-0.229368	0.000972661	0.00980941
A_87_P001336	8.1242	8.65573	8.10514	8.19922	8.14765	0.000973455	0.456512	0.000973455	0.00981214		A_87_P001336	8.1242	8.65573	8.10514	8.19922	8.14765	0.000973455	0.456512	0.000973455	0.00981214
ARNTL2	7.21844	6.54627	7.03857	7.02666	6.6386	0.000977198	-0.480394	0.000977198	0.00984456		ARNTL2	7.21844	6.54627	7.03857	7.02666	6.6386	0.000977198	-0.480394	0.000977198	0.00984456
A_87_P122338	10.2012	9.23692	9.33427	8.80728	9.21765	0.000977864	0.429646	0.000977864	0.00984597		A_87_P122338	10.2012	9.23692	9.33427	8.80728	9.21765	0.000977864	0.429646	0.000977864	0.00984597
A_87_P094256	5.6973	5.90992	7.04963	6.36718	7.02944	0.000983412	-0.457261	0.000983412	0.00988763		CYHR1	6.67242	7.14615	6.60896	6.64958	6.62122	0.000982602	0.496575	0.000982602	0.00988763
A_87_P180473	9.49967	12.15	12.1701	12.5017	12.1092	0.00098413	-0.351659	0.00098413	0.00988763		A_87_P094256	5.6973	5.90992	7.04963	6.36718	7.02944	0.000983412	-0.457261	0.000983412	0.00988763
A_87_P092091	5.97901	6.08328	6.9223	6.4046	6.89518	0.000985171	-0.321322	0.000985171	0.00988763		A_87_P023750	15.0446	14.9257	14.6758	14.5206	14.3307	0.000983646	0.405108	0.000983646	0.00988763
MRPL42	12.4911	13.1074	13.1231	13.3889	12.9576	0.000984815	-0.281514	0.000984815	0.00988763		A_87_P180473	9.49967	12.15	12.1701	12.5017	12.1092	0.00098413	-0.351659	0.00098413	0.00988763
A_87_P023750	15.0446	14.9257	14.6758	14.5206	14.3307	0.000983646	0.405108	0.000983646	0.00988763		MRPL42	12.4911	13.1074	13.1231	13.3889	12.9576	0.000984815	-0.281514	0.000984815	0.00988763
CYHR1	6.67242	7.14615	6.60896	6.64958	6.62122	0.000982602	0.496575	0.000982602	0.00988763		A_87_P092091	5.97901	6.08328	6.9223	6.4046	6.89518	0.000985171	-0.321322	0.000985171	0.00988763
A_87_P124678	12.0266	14.0198	13.4952	13.2339	13.5397	0.000985932	0.785869	0.000985932	0.00988996		A_87_P124678	12.0266	14.0198	13.4952	13.2339	13.5397	0.000985932	0.785869	0.000985932	0.00988996
A_87_P240248	10.1277	9.81758	9.77296	9.36828	9.78303	0.000989642	0.449293	0.000989642	0.00992186		A_87_P240248	10.1277	9.81758	9.77296	9.36828	9.78303	0.000989642	0.449293	0.000989642	0.00992186
SORL1	10.9875	9.08141	8.37554	8.5855	8.74378	0.000990991	0.495914	0.000990991	0.00993007		SORL1	10.9875	9.08141	8.37554	8.5855	8.74378	0.000990991	0.495914	0.000990991	0.00993007
A_87_P207398	12.7613	12.2814	12.5958	12.6134	12.6904	0.000991874	-0.331966	0.000991874	0.0099336		A_87_P207398	12.7613	12.2814	12.5958	12.6134	12.6904	0.000991874	-0.331966	0.000991874	0.0099336
TMEM159	12.0675	11.9117	12.1236	12.1394	12.1024	0.000992832	-0.227639	0.000992832	0.00993788		TMEM159	12.0675	11.9117	12.1236	12.1394	12.1024	0.000992832	-0.227639	0.000992832	0.00993788
A_87_P125673	14.2976	13.5464	13.923	13.2268	13.7355	0.000994178	0.319608	0.000994178	0.00994604		A_87_P125673	14.2976	13.5464	13.923	13.2268	13.7355	0.000994178	0.319608	0.000994178	0.00994604
DIEXF	7.86908	8.00857	7.90191	8.52707	8.32959	0.000995475	-0.518503	0.000995475	0.00995369		DIEXF	7.86908	8.00857	7.90191	8.52707	8.32959	0.000995475	-0.518503	0.000995475	0.00995369
A_87_P023456	6.81782	7.0716	7.02011	7.38179	7.02106	0.000996575	-0.310187	0.000996575	0.00995937		A_87_P023456	6.81782	7.0716	7.02011	7.38179	7.02106	0.000996575	-0.310187	0.000996575	0.00995937
RCJMB04_34J1	10.5165	10.34	10.1862	10.579	10.1835	0.00100419	-0.239034	0.00100419	0.0100274
A_87_P065756	6.3299	6.21648	6.11418	5.95558	5.82462	0.00100499	0.2609	0.00100499	0.0100274
LRSAM1	8.18603	8.32223	7.78458	7.94935	7.70189	0.00100486	0.372879	0.00100486	0.0100274
A_87_P082631	5.39033	6.59724	5.79861	6.9937	5.71745	0.00100577	-0.396456	0.00100577	0.0100299
TSC22D3	9.13233	8.95102	8.65508	8.61983	8.35487	0.00100729	0.331193	0.00100729	0.0100396
A_87_P001245	8.70815	8.5765	8.51613	8.15904	8.17854	0.00100871	0.417455	0.00100871	0.0100484
LOC777378	8.23455	8.55631	9.0855	9.05713	9.05745	0.00101484	-0.500819	0.00101484	0.0101042
A_87_P014232	7.60978	7.41956	7.52642	7.77157	7.86252	0.00101567	-0.352006	0.00101567	0.0101046
A_87_P123878	10.3493	9.0154	9.6241	8.56597	9.5706	0.00101596	0.449432	0.00101596	0.0101046
TH1L	5.22874	5.97288	5.97698	6.6095	6.39875	0.00101832	-0.636626	0.00101832	0.0101182
A_87_P018816	8.30735	7.50514	7.72076	7.87221	7.86879	0.00101896	-0.36707	0.00101896	0.0101182
ALC	5.96566	5.85502	5.54031	5.62067	5.59232	0.00101881	0.234351	0.00101881	0.0101182
HRH4	6.19282	6.64884	6.83489	6.99384	7.08559	0.00102176	-0.344997	0.00102176	0.0101406
A_87_P126008	10.0571	9.31056	8.92721	8.92862	9.17161	0.00102265	0.381946	0.00102265	0.0101441
RNF166	12.81	11.5576	11.469	11.1609	11.8492	0.00102478	0.396636	0.00102478	0.0101598
A_87_P178768	5.95067	6.59348	7.47088	6.92762	7.25818	0.00102715	-0.334139	0.00102715	0.0101722
A_87_P132303	5.906	6.85233	8.13496	7.1658	7.80279	0.0010282	-0.313464	0.0010282	0.0101722
SLITRK6	6.34176	6.00893	6.30581	6.27975	5.99234	0.001028	-0.270819	0.001028	0.0101722
A_87_P017633	9.22444	8.69932	8.72974	8.38285	8.60864	0.00102801	0.316467	0.00102801	0.0101722
LOC419665	6.09155	6.42523	6.05572	6.11417	5.99235	0.00102882	0.311058	0.00102882	0.0101729
A_87_P010135	16	15.0611	15.0223	14.6053	15.3224	0.00102975	0.455786	0.00102975	0.0101768
PIK3R6	7.54825	8.48784	9.07036	8.18409	9.14041	0.00103065	0.303754	0.00103065	0.0101803
SEMA4G	13.3512	12.9935	12.6538	12.6271	12.7792	0.00103122	0.366436	0.00103122	0.0101806
A_87_P037104	10.0605	9.49888	10.0301	9.77732	10.0334	0.00103321	-0.278446	0.00103321	0.0101949
UCN3	11.5212	10.93	10.8615	11.307	10.6492	0.00103473	-0.376922	0.00103473	0.0101983
TMEM163	6.55986	5.93107	5.62034	5.57001	5.51366	0.00103475	0.361059	0.00103475	0.0101983
ADAM22	8.94697	8.2058	7.78735	7.78714	7.97447	0.0010352	0.418663	0.0010352	0.0101983
A_87_P304403	6.59734	5.86289	6.14124	6.25413	6.02763	0.00103782	-0.391238	0.00103782	0.0102188
A_87_P107368	5.64981	6.11151	6.63087	6.47463	6.76182	0.00103877	-0.363115	0.00103877	0.0102227
C5H11orf74	8.40523	8.45805	8.31523	8.8551	8.33648	0.00104196	-0.397049	0.00104196	0.0102465
HTRA3	10.3599	10.2908	9.13876	9.82343	9.34189	0.00104227	0.467364	0.00104227	0.0102465
A_87_P014988	10.3343	9.53967	9.41136	9.24339	9.41629	0.00104351	0.296273	0.00104351	0.0102533
C7H2orf69	8.7369	8.74771	8.55361	9.00146	8.72648	0.00104416	-0.253742	0.00104416	0.0102542
PXDNL	7.6946	8.12581	7.25275	7.55954	7.66856	0.00104625	0.566269	0.00104625	0.0102694
PITPNB	10.607	10.5769	10.9964	10.8909	10.8805	0.00104987	-0.314084	0.00104987	0.0102834
KLHL6	7.3632	7.95133	8.80565	8.23491	8.83952	0.00104891	-0.28358	0.00104891	0.0102834
LAMA5	11.7328	10.4941	9.5353	10.0567	10.1318	0.00104868	0.437396	0.00104868	0.0102834
A_87_P017837	10.6473	9.65877	9.3087	9.19238	9.5408	0.00104952	0.466384	0.00104952	0.0102834
LOC426897	6.51948	7.50746	7.20136	6.97386	6.63324	0.00105086	0.533594	0.00105086	0.0102877
RAB2A	11.6121	11.2582	11.8995	11.5899	11.649	0.00105226	-0.33175	0.00105226	0.0102959
A_87_P101536	8.98488	10.9576	9.80964	10.3907	9.38878	0.00105428	0.566896	0.00105428	0.0103104
CLK3	7.73864	7.47143	7.78886	7.81735	7.78824	0.00105487	-0.345924	0.00105487	0.0103107
A_87_P010126	7.57632	6.82394	7.24196	7.40228	7.60848	0.00106058	-0.578338	0.00106058	0.0103611
A_87_P016653	10.4308	10.1904	10.471	9.79402	10.3468	0.00106198	0.396404	0.00106198	0.0103694
A_87_P252688	9.46065	7.00732	7.07999	6.51511	7.25612	0.00106402	0.492213	0.00106402	0.0103839
AUTS2	9.80946	8.72227	8.1784	8.26194	8.66921	0.0010679	0.460332	0.0010679	0.010411
A_87_P003751	8.61479	8.28788	8.23141	7.8102	8.18895	0.00106755	0.477673	0.00106755	0.010411
A_87_P012470	9.82441	9.61951	9.06796	9.32878	9.57122	0.00107107	0.290731	0.00107107	0.0104364
PNAT3	14.2352	13.5752	13.274	13.2855	13.3828	0.0010748	0.28973	0.0010748	0.0104673
MPZL3	13.9775	13.8188	13.7598	14.0764	13.8023	0.00107614	-0.257564	0.00107614	0.0104749
SEZ6L	7.01944	5.48562	5.34251	5.20586	5.28522	0.00107673	0.279767	0.00107673	0.0104752
CEP55	6.45766	6.58489	6.74601	6.94855	7.06434	0.0010806	-0.363662	0.0010806	0.0105019
LOC426359	6.97488	7.31027	6.90218	6.81563	6.86832	0.0010801	0.49464	0.0010801	0.0105019
SUSD3	5.50332	6.50586	7.13282	7.30077	7.61172	0.00108245	-0.794912	0.00108245	0.0105144
FCGBP	11.2772	12.6503	11.5857	11.9245	12.0951	0.00108329	0.725814	0.00108329	0.0105171
CRK	8.1475	8.25093	8.76505	8.71448	8.48151	0.00108803	-0.463544	0.00108803	0.0105467
PLEKHO1	11.4701	11.0766	11.3374	10.8214	11.391	0.001088	0.255229	0.001088	0.0105467
A_87_P305933	8.01552	8.34136	7.97162	7.75319	7.69606	0.00108795	0.588174	0.00108795	0.0105467
A_87_P152948	6.75121	7.33706	7.54014	7.68044	7.52003	0.00109029	-0.343382	0.00109029	0.0105632
OSGIN2	5.82533	5.82477	6.29114	6.12555	6.14519	0.00109296	-0.300789	0.00109296	0.0105836
A_87_P080506	6.97511	7.08877	7.16346	7.48587	7.08024	0.00109688	-0.397097	0.00109688	0.010616
SLC9A3	5.57379	6.35959	6.41193	6.87851	6.72473	0.0010986	-0.518922	0.0010986	0.0106272
TAF4	7.73353	7.42468	7.71174	7.77887	7.71851	0.00110147	-0.354184	0.00110147	0.0106397
NDE1	8.95842	9.59065	9.57177	9.88942	9.52257	0.0011016	-0.298776	0.0011016	0.0106397
DCAF7	9.67551	9.77956	9.57863	10.0547	9.64329	0.00110147	-0.27519	0.00110147	0.0106397
PYROXD2	8.20191	6.58371	6.2749	6.2272	6.44235	0.00110267	0.356506	0.00110267	0.0106412
A_87_P018214	12.4881	12.435	12.0091	11.9042	12.433	0.00110289	0.530787	0.00110289	0.0106412
CCNB2	12.2273	12.0815	12.1917	12.3527	12.1938	0.00110357	-0.271199	0.00110357	0.0106422
DPM2	9.54007	10.0602	10.425	10.4809	10.0222	0.00111401	-0.420723	0.00111401	0.010731
TRIM69	8.12693	7.60242	7.55931	7.28166	7.32739	0.00111367	0.320759	0.00111367	0.010731
SIX4	6.75372	7.02201	6.66112	6.6666	6.61519	0.0011145	0.355412	0.0011145	0.010731
A_87_P155983	11.0891	11.2524	11.2299	11.4991	11.3354	0.00111671	-0.246726	0.00111671	0.0107468
JDP2	9.45677	9.4491	9.03653	9.07978	9.00466	0.00112263	0.369313	0.00112263	0.0107983
A_87_P079836	8.03491	8.71122	8.87331	9.58507	9.1506	0.00112446	-0.873843	0.00112446	0.0108103
LOC770729	9.99213	10.8869	10.8987	11.3835	11.0506	0.00112602	-0.496564	0.00112602	0.0108198
A_87_P306593	6.44501	6.87039	7.08068	5.95461	6.50839	0.00112733	0.915785	0.00112733	0.0108268
A_87_P017061	10.077	10.6283	10.3271	10.2991	10.567	0.00113003	0.329225	0.00113003	0.0108471
A_87_P011941	7.49397	6.82156	6.40463	6.37918	6.65456	0.00113091	0.442383	0.00113091	0.01085
TGFBR1	5.79458	6.01816	6.27836	6.62099	6.26353	0.00113308	-0.602831	0.00113308	0.0108546
A_87_P130288	6.0406	6.72806	8.83792	7.16274	8.46254	0.00113313	-0.434673	0.00113313	0.0108546
PDLIM3	10.0475	10.0877	9.87238	9.56379	9.16166	0.00113233	0.523913	0.00113233	0.0108546
A_87_P013422	10.7904	10.3707	10.1055	9.94338	10.4929	0.0011349	0.427313	0.0011349	0.010866
A_87_P024255	11.9345	12.1827	12.4398	12.3834	12.427	0.00113772	-0.200644	0.00113772	0.0108874
A_87_P011005	8.77972	9.1593	8.23549	8.79341	8.75645	0.0011418	0.365887	0.0011418	0.0109209
A_87_P014829	9.01186	9.2196	9.08979	9.47818	9.24626	0.00114286	-0.258578	0.00114286	0.0109254
FHL2	12.2681	11.8075	11.9844	11.5334	11.9471	0.00114531	0.274067	0.00114531	0.0109433
LOC420860	13.0398	13.087	13.4429	13.412	13.2854	0.00114711	-0.325067	0.00114711	0.0109549
RILP	12.4507	13.2392	12.8061	13.0184	12.7696	0.00115141	0.220801	0.00115141	0.0109903
A_87_P012580	7.27721	6.66133	7.01847	6.97942	6.75347	0.00116242	-0.318086	0.00116242	0.0110898
LOC418390	11.1924	11.3458	11.1243	11.0347	10.8485	0.00116404	0.31112	0.00116404	0.0110996
PPP3R1	12.0876	12.0719	12.4596	12.3773	12.4358	0.00116672	-0.30547	0.00116672	0.0111185
LOC429451	9.0222	8.81336	10.3252	8.40909	10.3636	0.00116722	0.404269	0.00116722	0.0111185
A_87_P093686	8.05114	8.68314	9.76919	9.07296	9.78618	0.00116913	-0.389818	0.00116913	0.0111311
LCP2	6.57599	8.03776	9.16255	8.44131	9.35869	0.00117317	-0.403544	0.00117317	0.0111502
ADORA2A	5.72415	6.18658	6.75881	6.58517	6.86843	0.00117351	-0.398595	0.00117351	0.0111502
CDKL2	9.62365	9.59502	9.92316	9.98941	9.8404	0.00117255	-0.394382	0.00117255	0.0111502
A_87_P011733	11.7403	10.6221	11.0543	10.1712	11.0283	0.00117197	0.450893	0.00117197	0.0111502
A_87_P012265	10.6997	9.89063	9.19671	9.50943	9.62891	0.001175	0.381196	0.001175	0.0111587
A_87_P303048	7.62511	6.53645	7.45511	7.69381	7.6189	0.0011774	-1.15736	0.0011774	0.0111647
OCC-1	7.18367	7.27822	7.09047	7.92104	7.78226	0.00117789	-0.642817	0.00117789	0.0111647
SMURF1	5.77585	6.03085	6.08204	6.3593	6.14853	0.00117802	-0.328456	0.00117802	0.0111647
A_87_P121508	9.12111	7.49362	7.72156	6.93655	7.79532	0.00117661	0.557069	0.00117661	0.0111647
A_87_P006695	6.89427	7.21836	7.3344	7.65099	7.11988	0.00118174	-0.432629	0.00118174	0.0111806
DYRK3	9.1068	9.23003	9.19962	9.49261	9.01893	0.00118125	-0.262576	0.00118125	0.0111806
A_87_P011272	9.90834	9.66524	9.92085	9.87989	10.0444	0.00118209	-0.214649	0.00118209	0.0111806
LOC416916	10.1251	8.69776	8.77967	8.41216	8.80128	0.00118151	0.285609	0.00118151	0.0111806
TTI1	11.9757	11.3141	10.9803	11.0129	11.2927	0.00118494	0.301175	0.00118494	0.0111962
A_87_P014874	10.7789	10.6238	10.2295	10.2221	10.546	0.00118457	0.401657	0.00118457	0.0111962
SIRT4	8.98194	8.78696	8.80544	9.15965	9.01631	0.00118998	-0.372691	0.00118998	0.0112381
SLC12A4	11.1175	11.1247	11.0797	11.4477	11.1028	0.0011941	-0.322964	0.0011941	0.0112657
ASNSD1	10.8481	11.2018	11.5352	11.4572	11.127	0.0011939	-0.255442	0.0011939	0.0112657
A_87_P014307	5.45146	6.06906	5.87159	6.88564	6.65681	0.00120004	-0.816577	0.00120004	0.011299
A_87_P017027	12.2262	11.5944	11.9321	11.9674	12.1064	0.00119896	-0.372926	0.00119896	0.011299
ANKIB1	9.34477	9.33402	9.49129	9.59128	9.48316	0.00119832	-0.257255	0.00119832	0.011299
ETNK1	8.61521	9.74798	9.13656	9.22562	8.72173	0.00119954	0.522358	0.00119954	0.011299
EIF4G3	12.3415	11.6705	11.6339	11.3563	11.463	0.00120076	0.314202	0.00120076	0.0113
A_87_P104488	5.97153	5.64086	6.2938	5.97091	6.22818	0.00120248	-0.330051	0.00120248	0.0113106
HNRNPD	13.5868	13.2167	13.313	12.9474	13.4084	0.0012049	0.269286	0.0012049	0.011322
ACAD11	12.8698	11.1172	11.0348	10.7678	10.6874	0.00120464	0.349422	0.00120464	0.011322
A_87_P075861	6.04679	6.5005	6.48491	6.92342	6.52084	0.0012079	-0.422927	0.0012079	0.0113285
STK25	6.281	6.3881	6.53165	6.80838	6.67598	0.00120922	-0.42028	0.00120922	0.0113285
A_87_P011052	7.82033	7.69606	8.04414	8.07233	7.85199	0.00120897	-0.376269	0.00120897	0.0113285
NEIL3	6.76857	6.6717	6.71394	7.02315	7.04	0.00120844	-0.351451	0.00120844	0.0113285
RCJMB04_6C17	10.7154	10.8097	10.7514	11.0169	10.8113	0.00120916	-0.207162	0.00120916	0.0113285
A_87_P324767	6.02336	6.41747	5.96044	6.03791	6.06692	0.0012064	0.379557	0.0012064	0.0113285
SLC23A1	12.9627	10.301	10.187	9.76959	10.1399	0.00121037	0.531378	0.00121037	0.0113335
[truncated: 16,719 more rows]

## Sheet: A14-WA14
	WA01	A5	A14	WA5	WA14	F.p.value	contrast	contrastp.val	contrastadj.p.val		p<0.01	WA01	A5	A14	WA5	WA14	F.p.value	contrast	contrastp.val	contrastadj.p.val		-	+		4_DOWN	4_UP
A_87_P015180	9.00933	8.93914	8.51573	9.03159	9.27805	3.37709e-08	-0.762317	3.37709e-08	0.000143348		17.5	12.7555	13.2464	13.4619	13.1936	13.9272	1.18177e-05	-0.465299	1.18177e-05	0.00160634		A_87_P000700	TATDN3		17.5	ABCD3
A_87_P028678	13.9166	14.429	14.2152	14.6206	14.7813	4.06777e-08	-0.566099	4.06777e-08	0.000143348		A_87_P000700	9.66557	10.0767	9.62629	10.2827	10.6856	0.000122153	-1.05929	0.000122153	0.0051037		NDUFA11	DNAJA3		AADAT	ADA
A_87_P011393	13.3063	15.1516	14.0413	15.0271	14.5893	2.45949e-08	-0.548067	2.45949e-08	0.000143348		A_87_P001536	7.45449	8.73832	8.60994	9.02479	8.16475	6.63208e-05	0.445195	6.63208e-05	0.00368039		A_87_P153053	HEATR3		ADM	AGK
DHX30	11.2377	11.0729	10.5588	10.8088	11.0938	1.04706e-08	-0.534993	1.04706e-08	0.000143348		A_87_P003533	7.8704	8.13953	8.38806	8.21884	8.93003	9.3894e-05	-0.541973	9.3894e-05	0.00442697		C14H17orf103	PGRMC2		AFF1	AIMP1
A_87_P098371	9.82481	9.72737	9.22619	9.55324	9.72204	5.36081e-08	-0.495851	5.36081e-08	0.000143348		A_87_P003579	7.26544	7.67246	8.16608	7.55613	7.71216	0.000120931	0.453918	0.000120931	0.0050753		A_87_P094026	NDUFB8		ALG6	AMDHD2
VAMP4	11.0495	10.812	10.4884	10.8561	10.9447	3.32282e-08	-0.456271	3.32282e-08	0.000143348		A_87_P003609	9.97463	9.77501	8.87672	9.48422	9.20897	6.66552e-05	-0.332245	6.66552e-05	0.00368039		SHISA2	GNPTG		AMIGO2	AMN
RER1	13.433	13.4299	13.9956	13.6272	13.4062	4.76471e-08	0.589383	4.76471e-08	0.000143348		A_87_P003641	10.0918	9.44252	8.70029	9.22289	9.11239	8.13755e-05	-0.412104	8.13755e-05	0.00411119		TMEM62	RGL1		ANKRD17	ANKRD28
PTPRR	10.378	11.6989	11.4817	11.6061	10.7452	1.36394e-07	0.736473	1.36394e-07	0.000319128		A_87_P003739	8.67225	8.69638	8.6318	8.69973	8.99005	0.000227319	-0.358246	0.000227319	0.00713918		A_87_P016542	EIF3H		APCDD1	ANXA11
SLC29A3	10.4432	9.99706	9.77949	9.96172	10.5034	2.69692e-07	-0.723911	2.69692e-07	0.00033654		A_87_P003882	9.80355	10.5008	10.2344	10.7259	10.9186	0.00027791	-0.684253	0.00027791	0.00790565		A_87_P012200	TSSC1		ASCL1	APPL1
A_87_P014360	11.4217	11.5323	11.1069	11.4277	11.7273	2.56757e-07	-0.620441	2.56757e-07	0.00033654		A_87_P006368	9.88989	10.74	10.446	10.6239	9.80714	9.885e-05	0.638887	9.885e-05	0.00452225		A_87_P152898	MED8		ASXL2	ARCN1
A_87_P070946	11.3299	11.0036	10.6047	10.7578	11.1767	2.68071e-07	-0.572	2.68071e-07	0.00033654		A_87_P006981	11.2941	10.5125	9.64009	9.98108	10.0461	0.000201776	-0.405976	0.000201776	0.00676853		A_87_P125183	GRPEL1		ATG9A	ARF1
BUB1B	10.8989	10.7571	10.3621	10.8287	10.8507	1.8612e-07	-0.488611	1.8612e-07	0.00033654		A_87_P007419	9.96683	9.26976	9.50644	9.44176	8.94425	3.86496e-05	0.56219	3.86496e-05	0.00278248		A_87_P017309	COQ5		ATXN1	ARMC7
A_87_P010747	11.2699	10.7982	10.6531	10.7806	11.0682	2.53893e-07	-0.415067	2.53893e-07	0.00033654		A_87_P007732	12.7315	12.603	12.5533	12.6801	12.8522	0.00015236	-0.298958	0.00015236	0.00582016		A_87_P312957	ESCO2		B4GALT2	ASB13
SEC63	8.54439	8.66436	9.10356	8.7906	8.51561	2.22878e-07	0.587953	2.22878e-07	0.00033654		A_87_P008959	15.2904	14.3353	13.8635	14.3143	14.2118	0.000225091	-0.348338	0.000225091	0.00710497		PEX11G	RASSF3		B4GALT5	ASNSD1
A_87_P071371	6.55273	8.48131	7.60493	6.85006	6.28416	2.58148e-07	1.32077	2.58148e-07	0.00033654		A_87_P009429	5.58246	5.69781	5.74989	5.7751	6.04948	0.000265368	-0.299587	0.000265368	0.00773701		A_87_P015180	CCR5		BBS2	ATP2B1
A_87_P013156	9.95075	9.95727	9.37597	9.73494	9.97205	4.95844e-07	-0.596079	4.95844e-07	0.000484958		A_87_P010747	11.2699	10.7982	10.6531	10.7806	11.0682	2.53893e-07	-0.415067	2.53893e-07	0.00033654		A_87_P127573	SLC27A4		BG2	ATP9B
A_87_P015603	7.31233	7.21504	6.6485	7.0627	7.14924	5.18173e-07	-0.500738	5.18173e-07	0.000484958		A_87_P010884	8.74792	8.48929	8.27368	8.46627	8.57801	0.000240193	-0.30433	0.000240193	0.00731046		NOTCH2	BRD7		BUB1B	ATRX
NUP188	12.1062	11.6576	11.2704	11.4878	11.7637	4.59182e-07	-0.493386	4.59182e-07	0.000484958		A_87_P010968	10.9584	9.40573	8.82912	9.2882	9.30255	0.000113684	-0.473432	0.000113684	0.00491182		SLC5A8	PSMB1		C14H17orf103	AVL9
A_87_P023022	11.1033	10.7349	10.476	10.8076	10.8825	4.54808e-07	-0.406428	4.54808e-07	0.000484958		A_87_P010990	10.8302	10.7446	10.2705	10.6928	10.6515	3.23354e-05	-0.381022	3.23354e-05	0.00255842		A_87_P127293	PTTG1IP		C19H17orf63	BCAR3
RNPS1	11.285	11.2288	11.3301	11.1507	10.9264	4.83476e-07	0.403623	4.83476e-07	0.000484958		A_87_P010998	11.8113	12.2174	11.8871	12.2676	12.317	0.0002647	-0.429819	0.0002647	0.00772957		GRK1	A_87_P288893		C5H11orf58	BCMO1
A_87_P014568	12.1801	11.6683	10.8074	10.9054	11.5001	6.01113e-07	-0.692623	6.01113e-07	0.000485521		A_87_P011005	8.77972	9.1593	8.23549	8.79341	8.75645	2.27179e-05	-0.520966	2.27179e-05	0.00216525		A_87_P122798	POLR2D		C6H10orf88	BFAR
A_87_P146538	10.453	10.3992	9.90727	10.0373	10.5757	6.2253e-07	-0.668437	6.2253e-07	0.000485521		A_87_P011081	9.46212	8.38133	7.62575	7.78357	8.03473	0.000289285	-0.408973	0.000289285	0.00809392		GATAD2A	HTATSF1		CBLL1	BRD7
TMEM45B	13.942	14.406	14.6638	14.4973	14.2183	5.74661e-07	0.445532	5.74661e-07	0.000485521		A_87_P011083	11.1374	9.66297	9.76005	9.7036	10.1965	0.000227912	-0.436455	0.000227912	0.00714581		SLC29A3	A_87_P108283		CCT4	BRF1
BCAR3	8.23003	7.71586	8.00783	7.83094	7.47315	5.91001e-07	0.534681	5.91001e-07	0.000485521		A_87_P011393	13.3063	15.1516	14.0413	15.0271	14.5893	2.45949e-08	-0.548067	2.45949e-08	0.000143348		SRSF5A	COMMD5		CD80	C21H1orf50
A_87_P012470	9.82441	9.61951	9.06796	9.32878	9.57122	8.00224e-07	-0.503261	8.00224e-07	0.000530968		A_87_P011409	10.2855	9.52476	9.42881	9.47871	10.1185	2.14765e-06	-0.689731	2.14765e-06	0.000788229		A_87_P012660	TRNAU1AP		CDCA3	C4H4orf29
A_87_P067436	12.8481	12.8169	12.6497	12.897	13.1418	7.50271e-07	-0.492132	7.50271e-07	0.000530968		A_87_P011459	11.6575	11.8677	11.7459	11.7609	11.2776	3.85315e-05	0.468272	3.85315e-05	0.00278248		A_87_P015694	MICALL2		CDK2AP1	C5H14orf49
A_87_P039161	7.90112	7.91409	7.50585	7.92856	7.90955	8.05335e-07	-0.403698	8.05335e-07	0.000530968		A_87_P011497	9.35869	8.70461	8.2739	8.14097	8.86278	2.90938e-05	-0.588881	2.90938e-05	0.00248487		KLF3	ARMC7		CFL2	C6H10orf57
RAB7A	13.4548	13.5666	14.181	13.8634	13.6474	8.51002e-07	0.533547	8.51002e-07	0.000530968		A_87_P011501	9.47509	9.5794	9.09505	9.46389	9.45897	1.52648e-05	-0.363919	1.52648e-05	0.00176375		A_87_P014568	A_87_P027008		CISH	C8H1orf168
A_87_P013118	8.97874	9.70775	9.86404	9.85767	9.32094	8.22622e-07	0.543091	8.22622e-07	0.000530968		A_87_P011517	5.69375	5.62875	5.71344	6.39233	6.38705	1.08039e-05	-0.673606	1.08039e-05	0.00153202		A_87_P015462	MRPL27		COG1	CADM2
CCDC51	10.5658	9.92535	10.3649	9.77763	9.71966	8.48329e-07	0.645208	8.48329e-07	0.000530968		A_87_P011547	9.52003	9.2497	8.77148	8.94475	9.30454	1.38963e-05	-0.533067	1.38963e-05	0.00173408		A_87_P011409	FYTTD1		COG5	CALCOCO2
LOC420030	9.35975	8.10947	7.7877	8.22023	8.30767	8.98015e-07	-0.519974	8.98015e-07	0.000542227		A_87_P011586	11.3053	10.3614	9.26907	9.98902	9.76573	2.74546e-05	-0.49666	2.74546e-05	0.00241186		A_87_P003882	SLITRK6		COL18A1	CALM
A_87_P127813	10.4657	9.66131	9.33804	9.69627	9.74883	9.34553e-07	-0.410795	9.34553e-07	0.000546655		A_87_P011592	9.61696	9.42843	8.88075	9.14464	9.46619	0.000362217	-0.58544	0.000362217	0.00928764		A_87_P015238	ANKRD28		DDAH1	CARHSP1
A_87_P018054	12.9703	13.096	12.5212	12.6884	13.1744	1.00981e-06	-0.653199	1.00981e-06	0.000572777		A_87_P011612	11.9523	11.1763	11.4006	11.2664	10.9515	0.000292997	0.449188	0.000292997	0.00818177		RBPMS2	A_87_P118803		DHX30	CARKD
A_87_P152898	8.90231	8.29481	7.77067	8.08935	8.57629	1.19181e-06	-0.805614	1.19181e-06	0.000607598		A_87_P011647	7.82674	7.01997	7.44754	7.11965	6.87573	0.000146987	0.571819	0.000146987	0.00571069		MAPRE2	DDX49		DNA2	CCDC134
CD80	8.77639	9.78895	9.38136	9.95664	9.87532	1.11232e-06	-0.493954	1.11232e-06	0.000607598		A_87_P011667	8.9051	9.10689	9.01578	8.98338	9.66748	0.000296083	-0.651692	0.000296083	0.00823488		CBLL1	JOSD1		DNAJC10	CCDC167
LOC418811	12.2681	11.7257	12.0919	11.6057	11.5655	1.17204e-06	0.526433	1.17204e-06	0.000607598		A_87_P011726	13.0676	13.0682	12.3947	12.4702	12.8216	0.000139343	-0.426819	0.000139343	0.00558508		A_87_P011517	CFDP1		DPH1	CCDC28A
RSRC1	11.1099	11.3196	11.4437	11.2702	10.8492	1.20104e-06	0.594429	1.20104e-06	0.000607598		A_87_P011737	11.6357	11.3998	11.1541	11.6495	11.4188	0.000101346	-0.264754	0.000101346	0.00458211		A_87_P022498	A_87_P083626		DPH2	CCDC51
CARHSP1	8.15513	8.49954	8.89041	8.81845	8.44959	1.25484e-06	0.440823	1.25484e-06	0.000618106		A_87_P011758	11.4586	11.0271	10.9741	11.1329	11.2391	6.40693e-05	-0.26499	6.40693e-05	0.00364513		A_87_P110988	LOC424430		DTYMK	CCR5
A_87_P015694	10.1622	10.2037	9.46515	9.81955	10.1723	1.323e-06	-0.707132	1.323e-06	0.000619099		A_87_P011925	10.0696	9.89794	9.42633	9.4857	9.96732	2.16798e-05	-0.540989	2.16798e-05	0.00215918		TTC14	A_87_P093831		E2F8	CD47
A_87_P125403	9.58966	9.56007	9.05862	9.42424	9.52395	1.30285e-06	-0.465329	1.30285e-06	0.000619099		A_87_P011940	10.4436	10.3658	10.95	10.3842	10.5105	0.000404618	0.439472	0.000404618	0.00974171		A_87_P016249	TAX1BP1		ECE1	CD7
A_87_P012937	8.67809	8.66072	8.33874	8.63005	8.84699	1.4234e-06	-0.508255	1.4234e-06	0.000649835		A_87_P011954	7.17579	6.87387	6.74938	6.69303	7.16245	4.23033e-05	-0.413071	4.23033e-05	0.00293272		E2F8	COMT		EI24	CFDP1
PDK1	11.9761	11.5984	11.6153	11.5742	10.9886	1.50282e-06	0.626673	1.50282e-06	0.000669758		A_87_P012015	12.4752	12.0385	11.4047	11.8352	11.7455	0.000178089	-0.340783	0.000178089	0.00631338		A_87_P146538	OAZ2		ELL	CL2
A_87_P012660	9.6027	8.68387	7.99603	8.15613	8.71498	1.68583e-06	-0.718953	1.68583e-06	0.000721386		A_87_P012039	12.0785	11.8817	11.752	11.5884	12.2224	0.000141219	-0.470385	0.000141219	0.00561984		A_87_P125428	A_87_P013344		FAM150B	CLEC16A
MEF2BNB	11.4478	11.6893	11.2398	11.591	11.8064	1.74662e-06	-0.566597	1.74662e-06	0.000721386		A_87_P012200	7.8338	8.21956	8.12423	8.61416	8.93909	0.000366482	-0.814859	0.000366482	0.0093458		SOCS2	OSBPL1A		FAM174B	CNRIP1
POLDIP3	10.6928	11.1778	11.0602	11.1222	10.631	1.81137e-06	0.429123	1.81137e-06	0.000721386		A_87_P012238	10.6481	10.7041	10.9093	11.0616	11.2357	9.44728e-05	-0.326365	9.44728e-05	0.00443357		A_87_P017846	LOC425901		FAM183A	COMMD5
A_87_P119308	11.052	10.7681	10.7949	10.911	10.2938	1.71858e-06	0.501075	1.71858e-06	0.000721386		A_87_P012305	11.3379	11.5003	11.2239	11.5349	11.6645	8.82093e-06	-0.440683	8.82093e-06	0.0014112		A_87_P018054	FAM83F		FAM96B	COMT
FGD3	8.78863	8.56908	9.36374	8.66873	8.788	1.81129e-06	0.575742	1.81129e-06	0.000721386		A_87_P012319	8.63047	7.63079	7.23272	7.35232	7.79903	8.7833e-06	-0.566308	8.7833e-06	0.0014112		A_87_P216308	TMEM188		FBXL20	COQ5
RBPMS2	12.2704	12.0121	11.2289	11.5118	11.9099	1.97927e-06	-0.681016	1.97927e-06	0.000740961		A_87_P012388	6.24383	8.22241	8.39931	8.68994	8.98996	2.29052e-05	-0.590651	2.29052e-05	0.00216525		A_87_P011667	A_87_P017640		FOXD1	COX7A2
A_87_P015849	9.17762	9.84408	9.89974	9.89013	10.3208	1.92867e-06	-0.421053	1.92867e-06	0.000740961		A_87_P012405	13.1019	12.8739	12.3209	12.8023	12.5799	1.68453e-05	-0.259033	1.68453e-05	0.0018385		WEE1	A_87_P013030		FXYD6	CRAT
DCTD	11.3447	11.3186	11.3576	11.3822	10.8329	1.94099e-06	0.524687	1.94099e-06	0.000740961		A_87_P012470	9.82441	9.61951	9.06796	9.32878	9.57122	8.00224e-07	-0.503261	8.00224e-07	0.000530968		LOC770890	TEF		FZD8	CREB3L3
A_87_P011409	10.2855	9.52476	9.42881	9.47871	10.1185	2.14765e-06	-0.689731	2.14765e-06	0.000788229		A_87_P012480	5.48727	6.29401	7.51296	6.43009	7.03469	6.43901e-05	0.478271	6.43901e-05	0.00365228		A_87_P127053	CCDC167		GATAD2A	CRNKL1
AADAT	9.931	9.68514	9.39743	9.60639	9.84073	2.30355e-06	-0.443301	2.30355e-06	0.000808566		A_87_P012486	11.5342	11.7352	11.091	11.1551	11.7047	7.245e-06	-0.613692	7.245e-06	0.00131662		VIP	A_87_P014190		GPR39	CRP
P2RX4	13.529	14.2644	13.7909	14.2398	14.1029	2.29098e-06	-0.311969	2.29098e-06	0.000808566		A_87_P012494	7.74474	6.44241	5.91385	6.48865	6.33195	9.90556e-05	-0.418106	9.90556e-05	0.00452225		A_87_P014397	MTERFD3		GRK1	CSNK2A1
NARFL	11.1724	11.348	11.437	11.3115	11.0158	2.34903e-06	0.421251	2.34903e-06	0.000808566		A_87_P012551	10.1231	10.045	10.1485	10.177	10.5776	3.29749e-05	-0.429179	3.29749e-05	0.00257177		SATB1	DNAJC18		GSG2	CYB5RL
A_87_P062411	5.86111	6.09884	7.94199	6.07025	7.42506	2.37585e-06	0.516932	2.37585e-06	0.000808566		A_87_P012552	11.9065	12.0233	11.7406	12.1202	12.0772	7.66795e-05	-0.336567	7.66795e-05	0.00404306		CISH	PHF5A		HARBI1	DCTD
GSTA	13.2541	12.3604	12.9445	12.4241	12.4447	2.61818e-06	0.499878	2.61818e-06	0.000872054		A_87_P012564	5.40044	5.7885	5.67202	6.32476	6.20365	9.13261e-05	-0.53163	9.13261e-05	0.00438318		A_87_P015162	SKIL		HEATR2	DDX49
ARCN1	11.9592	12.0128	12.3169	12.2553	11.7623	2.65558e-06	0.554585	2.65558e-06	0.000872054		A_87_P012602	12.3124	11.796	11.1908	11.7325	11.5465	4.65744e-05	-0.35576	4.65744e-05	0.00310966		BG2	A_87_P162458		HMGB2	DEGS2
A_87_P151978	8.62914	8.27862	8.11515	7.94129	8.6759	2.84496e-06	-0.560748	2.84496e-06	0.000887534		A_87_P012632	11.0301	10.6416	10.4042	10.2234	10.7802	0.000388528	-0.375974	0.000388528	0.0096324		UNC5C	ZCCHC10		HMGN2	DENND1B
LOC770176	8.03626	8.39746	8.67867	8.46407	8.0645	2.81228e-06	0.614172	2.81228e-06	0.000887534		A_87_P012647	10.3841	9.71842	9.28505	9.40611	9.80786	2.75745e-05	-0.522804	2.75745e-05	0.00241186		A_87_P062101	A_87_P302663		IGFBP4	DFNA5
KCTD5	9.61105	9.21127	9.64657	9.15038	9.01394	2.82388e-06	0.632632	2.82388e-06	0.000887534		A_87_P012660	9.6027	8.68387	7.99603	8.15613	8.71498	1.68583e-06	-0.718953	1.68583e-06	0.000721386		HMGN2	A_87_P123048		IGSF10	DHRSX
KLHL26	9.73294	9.67774	9.16132	9.44851	9.57517	3.23949e-06	-0.413854	3.23949e-06	0.000994045		A_87_P012670	7.35126	6.07634	7.09887	6.46202	6.60857	0.000243756	0.490297	0.000243756	0.00736475		A_87_P014360	SUFU		IGSF21	DNAJA3
SHISA2	9.19652	9.35293	8.4727	9.10928	9.31705	3.629e-06	-0.844349	3.629e-06	0.00101046		A_87_P012844	9.77542	9.28123	8.43979	8.76303	8.93021	4.08944e-06	-0.490427	4.08944e-06	0.00102351		FOXD1	A_87_P063201		IL17D	DNAJB11
A_87_P013368	11.2443	10.6858	10.0448	10.4042	10.617	3.48701e-06	-0.572244	3.48701e-06	0.00101046		A_87_P012876	8.86202	8.22312	7.88483	8.0283	8.31814	4.73377e-05	-0.433306	4.73377e-05	0.00314208		A_87_P089488	CARKD		KCNMB4	DNAJC18
A_87_P165353	7.40471	7.81718	7.46061	7.82196	7.96209	3.57314e-06	-0.501475	3.57314e-06	0.00101046		A_87_P012937	8.67809	8.66072	8.33874	8.63005	8.84699	1.4234e-06	-0.508255	1.4234e-06	0.000649835		A_87_P012486	A_87_P024521		KIF4A	DRAM2
GSG2	8.40164	8.40699	8.09086	8.27787	8.5538	3.46333e-06	-0.462942	3.46333e-06	0.00101046		A_87_P012986	7.9575	8.57128	8.36421	8.41279	8.86865	0.000253948	-0.504439	0.000253948	0.00750932		A_87_P164138	A_87_P145843		KLF3	EEPD1
A_87_P123503	8.71096	8.92124	8.59665	9.07337	8.96481	3.67088e-06	-0.368157	3.67088e-06	0.00101046		A_87_P013005	10.4875	10.7488	10.4346	10.8448	10.8034	9.04052e-05	-0.368738	9.04052e-05	0.00436135		A_87_P181499	A_87_P084026		KLHL26	EIF3D
SNRPD1	9.06929	9.18387	8.90955	9.52131	9.25745	3.50165e-06	-0.347896	3.50165e-06	0.00101046		A_87_P013030	9.23517	9.17006	9.95635	9.54356	9.62446	0.000119982	0.331892	0.000119982	0.00506958		DNAJC10	EEPD1		LAMA5	EIF3H
GSTK1	13.9339	13.6288	13.8888	13.7155	13.462	3.65765e-06	0.426853	3.65765e-06	0.00101046		A_87_P013039	12.3499	12.831	12.6008	12.6006	13.1337	0.000140979	-0.532882	0.000140979	0.00561984		A_87_P122653	AVL9		LETM1	EIF5
WEE1	10.7257	10.697	10.2226	10.8067	10.871	4.10106e-06	-0.648387	4.10106e-06	0.00102351		A_87_P013050	8.51959	8.49822	8.09761	8.40024	8.61341	7.92621e-05	-0.515799	7.92621e-05	0.00410977		A_87_P017418	CRNKL1		LOC415683	ELMOD2
ASCL1	10.1574	9.36428	9.37663	8.97386	9.96119	4.06802e-06	-0.584561	4.06802e-06	0.00102351		A_87_P013118	8.97874	9.70775	9.86404	9.85767	9.32094	8.22622e-07	0.543091	8.22622e-07	0.000530968		LAMA5	A_87_P120488		LOC416121	ERCC6
A_87_P012844	9.77542	9.28123	8.43979	8.76303	8.93021	4.08944e-06	-0.490427	4.08944e-06	0.00102351		A_87_P013156	9.95075	9.95727	9.37597	9.73494	9.97205	4.95844e-07	-0.596079	4.95844e-07	0.000484958		A_87_P013156	DRAM2		LOC419404	ESCO2
CDCA3	12.6399	12.6254	12.2495	12.5466	12.7161	4.03397e-06	-0.466512	4.03397e-06	0.00102351		A_87_P013157	6.92861	7.81349	7.2007	6.77746	6.62098	0.000111873	0.579726	0.000111873	0.0048912		HMGB2	FADD		LOC419409	FADD
ASNSD1	10.8481	11.2018	11.5352	11.4572	11.127	3.93243e-06	0.408276	3.93243e-06	0.00102351		A_87_P013181	6.82119	6.96658	6.8154	6.9667	7.15896	0.00022126	-0.343557	0.00022126	0.00708605		LOC423766	A_87_P168878		LOC420030	FAM83F
A_87_P242493	10.533	9.96488	10.1436	9.9436	9.62681	3.90127e-06	0.516808	3.90127e-06	0.00102351		A_87_P013248	5.88243	5.99519	6.21527	6.08695	6.76357	3.46639e-05	-0.548297	3.46639e-05	0.00263191		A_87_P012388	SLC30A7		LOC420915	FAM84A
A_87_P122413	8.74365	8.26361	8.19864	7.68135	7.62704	3.95685e-06	0.571595	3.95685e-06	0.00102351		A_87_P013261	11.9438	10.9897	10.7276	10.7589	11.0641	0.000346052	-0.336572	0.000346052	0.00909747		A_87_P018582	NDUFB3		LOC423256	FARS2
INSIG1	9.69087	12.7145	12.7497	12.854	12.2146	4.20954e-06	0.535023	4.20954e-06	0.00103677		A_87_P013277	8.91381	8.82919	8.62857	8.78784	9.05972	2.43152e-05	-0.431148	2.43152e-05	0.00224203		A_87_P011497	A_87_P014958		LOC423766	FGD3
PCYT2	13.4782	13.697	13.4805	13.5131	13.0771	4.28985e-06	0.40341	4.28985e-06	0.00104282		A_87_P013343	10.5609	10.749	10.9163	10.9172	10.421	4.5706e-06	0.495291	4.5706e-06	0.0010562		A_87_P096046	A_87_P091096		LOC425015	FGFBP1
PREP	10.5278	10.8956	10.6505	11.054	11.1566	4.55577e-06	-0.506152	4.55577e-06	0.0010562		A_87_P013344	7.69292	7.84762	7.65535	7.86468	7.33053	0.000376747	0.324822	0.000376747	0.00944037		ECE1	YWHAE		LOC426039	FNIP2
USP28	9.88574	8.86759	8.56416	8.83828	9.01124	4.55375e-06	-0.447078	4.55375e-06	0.0010562		A_87_P013368	11.2443	10.6858	10.0448	10.4042	10.617	3.48701e-06	-0.572244	3.48701e-06	0.00101046		A_87_P011592	A_87_P172193		LOC426275	FRG1
A_87_P013343	10.5609	10.749	10.9163	10.9172	10.421	4.5706e-06	0.495291	4.5706e-06	0.0010562		A_87_P013369	10.8536	11.5429	11.5104	11.3322	11.0335	1.36768e-05	0.476866	1.36768e-05	0.00172975		ASCL1	DEGS2		LOC427836	FYTTD1
USP12P1	9.52901	9.84367	10.2477	10.1228	9.60774	4.56787e-06	0.639917	4.56787e-06	0.0010562		A_87_P013403	8.60396	8.12409	7.41315	7.95355	7.79427	0.000142344	-0.381123	0.000142344	0.00562616		A_87_P014759	RSL1D1		LOC428436	FZR1
B4GALT2	13.2741	13.1196	12.5465	12.7329	13.1171	4.6806e-06	-0.57065	4.6806e-06	0.00106843		A_87_P013406	11.9836	11.2367	10.8084	11.0955	11.2764	3.04358e-05	-0.468018	3.04358e-05	0.00248776		FZD8	LRPPRC		LOC770890	G3BP2
A_87_P110943	14.2205	13.2669	13.762	13.4725	13.293	5.05479e-06	0.469042	5.05479e-06	0.00113995		A_87_P013408	10.823	10.0881	10.1879	10.0254	10.4624	0.00031709	-0.274483	0.00031709	0.00853997		A_87_P123098	A_87_P029574		LPAR1	GADD45A
A_87_P170323	11.8264	11.8825	11.5594	11.7493	11.9516	5.39548e-06	-0.392214	5.39548e-06	0.00116083		A_87_P013421	9.34699	9.11692	7.87723	9.19719	8.20846	0.000120677	-0.331229	0.000120677	0.0050753		A_87_P122578	PIK3C2A		LRRC73	GATA5
XBP1	13.1744	13.8103	13.5699	13.8372	13.9523	5.39274e-06	-0.382422	5.39274e-06	0.00116083		A_87_P013428	10.7777	11.3482	10.9231	11.1536	11.3233	8.15044e-05	-0.400193	8.15044e-05	0.00411119		IGFBP4	C21H1orf50		MAN1C1	GID8
GRB2	10.6559	11.5326	11.7271	11.5762	11.2523	5.28015e-06	0.474768	5.28015e-06	0.00116083		A_87_P013463	6.88018	7.4922	6.88695	6.1766	6.06107	0.000128453	0.825877	0.000128453	0.00526896		A_87_P016937	RAP2C		MANSC1	GLUL
FGFBP1	15.0615	15.0441	14.9341	15.0924	14.3912	5.21331e-06	0.542924	5.21331e-06	0.00116083		A_87_P013471	10.9507	10.1756	10.2493	9.95738	10.759	0.000276148	-0.509708	0.000276148	0.00789151		A_87_P013368	G3BP2		MAPRE2	GNPTG
PLA2G7	8.20347	9.40402	9.54195	9.35904	8.84901	5.49606e-06	0.692935	5.49606e-06	0.00116904		A_87_P013488	12.7637	12.5564	12.2718	12.4747	12.5733	0.000420012	-0.301528	0.000420012	0.00981972		A_87_P070946	IDI1		MEF2BNB	GPX4
A_87_P147373	6.30669	5.51407	5.3967	5.60473	5.76513	5.58113e-06	-0.368429	5.58113e-06	0.00117379		A_87_P013692	9.45275	9.36937	10.12	9.39228	9.67007	0.000415489	0.449977	0.000415489	0.00978784		A_87_P089651	COX7A2		MEMO1	GRB2
A_87_P016937	9.30177	9.89557	9.38024	9.88781	9.95281	5.67241e-06	-0.572568	5.67241e-06	0.00117974		A_87_P013855	8.30969	8.08445	7.4703	7.93437	7.96818	6.27461e-05	-0.497877	6.27461e-05	0.0036027		B4GALT2	MRS2		MMS19	GREB1L
A_87_P016346	10.7194	10.07	9.8757	9.78868	10.2925	5.83537e-06	-0.416793	5.83537e-06	0.00118724		A_87_P013895	9.64206	9.33625	9.18674	9.3596	9.72738	0.000397405	-0.540635	0.000397405	0.00973205		A_87_P125093	BFAR		MPPE1	GRPEL1
C8H1orf168	13.5678	13.6375	13.6854	13.5838	13.2954	5.82517e-06	0.389997	5.82517e-06	0.00118724		A_87_P013918	12.1578	12.2848	11.73	12.1481	12.1704	8.13528e-05	-0.440417	8.13528e-05	0.00411119		LOC427836	MSI1		MRPL32	GSTA
SOCS2	7.25225	8.61221	8.56245	8.65148	9.22558	5.93147e-06	-0.663128	5.93147e-06	0.00119382		A_87_P013970	6.08112	5.96078	6.02295	6.13734	6.56179	0.000298346	-0.538842	0.000298346	0.00827324		MEF2BNB	MRPL51		MTFR1L	GSTK1
A_87_P122218	9.8692	9.74856	9.3115	9.72383	9.85195	6.20641e-06	-0.540449	6.20641e-06	0.00122585		A_87_P013989	9.79242	9.65051	9.1262	9.22151	9.51901	0.000424443	-0.392814	0.000424443	0.00988282		A_87_P012319	CSNK2A1		MTO1	GXYLT2
A_87_P121513	13.1133	12.8145	13.1547	12.4495	12.6344	6.22158e-06	0.520292	6.22158e-06	0.00122585		A_87_P013992	12.3991	11.3565	11.2832	11.2624	11.5934	9.81514e-05	-0.310173	9.81514e-05	0.00452225		A_87_P028678	TAF3		NAPB	HEATR3
A_87_P118523	7.31321	5.76454	5.95496	5.57353	6.35377	6.39454e-06	-0.398807	6.39454e-06	0.0012468		A_87_P014059	6.13829	6.62938	6.3445	6.30586	6.7742	0.000306585	-0.429702	0.000306585	0.00841445		MTO1	NAV3		NASP	HEBP1
LOC426039	10.5124	11.2735	10.8435	11.4148	11.307	6.63551e-06	-0.463495	6.63551e-06	0.00125949		A_87_P014133	11.8015	10.9882	10.1426	10.5319	10.6004	0.000172996	-0.457778	0.000172996	0.00622468		A_87_P151978	A_87_P077296		NBL1	HEXB
TMEM97	13.1122	12.6652	12.4546	12.5131	12.8664	6.79603e-06	-0.411794	6.79603e-06	0.00125949		A_87_P014142	14.2877	14.2222	14.0584	14.1542	14.4524	3.1037e-05	-0.394025	3.1037e-05	0.00251494		A_87_P018253	FAM84A		NCOA6	HIGD1A
TRNAU1AP	13.3307	13.0133	13.2481	13.1551	12.9422	6.76223e-06	0.305892	6.76223e-06	0.00125949		A_87_P014186	11.1424	10.2154	9.87094	9.99467	10.3107	0.000112102	-0.439731	0.000112102	0.0048912		TOX3	C8H1orf168		NDFIP2	HINT3
ANXA11	13.8008	13.4463	13.7985	13.4405	13.2665	6.6644e-06	0.532	6.6644e-06	0.00125949		A_87_P014190	10.5692	10.5324	10.7815	10.6142	10.447	0.00015	0.334526	0.00015	0.00576045		A_87_P039688	MSL1		NDUFA11	HMGCS1
HSPA5	10.0025	11.646	11.5692	11.5688	11.0344	6.61524e-06	0.534846	6.61524e-06	0.00125949		A_87_P014279	7.46448	6.84526	6.6916	6.73521	7.17766	0.000401481	-0.486058	0.000401481	0.00973476		COL18A1	PHF6		NFKBIA	HNRPDL
A_87_P012486	11.5342	11.7352	11.091	11.1551	11.7047	7.245e-06	-0.613692	7.245e-06	0.00131662		A_87_P014360	11.4217	11.5323	11.1069	11.4277	11.7273	2.56757e-07	-0.620441	2.56757e-07	0.00033654		TFEB	NSDHL		NOTCH2	HOOK1
A_87_P090331	14.3723	13.6913	14.0557	13.4784	13.524	7.2119e-06	0.531743	7.2119e-06	0.00131662		A_87_P014397	8.55649	8.3089	7.36973	7.81292	8.01306	0.000314197	-0.643336	0.000314197	0.00849937		A_87_P013248	ERCC6		NUDT7	HRAS
HMGN2	14.0017	14.0909	13.9812	14.1131	14.6033	8.41404e-06	-0.62218	8.41404e-06	0.00140594		A_87_P014448	10.9209	10.6436	10.0181	10.4457	10.3717	0.000347435	-0.353679	0.000347435	0.00909765		A_87_P011393	LOC427029		NUP188	HSPA5
TFEB	9.55398	9.69272	9.35034	9.42388	9.90399	8.52785e-06	-0.553655	8.52785e-06	0.00140594		A_87_P014520	10.8204	9.90702	9.79475	9.75362	10.1151	0.000188476	-0.320361	0.000188476	0.00652105		A_87_P130742	A_87_P015130		OC3	HTATSF1
THRAP3	12.0552	11.7519	11.6732	11.6909	12.1111	8.02262e-06	-0.437888	8.02262e-06	0.00140594		A_87_P014568	12.1801	11.6683	10.8074	10.9054	11.5001	6.01113e-07	-0.692623	6.01113e-07	0.000485521		A_87_P312952	A_87_P090736		P2RX4	IDI1
A_87_P014936	8.77044	9.11119	8.56309	9.08572	8.9949	8.19604e-06	-0.431806	8.19604e-06	0.00140594		A_87_P014585	7.52416	7.23799	7.8733	7.17904	7.44833	0.000382206	0.424975	0.000382206	0.00954609		A_87_P003533	AIMP1		PENK	IMPA2
A_87_P317917	10.0319	10.0116	9.56669	10.0012	9.89611	8.28085e-06	-0.329418	8.28085e-06	0.00140594		A_87_P014666	9.00053	8.70167	8.30686	8.4764	8.80387	4.76095e-05	-0.497003	4.76095e-05	0.00314635		SLC6A9	A_87_P023182		PEX11G	INSIG1
A_87_P083626	13.7495	13.8641	14.1635	14.0725	13.8446	8.56274e-06	0.31891	8.56274e-06	0.00140594		A_87_P014697	12.2859	11.9272	11.8826	11.6238	12.2842	3.67789e-05	-0.401612	3.67789e-05	0.00274274		A_87_P011925	FRG1		PGP	ITGAV
CSNK2A1	13.7988	14.0511	13.8527	13.8125	13.473	8.14611e-06	0.379678	8.14611e-06	0.00140594		A_87_P014703	11.1818	11.4937	10.943	11.2998	11.4201	0.000159661	-0.477129	0.000159661	0.00597867		A_87_P013895	CALM		PHF15	JOSD1
A_87_P015182	12.2629	12.1451	12.5032	12.2363	12.0383	7.94973e-06	0.464919	7.94973e-06	0.00140594		A_87_P014705	11.2758	10.8475	10.806	10.7371	11.1524	3.84528e-05	-0.346397	3.84528e-05	0.00278248		A_87_P122218	CCDC28A		PIGQ	KCTD5
VTA1	10.0965	10.0698	10.3212	10.1079	9.80703	8.14162e-06	0.514131	8.14162e-06	0.00140594		A_87_P014752	7.66767	8.21825	7.63976	7.15916	7.10781	0.000238623	0.531945	0.000238623	0.0072745		A_87_P013970	UBA5		PIK3CD	KDM5A
[truncated: 18,606 more rows]

## Sheet: p<0.01 forDAVID
A5-WA5_DOWN	A5-WA5_UP	A14-WA14_DOWN	A14-WA14_UP
AAGAB	AANAT	17.5	ABCD3
ACADSB	ABCC3	AADAT	ADA
[truncated: 554 more rows]

## Sheet: padj<0.05 + FC>1 or <-1
contrast A5-WA5	WA01	A5	A14	WA5	WA14	F.p.value	contrast	contrastp.val	contrastadj.p.val				contrast A14-WA14	WA01	A5	A14	WA5	WA14	F.p.value	contrast	contrastp.val	contrastadj.p.val
[truncated: 91 more rows]
