# Supplementary material for: Perturbation of microbiota in one-day old broiler chickens with antibiotic for 24 hours negatively affects intestinal immune development
Source: BMC Genomics. 2017 Mar 20;18:241. doi: 10.1186/s12864-017-3625-6 (PMC5359956; doi:10.1186/s12864-017-3625-6)
Supplement: Additional file 2: — Full analysis of functional annotation clustering. The Additional File (presented as.xlsx) contains multiple worksheets, where the first worksheet describes the data present in the other five worksheets. Worksheets 2–5 contain the full DAVID functional annotation clustering results for the contrast A5-WA5 (up- and down-regulated genes) and A14-WA14 (up- and down-regulated genes). Whereas worksheets 4 contains the gene names (p < 0.01) which were used a input for DAVID functional annotation clustering. Worksheet 5 contains probes (genes) which were below adjusted p-value of 0.05 and had a Fold Change (FC) above 1 or below -1. (XLSX 5707 kb) [file 12864_2017_3625_MOESM2_ESM.xlsx]

## Sheet: overview 
Characteristics analysis
DAVID
v6.7
August 6 2013
default databases
stringency high
SheetName
A5-WA5_DOWN
A5-WA5_UP
A14-WA14_DOWN
A14-WA14_UP
top 10s ES>1.3

## Sheet: A5-WA5_DOWN
Annotation Cluster 1	Enrichment Score: 4.827259441036941
Category	Term	Count	%	PValue	Genes	List Total	Pop Hits	Pop Total	Fold Enrichment	Bonferroni	Benjamini	FDR
GOTERM_CC_FAT	GO:0070013~intracellular organelle lumen	70	16.3934	6.63634e-06	XRCC5, ZBTB33, MRPL42, MAEA, RNMT, EZH2, SNRPD1, CCT2, TERF2IP, MIPEP, DGCR14, ZNF207, RNGTT, CTNNBL1, HEMGN, WDR75, LONP2, ANG, NARS2, CASP8, TSEN15, EXOSC9, MAGOH, NOL7, UBE2I, RRP9, GRHL1, CCR6, TAF12, MED8, IPO5, CSTB, SNRPB, TFB1M, KPNA2, PCCA, ME1, ACADSB, NHP2L1, TXN2, MYEF2, NUFIP1, NR2C2, STAU2, DDX47, TOE1, PITRM1, RPL3, MRPL18, LIAS, BUB3, TERF1, CES1, MKI67, NDUFA9, ATP5F1, POLR3A, RP…	296	1779	12782	1.69914	0.0025054	0.0025054	0.00917978
GOTERM_CC_FAT	GO:0043233~organelle lumen	71	16.6276	7.45995e-06	XRCC5, ZBTB33, MRPL42, MAEA, RNMT, EZH2, SNRPD1, CCT2, TERF2IP, MIPEP, DGCR14, ZNF207, RNGTT, CTNNBL1, HEMGN, WDR75, LONP2, ANG, NARS2, CASP8, TSEN15, EXOSC9, MAGOH, NOL7, UBE2I, RRP9, GRHL1, CCR6, TAF12, MED8, IPO5, CSTB, SNRPB, TFB1M, KPNA2, PCCA, ME1, ACADSB, NHP2L1, TXN2, MYEF2, NUFIP1, NR2C2, STAU2, FGG, DDX47, TOE1, PITRM1, RPL3, MRPL18, LIAS, BUB3, TERF1, CES1, MKI67, NDUFA9, ATP5F1, POLR3…	296	1820	12782	1.68459	0.0028159	0.00140894	0.010319
GOTERM_CC_FAT	GO:0031974~membrane-enclosed lumen	72	16.8618	7.59124e-06	XRCC5, ZBTB33, MRPL42, MAEA, RNMT, EZH2, SNRPD1, CCT2, TERF2IP, MIPEP, DGCR14, ZNF207, RNGTT, CTNNBL1, HEMGN, WDR75, LONP2, ANG, NARS2, CASP8, TSEN15, EXOSC9, LYN, MAGOH, NOL7, UBE2I, RRP9, GRHL1, CCR6, TAF12, MED8, IPO5, CSTB, SNRPB, TFB1M, KPNA2, PCCA, ME1, ACADSB, NHP2L1, TXN2, MYEF2, NUFIP1, NR2C2, STAU2, FGG, DDX47, TOE1, PITRM1, RPL3, MRPL18, LIAS, BUB3, TERF1, CES1, MKI67, NDUFA9, ATP5F1, …	296	1856	12782	1.67518	0.00286539	0.000956043	0.0105006
GOTERM_CC_FAT	GO:0031981~nuclear lumen	56	13.1148	0.000130613	XRCC5, ZBTB33, RNMT, MAEA, EZH2, SNRPD1, CCT2, TERF2IP, DGCR14, ZNF207, RNGTT, CTNNBL1, HEMGN, WDR75, ANG, CASP8, TSEN15, EXOSC9, MAGOH, NOL7, UBE2I, RRP9, GRHL1, CCR6, TAF12, MED8, IPO5, SNRPB, CSTB, KPNA2, ME1, NHP2L1, TXN2, NUFIP1, MYEF2, STAU2, NR2C2, DDX47, TOE1, RPL3, LIAS, BUB3, TERF1, MKI67, POLR3A, RPF1, ZBTB43, POLD3, KCTD10, MNAT1, CCT5, PSMC1, WDR4, TCEB1, ALKBH2, RPP40	296	1450	12782	1.66774	0.0481757	0.00982636	0.180528
Annotation Cluster 2	Enrichment Score: 4.773924012680702
Category	Term	Count	%	PValue	Genes	List Total	Pop Hits	Pop Total	Fold Enrichment	Bonferroni	Benjamini	FDR
GOTERM_BP_FAT	GO:0015031~protein transport	40	9.36768	1.49148e-05	ARL6IP1, AP1M1, XPO4, STAM2, PPARG, MIPEP, LONP2, TOMM7, GORASP1, SEC22A, AAGAB, EXOC4, VPS4B, EXOC5, TRAM1, VPS36, JAKMIP1, RAB27A, SEC23A, LYN, ATG3, COG3, COG5, GPR34, TNFSF13B, RAB18, PLEKHA8, PSEN1, CD40LG, ATG4B, RAB35, IPO5, PSEN2, PTTG1IP, SDCBP, NUTF2, GOSR2, KPNA2, SNX13, RAB11FIP1	338	762	13528	2.10098	0.0292589	0.0292589	0.0256266
GOTERM_BP_FAT	GO:0008104~protein localization	44	10.3044	1.72783e-05	ARL6IP1, BBS4, AP1M1, XPO4, STAM2, PPARG, MIPEP, TERF2IP, LONP2, TOMM7, GORASP1, SH3GLB1, KATNA1, SEC22A, AAGAB, EXOC4, VPS4B, EXOC5, VPS36, TRAM1, JAKMIP1, RAB27A, SEC23A, LYN, ATG3, COG3, COG5, GPR34, TNFSF13B, RAB18, PLEKHA8, PSEN1, ATG4B, CD40LG, RAB35, PSEN2, IPO5, PTTG1IP, SDCBP, NUTF2, GOSR2, KPNA2, SNX13, RAB11FIP1	338	882	13528	1.99665	0.0338164	0.0170536	0.0296872
GOTERM_BP_FAT	GO:0045184~establishment of protein localization	40	9.36768	1.84974e-05	ARL6IP1, AP1M1, XPO4, STAM2, PPARG, MIPEP, LONP2, TOMM7, GORASP1, SEC22A, AAGAB, EXOC4, VPS4B, EXOC5, TRAM1, VPS36, JAKMIP1, RAB27A, SEC23A, LYN, ATG3, COG3, COG5, GPR34, TNFSF13B, RAB18, PLEKHA8, PSEN1, CD40LG, ATG4B, RAB35, IPO5, PSEN2, PTTG1IP, SDCBP, NUTF2, GOSR2, KPNA2, SNX13, RAB11FIP1	338	769	13528	2.08186	0.0361587	0.0122012	0.0317814
Annotation Cluster 3	Enrichment Score: 3.263242663427991
Category	Term	Count	%	PValue	Genes	List Total	Pop Hits	Pop Total	Fold Enrichment	Bonferroni	Benjamini	FDR
UP_SEQ_FEATURE	domain:BTB	12	2.8103	0.000339271	KCTD10, ZBTB33, KBTBD2, ZBTB6, BTBD3, KCTD20, ZBTB2, ZBTB26, ZBTB44, KLHL20, ZFP161, ZBTB43	426	142	19113	3.79151	0.305885	0.305885	0.539673
SMART	SM00225:BTB	13	3.0445	0.000366816	ZBTB33, ZBTB6, KCTD20, ZBTB26, ZBTB44, ZBTB43, RCBTB2, KCTD10, KBTBD2, BTBD3, ZBTB2, ZFP161, KLHL20	191	179	9079	3.45219	0.0514599	0.0514599	0.434079
INTERPRO	IPR011333:BTB/POZ fold	14	3.27869	0.000381602	ZBTB33, ZBTB6, KCTD20, ZBTB26, ZBTB44, ZBTB43, KCTD10, RCBTB2, KBTBD2, BTBD3, ZBTB2, TCEB1, ZFP161, KLHL20	395	181	16659	3.26213	0.253502	0.253502	0.580835
INTERPRO	IPR013069:BTB/POZ	11	2.57611	0.000876299	RCBTB2, ZBTB33, KBTBD2, ZBTB6, BTBD3, ZBTB2, ZBTB26, ZBTB44, KLHL20, ZFP161, ZBTB43	395	127	16659	3.65293	0.489078	0.285212	1.32912
INTERPRO	IPR000210:BTB/POZ-like	13	3.0445	0.00116019	ZBTB33, ZBTB6, KCTD20, ZBTB26, ZBTB44, ZBTB43, RCBTB2, KCTD10, KBTBD2, BTBD3, ZBTB2, ZFP161, KLHL20	395	179	16659	3.06297	0.589024	0.256515	1.75616
Annotation Cluster 4	Enrichment Score: 3.0857321266182534
Category	Term	Count	%	PValue	Genes	List Total	Pop Hits	Pop Total	Fold Enrichment	Bonferroni	Benjamini	FDR
GOTERM_BP_FAT	GO:0051603~proteolysis involved in cellular protein catabolic process	31	7.25995	0.000228539	USP3, XIAP, UBE3A, UBE2G2, PSMA7, ZYG11B, ARIH2, PSMB7, CASP8, FBXO28, OTUD7A, FBXW11, KLHL20, BUB3, SOCS6, UBE2I, ATG3, BRAP, FBXO39, PSEN1, ATG4B, MED8, PSMC2, PSMC1, PSEN2, PSMA3, ASB1, USP47, RNF139, TCEB1, USP45	338	600	13528	2.06789	0.365599	0.0730406	0.392
GOTERM_BP_FAT	GO:0044257~cellular protein catabolic process	31	7.25995	0.000246876	USP3, XIAP, UBE3A, UBE2G2, PSMA7, ZYG11B, ARIH2, PSMB7, CASP8, FBXO28, OTUD7A, FBXW11, KLHL20, BUB3, SOCS6, UBE2I, ATG3, BRAP, FBXO39, PSEN1, ATG4B, MED8, PSMC2, PSMC1, PSEN2, PSMA3, ASB1, USP47, RNF139, TCEB1, USP45	338	603	13528	2.0576	0.388347	0.0678179	0.423388
GOTERM_BP_FAT	GO:0030163~protein catabolic process	31	7.25995	0.000417251	USP3, XIAP, UBE3A, UBE2G2, PSMA7, ZYG11B, ARIH2, PSMB7, CASP8, FBXO28, OTUD7A, FBXW11, KLHL20, BUB3, SOCS6, UBE2I, ATG3, BRAP, FBXO39, PSEN1, ATG4B, MED8, PSMC2, PSMC1, PSEN2, PSMA3, ASB1, USP47, RNF139, TCEB1, USP45	338	622	13528	1.99475	0.564351	0.0986529	0.714594
GOTERM_BP_FAT	GO:0009057~macromolecule catabolic process	35	8.19672	0.0010809	USP3, XIAP, UBE3A, UBE2G2, PSMA7, ZYG11B, ARIH2, PSMB7, CASP8, FBXO28, OTUD7A, FBXW11, KLHL20, BUB3, MAGOH, SOCS6, UBE2I, ATG3, BRAP, MANBA, MNAT1, FBXO39, LYG2, PSEN1, ATG4B, PSMC2, MED8, PSMA3, PSMC1, PSEN2, ASB1, USP47, RNF139, TCEB1, USP45	338	781	13528	1.79363	0.883892	0.177781	1.84128
GOTERM_BP_FAT	GO:0043632~modification-dependent macromolecule catabolic process	28	6.55738	0.00117543	USP3, XIAP, UBE3A, UBE2G2, PSMA7, ZYG11B, ARIH2, PSMB7, FBXO28, OTUD7A, FBXW11, BUB3, KLHL20, SOCS6, UBE2I, ATG3, BRAP, FBXO39, ATG4B, MED8, PSMC2, PSMC1, PSMA3, ASB1, USP47, RNF139, TCEB1, USP45	338	574	13528	1.95237	0.903831	0.177279	2.00077
GOTERM_BP_FAT	GO:0019941~modification-dependent protein catabolic process	28	6.55738	0.00117543	USP3, XIAP, UBE3A, UBE2G2, PSMA7, ZYG11B, ARIH2, PSMB7, FBXO28, OTUD7A, FBXW11, BUB3, KLHL20, SOCS6, UBE2I, ATG3, BRAP, FBXO39, ATG4B, MED8, PSMC2, PSMC1, PSMA3, ASB1, USP47, RNF139, TCEB1, USP45	338	574	13528	1.95237	0.903831	0.177279	2.00077
GOTERM_BP_FAT	GO:0044265~cellular macromolecule catabolic process	33	7.72834	0.00122775	USP3, XIAP, UBE3A, UBE2G2, PSMA7, ZYG11B, ARIH2, PSMB7, CASP8, FBXO28, OTUD7A, FBXW11, KLHL20, BUB3, MAGOH, SOCS6, UBE2I, ATG3, BRAP, MNAT1, FBXO39, PSEN1, ATG4B, PSMC2, MED8, PSMC1, PSEN2, PSMA3, ASB1, USP47, RNF139, TCEB1, USP45	338	725	13528	1.82177	0.913357	0.17151	2.08896
SP_PIR_KEYWORDS	ubl conjugation pathway	22	5.15222	0.00477551	USP3, XIAP, UBE3A, UBE2G2, SOCS6, UBE2I, ATG3, BRAP, ZYG11B, FBXO39, ARIH2, ATG4B, MED8, FBXO28, ASB1, USP47, RNF139, OTUD7A, TCEB1, FBXW11, USP45, KLHL20	426	509	19235	1.95159	0.851208	0.173471	6.45429
Annotation Cluster 5	Enrichment Score: 2.654106923269712
Category	Term	Count	%	PValue	Genes	List Total	Pop Hits	Pop Total	Fold Enrichment	Bonferroni	Benjamini	FDR
GOTERM_BP_FAT	GO:0002757~immune response-activating signal transduction	7	1.63934	0.00177218	BCL10, PSEN1, LYN, PSEN2, TLR4, TLR6, TLR7	338	52	13528	5.3878	0.97074	0.209774	3.00206
GOTERM_BP_FAT	GO:0002253~activation of immune response	9	2.10773	0.00236606	C1QB, BCL10, PSEN1, LYN, PSEN2, TLR4, C1S, TLR6, TLR7	338	94	13528	3.83205	0.991053	0.219821	3.98895
GOTERM_BP_FAT	GO:0002764~immune response-regulating signal transduction	7	1.63934	0.00260103	BCL10, PSEN1, LYN, PSEN2, TLR4, TLR6, TLR7	338	56	13528	5.00296	0.994402	0.228385	4.3768
Annotation Cluster 6	Enrichment Score: 2.392214722287351
Category	Term	Count	%	PValue	Genes	List Total	Pop Hits	Pop Total	Fold Enrichment	Bonferroni	Benjamini	FDR
GOTERM_CC_FAT	GO:0042175~nuclear envelope-endoplasmic reticulum network	16	3.74707	0.00250178	ARL6IP1, OSTC, FDFT1, DOLK, MAGT1, PSEN1, INSIG2, DHCR7, VMA21, SEC22A, SPCS1, GOSR2, KDSR, TRAM1, DEGS2, NSDHL	296	284	12782	2.43281	0.612042	0.0998613	3.40575
GOTERM_CC_FAT	GO:0005789~endoplasmic reticulum membrane	15	3.51288	0.00392686	ARL6IP1, OSTC, FDFT1, DOLK, MAGT1, INSIG2, DHCR7, VMA21, SEC22A, SPCS1, GOSR2, KDSR, TRAM1, DEGS2, NSDHL	296	269	12782	2.40794	0.774013	0.138196	5.29733
GOTERM_CC_FAT	GO:0044432~endoplasmic reticulum part	17	3.98126	0.00677737	ARL6IP1, OSTC, CES1, FDFT1, DOLK, MAGT1, INSIG2, DHCR7, VMA21, SEC22A, SUMF2, SPCS1, GOSR2, KDSR, TRAM1, DEGS2, NSDHL	296	347	12782	2.11557	0.923508	0.167741	8.97826
Annotation Cluster 7	Enrichment Score: 2.3268226229477555
Category	Term	Count	%	PValue	Genes	List Total	Pop Hits	Pop Total	Fold Enrichment	Bonferroni	Benjamini	FDR
GOTERM_BP_FAT	GO:0050778~positive regulation of immune response	12	2.8103	0.00101076	C1QB, BCL10, CARD9, TNFSF13B, PSEN1, LYN, PSEN2, TLR4, IL15, C1S, TLR6, TLR7	338	145	13528	3.3123	0.86647	0.182368	1.72276
GOTERM_BP_FAT	GO:0048584~positive regulation of response to stimulus	14	3.27869	0.00633631	BCL10, CARD9, IL8, LYN, TLR4, C1S, IL15, TLR6, TLR7, C1QB, AGTR1, TNFSF13B, PSEN1, PSEN2	338	236	13528	2.37429	0.999997	0.326651	10.3476
GOTERM_BP_FAT	GO:0002684~positive regulation of immune system process	13	3.0445	0.0163324	BCL10, CARD9, LYN, TLR4, C1S, IL15, TLR6, TLR7, C1QB, CD86, PSEN1, TNFSF13B, PSEN2	338	238	13528	2.18617	1	0.449051	24.6462
Annotation Cluster 8	Enrichment Score: 2.266002707566178
Category	Term	Count	%	PValue	Genes	List Total	Pop Hits	Pop Total	Fold Enrichment	Bonferroni	Benjamini	FDR
GOTERM_BP_FAT	GO:0034613~cellular protein localization	21	4.91803	0.00341438	ARL6IP1, SEC23A, BBS4, AP1M1, STAM2, TERF2IP, MIPEP, COG3, LONP2, TOMM7, GPR34, SH3GLB1, IPO5, PTTG1IP, EXOC4, SDCBP, GOSR2, NUTF2, KPNA2, TRAM1, RAB27A	338	411	13528	2.045	0.998897	0.256266	5.70798
GOTERM_BP_FAT	GO:0070727~cellular macromolecule localization	21	4.91803	0.00366374	ARL6IP1, SEC23A, BBS4, AP1M1, STAM2, TERF2IP, MIPEP, COG3, LONP2, TOMM7, GPR34, SH3GLB1, IPO5, PTTG1IP, EXOC4, SDCBP, GOSR2, NUTF2, KPNA2, TRAM1, RAB27A	338	414	13528	2.03019	0.99933	0.253468	6.11259
GOTERM_BP_FAT	GO:0006886~intracellular protein transport	18	4.21546	0.0127278	ARL6IP1, SEC23A, AP1M1, STAM2, MIPEP, COG3, TOMM7, GPR34, LONP2, IPO5, PTTG1IP, EXOC4, SDCBP, GOSR2, NUTF2, KPNA2, TRAM1, RAB27A	338	374	13528	1.92627	1	0.405768	19.7578
Annotation Cluster 9	Enrichment Score: 2.1865368127431775
Category	Term	Count	%	PValue	Genes	List Total	Pop Hits	Pop Total	Fold Enrichment	Bonferroni	Benjamini	FDR
GOTERM_BP_FAT	GO:0002460~adaptive immune response based on somatic recombination of immune receptors built from immunoglobulin superfamily domains	8	1.87354	0.00302163	EXO1, C1QB, BCL10, CD40LG, TLR4, C1S, TLR6, RAB27A	338	77	13528	4.1583	0.997583	0.249423	5.06738
GOTERM_BP_FAT	GO:0002250~adaptive immune response	8	1.87354	0.00302163	EXO1, C1QB, BCL10, CD40LG, TLR4, C1S, TLR6, RAB27A	338	77	13528	4.1583	0.997583	0.249423	5.06738
GOTERM_BP_FAT	GO:0002449~lymphocyte mediated immunity	6	1.40515	0.030193	EXO1, C1QB, BCL10, CD40LG, C1S, RAB27A	338	70	13528	3.4306	1	0.54277	40.9529
Annotation Cluster 10	Enrichment Score: 2.0754085636729895
Category	Term	Count	%	PValue	Genes	List Total	Pop Hits	Pop Total	Fold Enrichment	Bonferroni	Benjamini	FDR
SP_PIR_KEYWORDS	Protease	22	5.15222	0.0027359	ERMP1, USP3, OSGEPL1, C1S, MIPEP, PSMA7, GZMK, PSMB7, LONP2, PSEN1, ATG4B, TPP2, PITRM1, PSEN2, PSMA3, CASP8, USP47, OTUD7A, SPCS1, DPP8, OMA1, USP45	426	484	19235	2.05239	0.663912	0.144243	3.74651
GOTERM_MF_FAT	GO:0008233~peptidase activity	24	5.62061	0.0136849	ERMP1, UQCRC1, USP3, OSGEPL1, MIPEP, C1S, PSMA7, TMEM27, GZMK, PSMB7, LONP2, PSEN1, ATG4B, TPP2, PITRM1, PSEN2, PSMA3, CASP8, USP47, OTUD7A, SPCS1, DPP8, OMA1, USP45	318	574	12983	1.70705	0.99981	0.882661	18.4956
GOTERM_MF_FAT	GO:0070011~peptidase activity, acting on L-amino acid peptides	23	5.38642	0.0158648	ERMP1, UQCRC1, USP3, OSGEPL1, MIPEP, C1S, PSMA7, TMEM27, GZMK, PSMB7, LONP2, PSEN1, ATG4B, TPP2, PITRM1, PSEN2, PSMA3, CASP8, USP47, OTUD7A, DPP8, OMA1, USP45	318	549	12983	1.71042	0.999952	0.809448	21.1287
Annotation Cluster 11	Enrichment Score: 1.9050515728791828
Category	Term	Count	%	PValue	Genes	List Total	Pop Hits	Pop Total	Fold Enrichment	Bonferroni	Benjamini	FDR
GOTERM_BP_FAT	GO:0002521~leukocyte differentiation	10	2.34192	0.00549308	TM7SF4, TNFSF11, PSEN1, CD3D, CD40LG, PSEN2, PPARG, CASP8, EOMES, IL15	338	131	13528	3.05524	0.999983	0.314885	9.03125
GOTERM_BP_FAT	GO:0002520~immune system development	15	3.51288	0.00944615	EXO1, XRCC5, TM7SF4, MAEA, LYN, CD3D, PPARG, EOMES, IL15, CTNNBL1, TNFSF11, PSEN1, CD40LG, PSEN2, CASP8	338	276	13528	2.1752	1	0.376507	15.049
GOTERM_BP_FAT	GO:0030097~hemopoiesis	13	3.0445	0.0154107	XRCC5, TM7SF4, MAEA, LYN, CD3D, PPAR

## Sheet: A5-WA5_UP
Annotation Cluster 1	Enrichment Score: 7.85622002481252
Category	Term	Count	%	PValue	Genes	List Total	Pop Hits	Pop Total	Fold Enrichment	Bonferroni	Benjamini	FDR
SP_PIR_KEYWORDS	extracellular matrix	26	5.50847	1.34323e-09	FMOD, COL21A1, COL3A1, LAMB2, COL9A3, HMCN1, WNT3, SMOC1, COL6A2, AGRN, COL11A1, FN1, HAPLN2, COL4A2, ZP1, TNXB, HSPG2, ECM2, EMILIN2, NTN1, COL5A1, COL4A5, COL14A1, RELN, COL1A1, ADAMTS5	472	241	19235	4.39649	6.05796e-07	6.05796e-07	1.90624e-06
GOTERM_CC_FAT	GO:0005578~proteinaceous extracellular matrix	30	6.35593	1.96512e-08	FMOD, COL21A1, LTBP2, COL3A1, LAMB2, COL9A3, HMCN1, WNT3, SMOC1, COL6A2, AGRN, COL11A1, ENTPD2, FN1, HAPLN2, MUC2, COL4A2, ZP1, TNXB, HSPG2, ECM2, EMILIN2, NTN1, COL5A1, COL4A5, COL14A1, RELN, COL1A1, COL24A1, ADAMTS5	355	320	12782	3.37553	6.97616e-06	6.97616e-06	2.69332e-05
GOTERM_CC_FAT	GO:0031012~extracellular matrix	30	6.35593	1.02282e-07	FMOD, COL21A1, LTBP2, COL3A1, LAMB2, COL9A3, HMCN1, WNT3, SMOC1, COL6A2, AGRN, COL11A1, ENTPD2, FN1, HAPLN2, MUC2, COL4A2, ZP1, TNXB, HSPG2, ECM2, EMILIN2, NTN1, COL5A1, COL4A5, COL14A1, RELN, COL1A1, COL24A1, ADAMTS5	355	345	12782	3.13092	3.63096e-05	1.21033e-05	0.000140184
Annotation Cluster 2	Enrichment Score: 5.248594720963051
Category	Term	Count	%	PValue	Genes	List Total	Pop Hits	Pop Total	Fold Enrichment	Bonferroni	Benjamini	FDR
SP_PIR_KEYWORDS	triple helix	9	1.90678	5.85522e-07	COL4A2, COL14A1, DMD, COL3A1, COL6A2, COL1A1, COL11A1, COL5A1, COL4A5	472	31	19235	11.8313	0.000264036	0.000132026	0.000830938
SP_PIR_KEYWORDS	hydroxyproline	9	1.90678	2.51872e-06	COL4A2, COL14A1, COL3A1, COL6A2, COL1A1, COL11A1, ADIPOQ, COL5A1, COL4A5	472	37	19235	9.91268	0.0011353	0.000378576	0.00357437
SP_PIR_KEYWORDS	hydroxylysine	8	1.69492	7.97553e-06	COL4A2, COL14A1, COL3A1, COL6A2, COL1A1, COL11A1, COL5A1, COL4A5	472	31	19235	10.5167	0.00359052	0.000513722	0.0113178
UP_SEQ_FEATURE	region of interest:Triple-helical region	7	1.48305	1.53312e-05	COL4A2, COL3A1, COL6A2, COL1A1, COL11A1, COL5A1, COL4A5	472	23	19113	12.3242	0.0272936	0.0137412	0.0260402
SP_PIR_KEYWORDS	trimer	7	1.48305	3.16934e-05	COL14A1, COL3A1, COL6A2, COL1A1, COL11A1, COL5A1, COL4A5	472	26	19235	10.9717	0.0141923	0.00142837	0.0449681
Annotation Cluster 3	Enrichment Score: 5.161345567400134
Category	Term	Count	%	PValue	Genes	List Total	Pop Hits	Pop Total	Fold Enrichment	Bonferroni	Benjamini	FDR
SP_PIR_KEYWORDS	hydroxyproline	9	1.90678	2.51872e-06	COL4A2, COL14A1, COL3A1, COL6A2, COL1A1, COL11A1, ADIPOQ, COL5A1, COL4A5	472	37	19235	9.91268	0.0011353	0.000378576	0.00357437
SP_PIR_KEYWORDS	hydroxylation	11	2.33051	8.54486e-06	COL4A2, COL9A3, COL14A1, LTBP2, COL3A1, COL6A2, COL1A1, COL11A1, ADIPOQ, COL5A1, COL4A5	472	71	19235	6.31371	0.00384633	0.000481602	0.0121257
INTERPRO	IPR008160:Collagen triple helix repeat	12	2.54237	1.52433e-05	COL4A2, COL9A3, COL14A1, COL21A1, COL3A1, COL6A2, COL1A1, COL24A1, COL11A1, ADIPOQ, COL5A1, COL4A5	450	84	16659	5.28857	0.0135953	0.0135953	0.023751
Annotation Cluster 4	Enrichment Score: 4.466261147253668
Category	Term	Count	%	PValue	Genes	List Total	Pop Hits	Pop Total	Fold Enrichment	Bonferroni	Benjamini	FDR
GOTERM_BP_FAT	GO:0048812~neuron projection morphogenesis	20	4.23729	9.45235e-06	NRP2, ERBB3, ATL1, RXRA, UCHL1, NEUROG2, EPHB3, NTN1, SLIT3, SLITRK2, SMO, APP, LAMB2, S100B, DLX5, DMD, MAPK8IP3, RELN, RTN4RL2, MYH10	382	213	13528	3.32522	0.0202287	0.00340022	0.0163981
GOTERM_BP_FAT	GO:0048858~cell projection morphogenesis	21	4.44915	2.05542e-05	NRP2, ERBB3, ATL1, RXRA, UCHL1, NEUROG2, EPHB3, NTN1, SLIT3, SLITRK2, SMO, APP, LAMB2, S100B, DLX5, DMD, IFT172, MAPK8IP3, RELN, RTN4RL2, MYH10	382	245	13528	3.03545	0.0434657	0.00553943	0.0356546
GOTERM_BP_FAT	GO:0048667~cell morphogenesis involved in neuron differentiation	19	4.02542	2.6063e-05	NRP2, ERBB3, ATL1, RXRA, UCHL1, NEUROG2, EPHB3, NTN1, SLIT3, SLITRK2, LHFPL5, APP, LAMB2, S100B, DLX5, MAPK8IP3, RTN4RL2, RELN, MYH10	382	209	13528	3.21942	0.0547907	0.00624143	0.0452085
GOTERM_BP_FAT	GO:0007409~axonogenesis	18	3.81356	3.2711e-05	NRP2, ERBB3, ATL1, RXRA, UCHL1, NEUROG2, EPHB3, NTN1, SLIT3, SLITRK2, APP, LAMB2, S100B, DLX5, MAPK8IP3, RTN4RL2, RELN, MYH10	382	193	13528	3.30282	0.0682795	0.00704729	0.056737
GOTERM_BP_FAT	GO:0031175~neuron projection development	21	4.44915	3.85187e-05	NRP2, FGFR1, ERBB3, ATL1, RXRA, UCHL1, NEUROG2, EPHB3, NTN1, SLIT3, SLITRK2, SMO, APP, LAMB2, S100B, DLX5, DMD, MAPK8IP3, RELN, RTN4RL2, MYH10	382	256	13528	2.90502	0.0799057	0.00754224	0.0668073
GOTERM_BP_FAT	GO:0032990~cell part morphogenesis	21	4.44915	3.85187e-05	NRP2, ERBB3, ATL1, RXRA, UCHL1, NEUROG2, EPHB3, NTN1, SLIT3, SLITRK2, SMO, APP, LAMB2, S100B, DLX5, DMD, IFT172, MAPK8IP3, RELN, RTN4RL2, MYH10	382	256	13528	2.90502	0.0799057	0.00754224	0.0668073
GOTERM_BP_FAT	GO:0000904~cell morphogenesis involved in differentiation	20	4.23729	6.27452e-05	NRP2, ERBB3, ATL1, RXRA, UCHL1, NEUROG2, EPHB3, NTN1, SLIT3, SLITRK2, LHFPL5, APP, LAMB2, S100B, DLX5, MAPK8IP3, RELN, RTN4RL2, MYH10, FN1	382	244	13528	2.90276	0.12686	0.0112413	0.108804
GOTERM_BP_FAT	GO:0030030~cell projection organization	25	5.29661	0.000120734	NRP2, FGFR1, ERBB3, ATL1, UCHL1, LPAR1, EPHB3, APP, LAMB2, DMD, RTN4RL2, ROCK1, RXRA, NEUROG2, NTN1, SLIT3, SLITRK2, SMO, LHFPL5, S100B, DLX5, IFT172, MAPK8IP3, RELN, MYH10	382	368	13528	2.40582	0.229751	0.0172522	0.209261
Annotation Cluster 5	Enrichment Score: 3.6560956200281867
Category	Term	Count	%	PValue	Genes	List Total	Pop Hits	Pop Total	Fold Enrichment	Bonferroni	Benjamini	FDR
UP_SEQ_FEATURE	domain:Fibrillar collagen NC1	5	1.05932	0.000104711	COL3A1, COL1A1, COL24A1, COL11A1, COL5A1	472	11	19113	18.4062	0.172224	0.0610606	0.177726
INTERPRO	IPR000885:Fibrillar collagen, C-terminal	5	1.05932	0.000147818	COL3A1, COL1A1, COL24A1, COL11A1, COL5A1	450	11	16659	16.8273	0.124317	0.0642205	0.230097
SMART	SM00038:COLFI	5	1.05932	0.000202066	COL3A1, COL1A1, COL24A1, COL11A1, COL5A1	267	11	9079	15.4562	0.0380574	0.0380574	0.251284
UP_SEQ_FEATURE	propeptide:C-terminal propeptide	4	0.847458	0.000759285	COL3A1, COL1A1, COL11A1, COL5A1	472	8	19113	20.2468	0.746154	0.239824	1.28201
Annotation Cluster 6	Enrichment Score: 3.559919856095677
Category	Term	Count	%	PValue	Genes	List Total	Pop Hits	Pop Total	Fold Enrichment	Bonferroni	Benjamini	FDR
GOTERM_BP_FAT	GO:0051960~regulation of nervous system development	17	3.60169	0.000107598	PTPRF, LIMK1, CDH2, NTN1, THY1, ASCL1, SMO, ZFP91, HOXD3, MAPT, ID4, AGRN, FGF2, DNMT3B, CHRD, NEFM, MT3	382	192	13528	3.13558	0.207561	0.0164798	0.186514
GOTERM_BP_FAT	GO:0060284~regulation of cell development	17	3.60169	0.000230118	PTPRF, LIMK1, CDH2, NTN1, THY1, ASCL1, SMO, ZFP91, HOXD3, MAPT, ID4, AGRN, ZFHX3, DNMT3B, FGF2, NEFM, MT3	382	205	13528	2.93674	0.391995	0.0288448	0.398494
GOTERM_BP_FAT	GO:0050767~regulation of neurogenesis	14	2.9661	0.000844277	PTPRF, LIMK1, CDH2, NTN1, THY1, ASCL1, SMO, ZFP91, HOXD3, MAPT, ID4, DNMT3B, NEFM, MT3	382	166	13528	2.98669	0.838959	0.0631366	1.45472
Annotation Cluster 7	Enrichment Score: 3.0806199334976867
Category	Term	Count	%	PValue	Genes	List Total	Pop Hits	Pop Total	Fold Enrichment	Bonferroni	Benjamini	FDR
GOTERM_BP_FAT	GO:0010628~positive regulation of gene expression	33	6.99153	0.000229715	THRA, GLIS2, NR2E3, TCF7L1, BSX, APP, BRPF1, MEIS2, PROP1, GATA5, REL, FOXF1, POU2F3, AGRN, SUPT5H, FGF2, DNMT3B, TLX1, IKZF1, PCBD1, RXRA, CREBBP, ARID1A, NEUROG2, PPARGC1B, ARHGEF11, GTF2H1, HHEX, ASCL1, NCOA2, NFIC, NSD1, SMARCA2	382	581	13528	2.01144	0.391465	0.0305669	0.397798
GOTERM_BP_FAT	GO:0045941~positive regulation of transcription	32	6.77966	0.000294806	THRA, GLIS2, NR2E3, TCF7L1, BSX, APP, BRPF1, MEIS2, PROP1, GATA5, REL, POU2F3, FOXF1, AGRN, SUPT5H, FGF2, TLX1, IKZF1, PCBD1, RXRA, CREBBP, ARID1A, NEUROG2, PPARGC1B, ARHGEF11, GTF2H1, HHEX, ASCL1, NCOA2, NFIC, NSD1, SMARCA2	382	564	13528	2.00928	0.471368	0.0329941	0.510244
GOTERM_BP_FAT	GO:0045893~positive regulation of transcription, DNA-dependent	28	5.9322	0.000463856	THRA, NR2E3, TCF7L1, BSX, APP, MEIS2, PROP1, REL, POU2F3, FOXF1, AGRN, SUPT5H, FGF2, TLX1, IKZF1, RXRA, CREBBP, ARID1A, NEUROG2, PPARGC1B, ARHGEF11, GTF2H1, HHEX, ASCL1, NCOA2, NFIC, NSD1, SMARCA2	382	477	13528	2.07879	0.633255	0.0466433	0.801725
GOTERM_BP_FAT	GO:0051254~positive regulation of RNA metabolic process	28	5.9322	0.000538723	THRA, NR2E3, TCF7L1, BSX, APP, MEIS2, PROP1, REL, POU2F3, FOXF1, AGRN, SUPT5H, FGF2, TLX1, IKZF1, RXRA, CREBBP, ARID1A, NEUROG2, PPARGC1B, ARHGEF11, GTF2H1, HHEX, ASCL1, NCOA2, NFIC, NSD1, SMARCA2	382	481	13528	2.0615	0.688088	0.0515783	0.930555
GOTERM_BP_FAT	GO:0010604~positive regulation of macromolecule metabolic process	42	8.89831	0.000607885	FZR1, THRA, GLIS2, NR2E3, TCF7L1, BSX, ZFP91, BRPF1, APP, MEIS2, PROP1, GATA5, REL, FOXF1, POU2F3, AGRN, SUPT5H, FGF2, DNMT3B, TLX1, SAMD4A, SOAT1, IKZF1, PCBD1, RXRA, CREBBP, NDFIP2, NEUROG2, ARID1A, FURIN, ADIPOQ, PPARGC1B, GTF2H1, ARHGEF11, HHEX, ASCL1, NCOA2, PSMD11, PSMA4, NFIC, NSD1, SMARCA2	382	857	13528	1.73556	0.731431	0.0555557	1.04943
GOTERM_BP_FAT	GO:0045944~positive regulation of transcription from RNA polymerase II promoter	23	4.87288	0.000842579	THRA, IKZF1, RXRA, CREBBP, NEUROG2, NR2E3, TCF7L1, PPARGC1B, GTF2H1, BSX, ASCL1, HHEX, APP, MEIS2, PROP1, NCOA2, POU2F3, AGRN, SUPT5H, NFIC, FGF2, SMARCA2, TLX1	382	371	13528	2.19545	0.838366	0.0652696	1.45181
GOTERM_BP_FAT	GO:0010557~positive regulation of macromolecule biosynthetic process	34	7.20339	0.000865868	THRA, GLIS2, NR2E3, TCF7L1, BSX, APP, BRPF1, MEIS2, PROP1, GATA5, REL, FOXF1, POU2F3, AGRN, SUPT5H, FGF2, TLX1, SAMD4A, SOAT1, IKZF1, PCBD1, RXRA, CREBBP, NEUROG2, ARID1A, PPARGC1B, ARHGEF11, GTF2H1, HHEX, ASCL1, NCOA2, NFIC, NSD1, SMARCA2	382	654	13528	1.84107	0.84631	0.0625388	1.49166
GOTERM_BP_FAT	GO:0045935~positive regulation of nucleobase, nucleoside, nucleotide and nucleic acid metabolic process	32	6.77966	0.00153932	THRA, GLIS2, NR2E3, TCF7L1, BSX, APP, BRPF1, MEIS2, PROP1, GATA5, REL, POU2F3, FOXF1, AGRN, SUPT5H, FGF2, TLX1, IKZF1, PCBD1, RXRA, CREBBP, ARID1A, NEUROG2, PPARGC1B, ARHGEF11, GTF2H1, HHEX, ASCL1, NCOA2, NFIC, NSD1, SMARCA2	382	624	13528	1.81608	0.964227	0.0933131	2.63731
GOTERM_BP_FAT	GO:0031328~positive regulation of cellular biosynthetic process	34	7.20339	0.00186138	THRA, GLIS2, NR2E3, TCF7L1, BSX, APP, BRPF1, MEIS2, PROP1, GATA5, REL, FOXF1, POU2F3, AGRN, SUPT5H, FGF2, TLX1, SAMD4A, SOAT1, IKZF1, PCBD1, RXRA, CREBBP, NEUROG2, ARID1A, PPARGC1B, ARHGEF11, GTF2H1, HHEX, ASCL1, NCOA2, NFIC, NSD1, SMARCA2	382	685	13528	1.75776	0.982191	0.105858	3.18074
GOTERM_BP_FAT	GO:0009891~positive regulation of biosynthetic process	34	7.20339	0.00234097	THRA, GLIS2, NR2E3, TCF7L1, BSX, APP, BRPF1, MEIS2, PROP1, GATA5, REL, FOXF1, POU2F3, AGRN, SUPT5H, FGF2, TLX1, SAMD4A, SOAT1, IKZF1, PCBD1, RXRA, CREBBP, NEUROG2, ARID1A, PPARGC1B, ARHGEF11, GTF2H1, HHEX, ASCL1, NCOA2, NFIC, NSD1, SMARCA2	382	695	13528	1.73246	0.993699	0.113652	3.98468
GOTERM_BP_FAT	GO:0051173~positive regulation of nitrogen compound metabolic process	32	6.77966	0.00257788	THRA, GLIS2, NR2E3, TCF7L1, BSX, APP, BRPF1, MEIS2, PROP1, GATA5, REL, POU2F3, FOXF1, AGRN, SUPT5H, FGF2, TLX1, IKZF1, PCBD1, RXRA, CREBBP, ARID1A, NEUROG2, PPARGC1B, ARHGEF11, GTF2H1, HHEX, ASCL1, NCOA2, NFIC, NSD1, SMARCA2	382	644	13528	1.75968	0.99623	0.121712	4.37949
Annotation Cluster 8	Enrichment Score: 3.069512445360223
Category	Term	Count	%	PValue	Genes	List Total	Pop Hits	Pop Total	Fold Enrichment	Bonferroni	Benjamini	FDR
INTERPRO	IPR006210:EGF-like	16	3.38983	0.000373267	HYAL1, TNXB, LTBP2, EGFL7, SORL1, PTGS1, HSPG2, CSPG5, SLIT3, NAGPA, HMCN1, DNER, ADAM33, RELN, AGRN, ODZ2	450	201	16659	2.94687	0.284845	0.105734	0.580081
INTERPRO	IPR013032:EGF-like region, conserved site	20	4.23729	0.000395343	MUC2, HYAL1, TNXB, EGFL7, LTBP2, SORL1, PTGS1, HSPG2, CSPG5, NTN1, SLIT3, NAGPA, HMCN1, LAMB2, DNER, ADAM33, RELN, AGRN, ODZ2, FN1	450	293	16659	2.52696	0.298888	0.0849459	0.61429
SP_PIR_KEYWORDS	egf-like domain	16	3.38983	0.000574565	HYAL1, TNXB, LTBP2, EGFL7, SORL1, PTGS1, HSPG2, CSPG5, SLIT3, NAGPA, HMCN1, DNER, ADAM33, RELN, AGRN, ODZ2	472	230	19235	2.83493	0.228334	0.0183442	0.81231
SMART	SM00181:EGF	16	3.38983	0.000816808	HYAL1, TNXB, LTBP2, EGFL7, SORL1, PTGS1, HSPG2, CSPG5, SLIT3, NAGPA, HMCN1, DNER, ADAM33, RELN, AGRN, ODZ2	267	201	9079	2.70677	0.145203	0.0754476	1.0122
INTERPRO	IPR000742:EGF-like, type 3	13	2.75424	0.00648612	TNXB, LTBP2, EGFL7, PTGS1, HSPG2, SLIT3, NAGPA, HMCN1, DNER, ADAM33, RELN, AGRN, ODZ2	450	194	16659	2.48072	0.997101	0.518302	9.64306
Annotation Cluster 9	Enrichment Score: 2.568321465499543
Category	Term	Count	%	PValue	Genes	List Total	Pop Hits	Pop Total	Fold Enrichment	Bonferroni	Benjamini	FDR
GOTERM_BP_FAT	GO:0031960~response to corticosteroid stimulus	10	2.11864	0.000632105	ALPL, ACADS, RXRA, PTGS1, AANAT, COL1A1, IGFBP2, UGT1A1, ADIPOQ, PPARGC1B	382	85	13528	4.16631	0.74514	0.0553683	1.09103
GOTERM_BP_FAT	GO:0051384~response to glucocorticoid stimulus	9	1.90678	0.0015452	ALPL, ACADS, RXRA, PTGS1, AANAT, IGFBP2, UGT1A1, ADIPOQ, PPARGC1B	382	78	13528	4.08619	0.96468	0.0911023	2.64725
GOTERM_BP_FAT	GO:0048545~response to steroid hormone stimulus	12	2.54237	0.0201959	ALPL, ACTA1, ACADS, RXRA, PTGS1, AANAT, WFDC1, COL1A1, IGFBP2, UGT1A1, ADIPOQ, PPARGC1B	382	192	13528	2.21335	1	0.374535	29.8108
Annotation Cluster 10	Enrichment Score: 2.5663481937848114
Category	Term	Count	%	PValue	Genes	List Total	Pop Hits	Pop Total	Fold Enrichment	Bonferroni	Benjamini	FDR
UP_SEQ_FEATURE	domain:TSP N-terminal	5	1.05932	0.00222239	COL14A1, COL21A1, COL24A1, COL11A1, COL5A1	472	23	19113	8.80297	0.981973	0.487939	3.70889
INTERPRO	IPR003129:Laminin G, thrombospondin-type, N-terminal	5	1.05932	0.00259011	COL14A1, COL21A1, COL24A1, COL11A1, COL5A1	450	22	16659	8.41364	0.902601	0.37236	3.96083
SMART	SM00210:TSPN	5	1.05932	0.0034739	COL14A1, COL21A1, COL24A1, COL11A1, COL5A1	267	22	9079	7.72812	0.487344	0.199658	4.24007
Annotation Cluster 11	Enrichment Score: 2.5477554540035188
Category	Term	Count	%	PValue	Genes	List Total	Pop Hits	Pop Total	Fold Enrichment	Bonferroni	Benjamini	FDR
UP_SEQ_FEATURE	propeptide:C-terminal propeptide	4	0.847458	0.000759285	COL3A1, COL1A1, COL11A1, COL5A1	472	8	19113	20.2468	0.746154	0.239824	1.28201
UP_SEQ_FEATURE	region of interest:Nonhelical region (C-terminal)	3	0.635593	0.00351821	COL3A1, COL1A1, COL11A1	472	4	19113	30.3702	0.998273	0.470677	5.8113
UP_SEQ_FEATURE	propeptide:N-terminal propeptide	3	0.635593	0.00851153	COL3A1, COL1A1, COL11A1	472	6	19113	20.2468	1	0.618756	13.5156
Annotation Cluster 12	Enrichment Score: 2.457351173311526
Category	Term	Count	%	PValue	Genes	List Total	Pop Hits	Pop Total	Fold Enrichment	Bonferroni	Benjamini	FDR
GOTERM_BP_FAT	GO:0016481~negative regulation of transcription	26	5.50847	0.00128924	THRA, GLIS2, NR2E3, TCF7L1, VDR, MEIS2, PROP1, HEY1, LRRFIP1, SIK1, SUPT5H, FGF2, DNMT3B, NACC2, IKZF1, RXRA, LDB1, ARID5A, HHEX, NCOA2, CDKN1B, ID4, NFIC, ZFHX3, SMARCA2, NSD1	382	459	13528	2.006	0.938526	0.0834702	2.21336
GOTERM_BP_FAT	GO:0010629~negative regulation of gene expression	27	5.72034	0.00223336	THRA, GLIS2, NR2E3, TCF7L1, VDR, MEIS2, PROP1, HEY1, LRRFIP1, SIK1, SUPT5H, FGF2, DNMT3B, NACC2, IKZF1, RXRA, LDB1, ARID5A, NDFIP2, HHEX, NCOA2, CDKN1B, ID4, NFIC, ZFHX3, SMARCA2, NSD1	382	504	13528	1.89716	0.992045	0.113831	3.80483
GOTERM_BP_FAT	GO:0045892~negative regulation of transcription, DNA-dependent	21	4.44915	0.00269651	IKZF1, RXRA, LDB1, ARID5A, NR2E3, TCF7L1, VDR, HHEX, MEIS2, NCOA2, PROP1, CDKN1B, HEY1, SUPT5H, NFIC, SIK1, ZFHX3, NSD1, FGF2, SMARCA2, DNMT3B	382	356	13528	2.08901	0.997085	0.124251	4.57661
GOTERM_BP_FAT	GO:0010605~negative regulation of macromolecule metabolic process	35	7.41525	0.00300348	FZR1, THRA, ENPP1, GLIS2, NR2E3, TCF7L1, VDR, MEIS2, PROP1, HEY1, LRRFIP1, SIK1, SUPT5H, FGF2, DNMT3B, NACC2, IKZF1, LDB1, RXRA, SMAD6, ARID5A, NDFIP2, FURIN, ADIPOQ, FLNA, HHEX, NCOA2, CDKN1B, PSMD11, PSMA4, ID4, NFIC, NSD1, ZFHX3, SMARCA2	382	734	13528	1.68866	0.998502	0.131837	5.08491
GOTERM_BP_FAT	GO:0051253~negative regulation of RNA metabolic process	21	4.44915	0.00326338	IKZF1, RXRA, LDB1, ARID5A, NR2E3, TCF7L1, VDR, HHEX, MEIS2, NCOA2, PROP1, CDKN1B, HEY1, SUPT5H, NFIC, SIK1, ZFHX3, NSD1, FGF2, SMARCA2, DNMT3B	382	362	13528	2.05438	0.999147	0.136903	5.51326
GOTERM_BP_FAT	GO:0010558~negative regulation of macromolecule biosynthetic process	28	5.9322	0.00338456	THRA, ENPP1, GLIS2, NR2E3, TCF7L1, VDR, MEIS2, PROP1, HEY1, LRRFIP1, SIK1, SUPT5H, FGF2, DNMT3B, NACC2, IKZF1, RXRA, LDB1, ARID5A, ADIPOQ, HHEX, NCOA2, CDKN1B, ID4, NFIC, NSD1, ZFHX3, SMARCA2	382	547	13528	1.81276	0.999344	0.138938	5.71237
GOTERM_BP_FAT	GO:0031327~negative regulation of cellular biosynthetic process	28	5.9322	0.00473385	THRA, ENPP1, GLIS2, NR2E3, TCF7L1, VDR, MEIS2, PROP1, HEY1, LRRFIP1, SIK1, SUPT5H, FGF2, DNMT3B, NACC2, IKZF1, RXRA, LDB1, ARID5A, ADIPOQ, HHEX, NCOA2, CDKN1B, ID4, NFIC, NSD1, ZFHX3, SMARCA2	382	561	13528	1.76752	0.999965	0.157163	7.90275
GOTERM_BP_FAT	GO:0045934~negative regulation of nucleobase, nucleoside, nucleotide and nucleic acid metabolic process	26	5.50847	0.00543104	THRA, GLIS2, NR2E3, TCF7L1, VDR, MEIS2, PROP1, HEY1, LRRFIP1, SIK1, SUPT5H, FGF2, DNMT3B, NACC2, IKZF1, RXRA, LDB1, ARID5A, HHEX, NCOA2, CDKN1B, ID4, NFIC, ZFHX3, SMARCA2, NSD1	382	512	13528	1.79835	0.999992	0.170463	9.01566
GOTERM_BP_FAT	GO:0009890~negative regulation of biosynthetic process	28	5.9322	0.00626968	THRA, ENPP1, GLIS2, NR2E3, TCF7L1, VDR, MEIS2, PROP1, HEY1, LRRFIP1, SIK1, SUPT5H, FGF2, DNMT3B, NACC2, IKZF1, RXRA, LDB1, ARID5A, ADIPOQ, HHEX, NCOA2, CDKN1B, ID4, NFIC, NSD1, ZFHX3, SMARCA2	382	573	13528	1.73051	0.999999	0.183682	10.3376
GOTERM_BP_FAT	GO:0051172~negative regulation of nitrogen compound metabolic process	26	5.50847	0.00643069	THRA, GLIS2, NR2E3, TCF7L1, VDR, MEIS2, PROP1, HEY1, LRRFIP1, SIK1, SUPT5H, FGF2, DNMT3B, NACC2, IKZF1, RXRA, LDB1, ARID5A, HHEX, NCOA2, CDKN1B, ID4, NFIC, ZFHX3, SMARCA2, NSD1	382	519	13528	1.77409	0.999999	0.185449	10.5893
Annotation Cluster 13	Enrichment Score: 2.3868903670623296
Category	Term	Count	%	PValue	Genes	List Total	Pop Hits	Pop Total	Fold Enrichment	Bonferroni	Benjamini	FDR
GOTERM_CC_FAT	GO:0005626~insoluble fraction	39	8.26271	0.00187955	NRP2, FGFR1, COPA, SNCB, ATL1, ADCY8, CALD1, PTGS1, CYTB, ADRBK1, CSPG5, PCDHGC3, SLC19A1, ANXA7, HMOX2, ACE, APP, DES, DMD, SLC2A1, SLC28A2, SAMD4A, SOAT1, SLC8A1, KCND2, PTPRF, DLGAP3, FA2H, JTB, NCKAP1L, MAL, APPL1, UGT1A1, SLIT3, SLC6A9, ATP2A2, ABCC3, HSPB1, CACNA1C	355	839	12782	1.67368	0.4872	0.0589089	2.54551
GOTERM_CC_FAT	GO:0005624~membrane fraction	36	7.62712	0.00578529	NRP2, FGFR1, COPA, SNCB, ATL1, ADCY8, CALD1, PTGS1, CYTB, ADRBK1, CSPG5, PCDHGC3, SLC19A1, HMOX2, ACE, APP, DMD, SLC2A1, SLC28A2, SAMD4A, SOAT1, SLC8A1, KCND2, PTPRF, DLGAP3, FA2H, JTB, NCKAP1L, MAL, APPL1, UGT1A1, SLIT3, SLC6A9, ATP2A2, ABCC3, CACNA1C	355	809	12782	1.60223	0.872513	0.114109	7.64417
GOTERM_CC_FAT	GO:0000267~cell fraction	45	9.5339	0.00635257	NRP2, FGFR1, COPA, CCDC19, SNCB, ATL1, ADCY8, CALD1, PTGS1, CYTB, NMB, ADRBK1, PCDHGC3, CSPG5, SLC19A1, GCLM, ANXA7, HMOX2, ACE, APP, DES, DMD, SLC2A1, SRR, SLC28A2, SAMD4A, SOAT1, SLC8A1, KCND2, PTPRF, DLGAP3, FA2H, JTB, NCKAP1L, MAL, APPL1, CRYZ, UGT1A1, SLIT3, SLC6A9, ATP2A2, ABCC3, HSPB1, MAPK8IP3, CACNA1C	355	1083	12782	1.49608	0.895895	0.112255	8.36378
Annotation Cluster 14	Enrichment Score: 2.2956507193518574
Category	Term	Count	%	PValue	Genes	List Total	Pop Hits	Pop Total	Fold Enrichment	Bonferroni	Benjamini	FDR
GOTERM_CC_FAT	GO:0001725~stress fiber	5	1.05932	0.00396294	ACTA1, PDLIM7, ACTN4, MYH11, MYH10	355	24	12782	7.50117	0.755769	0.102762	5.29681
GOTERM_CC_FAT	GO:0032432~actin filament bundle	5	1.05932	0.00533838	ACTA1, PDLIM7, ACTN4, MYH11, MYH10	355	26	12782	6.92416	0.850462	0.118985	7.07355
GOTERM_CC_FAT	GO:0042641~actomyosin	5	1.05932	0.00613225	ACTA1, PDLIM7, ACTN4, MYH11, MYH10	355	27	12782	6.66771	0.887371	0.114244	8.08493
Annotation Cluster 15	Enrichment Score: 2.2519583133689034
Category	Term	Count	%	PValue	Genes	List Total	Pop Hits	Pop Total	Fold Enrichment	Bonferroni	Benjamini	FDR
UP_SEQ_FEATURE	domain:EGF-like 4	8	1.69492	0.000535912	TNXB, LTBP2, DNER, HSPG2, RELN, AGRN, ODZ2, SLIT3	472	58	19113	5.58533	0.619999	0.214862	0.906476
UP_SEQ_FEATURE	domain:EGF-like 2	8	1.69492	0.00602896	TNXB, LTBP2, DNER, HSPG2, RELN, AGRN, ODZ2, SLIT3	472	88	19113	3.68124	0.999982	0.56813	9.76251
UP_SEQ_FEATURE	domain:EGF-like 3	7	1.48305	0.0104344	TNXB, DNER, HSPG2, RELN, AGRN, ODZ2, SLIT3	472	75	19113	3.77941	1	0.650706	16.3211
UP_SEQ_FEATURE	domain:EGF-like 1	8	1.69492	0.0291314	EGFL7, LTBP2, DNER, HSPG2, RELN, AGRN, ODZ2, SLIT3	472	120	19113	2.69958	1	0.772889	39.481
Annotation Cluster 16	Enrichment Score: 2.2176046570420773
Category	Term	Count	%	PValue	Genes	List Total	Pop Hits	Pop Total	Fold Enrichment	Bonferroni	Benjamini	FDR
GOTERM_BP_FAT	GO:0010975~regulation of neuron projection development	8	1.69492	0.00347177	ZFP91, PTPRF, LIMK1, MAPT, CDH2, NTN1, NEFM, THY1	382	70	13528	4.04727	0.999457	0.139619	5.85541
GOTERM_BP_FAT	GO:0050770~regulation of axonogenesis	7	1.48305	0.00518674	ZFP91, LIMK1, MAPT, CDH2, NTN1, NEFM, THY1	382	57	13528	4.34904	0.999987	0.165846	8.62715
GOTERM_BP_FAT	GO:0010769~regulation of cell morphogenesis involved in differentiation	8	1.69492	0.00589338	ZFP91, PTPRF, LIMK1, MAPT, CDH2, NTN1, NEFM, THY1	382	77	13528	3.67934	0.999997	0.178483	9.7467
GOTERM_BP_FAT	GO:0031344~regulation of cell projection organization	8	1.69492	0.012699	ZFP91, PTPRF, LIMK1, MAPT, CDH2, NTN1, NEFM, THY1	382	89	13528	3.18325	1	0.292055	19.8871
Annotation Cluster 17	Enrichment Score: 2.082473371621383
Category	Term	Count	%	PValue	Genes	List Total	Pop Hits	Pop Total	Fold Enrichment	Bonferroni	Benjamini	FDR
GOTERM_CC_FAT	GO:0005583~fibrillar collagen	5	1.05932	0.00024005	TNXB, COL3A1, COL1A1, COL11A1, COL5A1	355	12	12782	15.0023	0.0816971	0.010597	0.328502
UP_SEQ_FEATURE	propeptide:C-terminal propeptide	4	0.847458	0.000759285	COL3A1, COL1A1, COL11A1, COL5A1	472	8	19113	20.2468	0.746154	0.239824	1.28201
SP_PIR_KEYWORDS	Ehlers-Danlos syndrome	4	0.847458	0.00207895	TNXB, COL3A1, COL1A1, COL5A1	472	11	19235	14.819	0.608818	0.0537143	2.91022
GOTERM_BP_FAT	GO:0032964~collagen biosynthetic process	3	0.635593	0.00747761	COL3A1, COL1A1, COL5A1	382	5	13528	21.2482	1	0.209571	12.2098
GOTERM_BP_FAT	GO:0044259~multicellular organismal macromolecule metabolic process	5	1.05932	0.0106832	ACE, TNXB, COL3A1, COL1A1, COL5A1	382	31	13528	5.71187	1	0.260347	17.0013
GOTERM_BP_FAT	GO:0044236~multicellular organismal metabolic process	5	1.05932	0.019662	ACE, TNXB, COL3A1, COL1A1, COL5A1	382	37	13528	4.78562	1	0.369752	29.1443
GOTERM_MF_FAT	GO:0048407~platelet-derived growth factor binding	3	0.635593	0.0359251	COL3A1, COL1A1, COL5A1	362	11	12983	9.78127	1	0.78242	42.1997
GOTERM_BP_FAT	GO:0032963~collagen metabolic process	4	0.847458	0.0431573	TNXB, COL3A1, COL1A1, COL5A1	382	28	13528	5.05909	1	0.517168	53.4851
GOTERM_BP_FAT	GO:0043588~skin development	3	0.635593	0.196177	COL3A1, COL1A1, COL5A1	382	29	13528	3.66348	1	0.848703	97.7375
Annotation Cluster 18	Enrichment Score: 1.9295365277178729
Category	Term	Count	%	PValue	Genes	List Total	Pop Hits	Pop Total	Fold Enrichment	Bonferroni	Benjamini	FDR
GOTERM_CC_FAT	GO:0044449~contractile fiber part	10	2.11864	0.00412587	DES, ACTA1, ANK2, DMD, SYNC, MYH11, HSPB1, ACTN1, CACNA1C, MYL9	355	113	12782	3.18634	0.769548	0.0995284	5.5089
GOTERM_CC_FAT	GO:0043292~contractile fiber	10	2.11864	0.00644566	DES, ACTA1, ANK2, DMD, SYNC, MYH11, HSPB1, ACTN1, CACNA1C, MYL9	355	121	12782	2.97567	0.8993	0.108438	8.48138
GOTERM_CC_FAT	GO:0030018~Z disc	6	1.27119	0.00855749	DES, DMD, SYNC, HSPB1, ACTN1, CACNA1C	355	46	12782	4.69639	0.952688	0.12423	11.1118
GOTERM_CC_FAT	GO:0031674~I band	6	1.27119	0.0177657	DES, DMD, SYNC, HSPB1, ACTN1, CACNA1C	355	55	12782	3.92789	0.998277	0.203293	21.7827
GOTERM_CC_FAT	GO:0030017~sarcomere	8	1.69492	0.0189737	DES, ACTA1, ANK2, DMD, SYNC, HSPB1, ACTN1, CACNA1C	355	98	12782	2.93924	0.998887	0.20903	23.0908
GOTERM_CC_FAT	GO:0030016~myofibril	8	1.69492	0.0345079	DES, ACTA1, ANK2, DMD, SYNC, HSPB1, ACTN1, CACNA1C	355	111	12782	2.595	0.999996	0.29966	38.2024
Annotation Cluster 19	Enrichment Score: 1.8729442662891358
Category	Term	Count	%	PValue	Genes	List Total	Pop Hits	Pop Total	Fold Enrichment	Bonferroni	Benjamini	FDR
UP_SEQ_FEATURE	domain:Fibronectin type-III 5	6	1.27119	0.00482865	COL14A1, TNXB, PTPRF, FNDC1, SORL1, FN1	472	45	19113	5.39915	0.999839	0.51716	7.89344
UP_SEQ_FEATURE	domain:Fibronectin type-III 6	5	1.05932	0.00676317	COL14A1, TNXB, PTPRF, SORL1, FN1	472	31	19113	6.53123	0.999995	0.583108	10.8881
UP_SEQ_FEATURE	domain:Fibronectin type-III 4	6	1.27119	0.0182274	COL14A1, TNXB, PTPRF, FNDC1, SORL1, FN1	472	62	19113	3.91874	1	0.721148	26.8377
UP_SEQ_FEATURE	domain:Fibronectin type-III 3	6	1.27119	0.0541405	COL14A1, TNXB, PTPRF, FNDC1, SORL1, FN1	472	83	19113	2.92725	1	0.903333	61.1526
Annotation Cluster 20	Enrichment Score: 1.8631249785374036
Category	Term	Count	%	PValue	Genes	List Total	Pop Hits	Pop Total	Fold Enrichment	Bonferroni	Benjamini	FDR
UP_SEQ_FEATURE	domain:EGF-like 7	5	1.05932	0.00407562	TNXB, DNER, RELN, ODZ2, SLIT3	472	27	19113	7.49882	0.999371	0.488362	6.70232
UP_SEQ_FEATURE	domain:EGF-like 5	5	1.05932	0.0179622	TNXB, DNER, RELN, ODZ2, SLIT3	472	41	19113	4.93825	1	0.729819	26.5013
UP_SEQ_FEATURE	domain:EGF-like 6	5	1.05932	0.0210686	TNXB, DNER, RELN, ODZ2, SLIT3	472	43	19113	4.70856	1	0.710571	30.3524
UP_SEQ_FEATURE	domain:EGF-like 8	4	0.847458	0.0228723	TNXB, RELN, ODZ2, SLIT3	472	25	19113	6.47898	1	0.728861	32.5004
Annotation Cluster 21	Enrichment Score: 1.8488644290330203
Category	Term	Count	%	PValue	Genes	List Total	Pop Hits	Pop Total	Fold Enrichment	Bonferroni	Benjamini	FDR
UP_SEQ_FEATURE	domain:Fibronectin type-III 6	5	1.05932	0.00676317	COL14A1, TNXB, PTPRF, SORL1, FN1	472	31	19113	6.53123	0.999995	0.583108	10.8881
UP_SEQ_FEATURE	domain:Fibronectin type-III 8	4	0.847458	0.0204941	COL14A1, TNXB, PTPRF, FN1	472	24	19113	6.74894	1	0.71231	29.6547
UP_SEQ_FEATURE	domain:Fibronectin type-III 7	4	0.847458	0.0204941	COL14A1, TNXB, PTPRF, FN1	472	24	19113	6.74894	1	0.71231	29.6547
Annotation Cluster 22	Enrichment Score: 1.8331039776366993
Category	Term	Count	%	PValue	Genes	List Total	Pop Hits	Pop Total	Fold Enrichment	Bonferroni	Benjamini	FDR
GOTERM_BP_FAT	GO:0051270~regulation of cell motion	14	2.9661	0.00325616	MUC2, ACTN4, EGFL7, ACTN1, FURIN, NTN1, THY1, ACE, MIA3, CDKN1B, ARHGAP8, CHRD, FGF2, HDAC7	382	193	13528	2.56886	0.999134	0.139316	5.50139
GOTERM_BP_FAT	GO:0030334~regulation of cell migration	11	2.33051	0.0214147	MUC2, MIA3, ACE, EGFL7, ARHGAP8, FURIN, FGF2, NTN1, CHRD, HDAC7, THY1	382	169	13528	2.30503	1	0.385849	31.3103
GOTERM_BP_FAT	GO:0040012~regulation of locomotion	11	2.33051	0.0454225	MUC2, MIA3, ACE, EGFL7, ARHGAP8, FURIN, FGF2, NTN1, CHRD, HDAC7, THY1	382	192	13528	2.0289	1	0.525015	55.3591
Annotation Cluster 23	Enrichment Score: 1.823409701274046
Category	Term	Count	%	PValue	Genes	List Total	Pop Hits	Pop Total	Fold Enrichment	Bonferroni	Benjamini	FDR
GOTERM_BP_FAT	GO:0032582~negative regulation of gene-specific transcription	7	1.48305	0.00216703	VDR, HHEX, CDKN1B, IKZF1, HEY1, RXRA, SMARCA2	382	48	13528	5.16449	0.990815	0.113311	3.69382
GOTERM_BP_FAT	GO:0010553~negative regulation of specific transcription from RNA polymerase II promoter	6	1.27119	0.00562046	VDR, HHEX, IKZF1, HEY1, RXRA, SMARCA2	382	41	13528	5.18248	0.999995	0.173373	9.31584
GOTERM_BP_FAT	GO:0010551~regulation of specific transcription from RNA polymerase II promoter	7	1.48305	0.0494065	VDR, HHEX, THRA, IKZF1, HEY1, RXRA, SMARCA2	382	94	13528	2.63718	1	0.545292	58.4836
GOTERM_BP_FAT	GO:0032583~regulation of gene-specific transcription	8	1.69492	0.0845164	VDR, HHEX, CDKN1B, THRA, IKZF1, HEY1, RXRA, SMARCA2	382	134	13528	2.11425	1	0.662004	78.39
Annotation Cluster 24	Enrichment Score: 1.711065430128485
Category	Term	Count	%	PValue	Genes	List Total	Pop Hits	Pop Total	Fold Enrichment	Bonferroni	Benjamini	FDR
SP_PIR_KEYWORDS	leber hereditary optic neuropathy	4	0.847458	0.000745368	ND4L, ND4, ND5, COX1, CYTB	472	8	19235	20.3761	0.285581	0.0221696	1.0526
SP_PIR_KEYWORDS	oxidative phosphorylation	4	0.847458	0.053582	ND4L, ND4, ND5, COX1, CYTB	472	35	19235	4.65738	1	0.36338	54.2299
SP_PIR_KEYWORDS	membrane-associated complex	3	0.635593	0.184253	ND4L, ND4, ND5, COX1	472	32	19235	3.82051	1	0.623595	94.4429
Annotation Cluster 25	Enrichment Score: 1.6774138116821062
Category	Term	Count	%	PValue	Genes	List Total	Pop Hits	Pop Total	Fold Enrichment	Bonferroni	Benjamini	FDR
GOTERM_BP_FAT	GO:0007584~response to nutrient	10	2.11864	0.0175567	ALPL, VDR, SLC8A1, RXRA, GIPR, DAD1, COL1A1, IGFBP2, UGT1A1, ADIPOQ	382	140	13528	2.52954	1	0.349671	26.4574
GOTERM_BP_FAT	GO:0009991~response to extracellular stimulus	13	2.75424	0.022135	ALPL, NES, SLC8A1, ACTA1, ACADS, RXRA, ADIPOQ, UGT1A1, VDR, GIPR, DAD1, COL1A1, IGFBP2	382	220	13528	2.09262	1	0.386652	32.1822
GOTERM_BP_FAT	GO:0031667~response to nutrient levels	12	2.54237	0.0238912	ALPL, VDR, SLC8A1, NES, ACADS, RXRA, GIPR, DAD1, COL1A1, IGFBP2, UGT1A1, ADIPOQ	382	197	13528	2.15717	1	0.398044	34.2646
Annotation Cluster 26	Enrichment Score: 1.6001399717956966
Category	Term	Count	%	PValue	Genes	List Total	Pop Hits	Pop Total	Fold Enrichment	Bonferroni	Benjamini	FDR
SP_PIR_KEYWORDS	Homeobox	13	2.75424	0.0162571	BSX, HHEX, HOXA3, PROP1, MEIS2, HOXA4, DLX6, HOXD3, DLX5, POU2F3, NKX3-2, ZFHX3, TLX1	472	242	19235	2.18916	0.999384	0.218396	20.7536
UP_SEQ_FEATURE	DNA-binding region:Homeobox	11	2.33051	0.0196885	BSX, HHEX, PROP1, HOXA3, HOXA4, DLX6, POU2F3, DLX5, HOXD3, NKX3-2, TLX1	472	190	19113	2.34437	1	0.709939	28.6654
INTERPRO	IPR017970:Homeobox, conserved site	13	2.75424	0.0239761	BSX, HHEX, HOXA3, PROP1, MEIS2, HOXA4, DLX6, HOXD3, DLX5, POU2F3, NKX3-2, ZFHX3, TLX1	450	232	16659	2.0744	1	0.789155	31.4887
INTERPRO	IPR001356:Homeobox	13	2.75424	0.0261044	BSX, HHEX, HOXA3, PROP1, MEIS2, HOXA4, DLX6, HOXD3, DLX5, POU2F3, NKX3-2, ZFHX3, TLX1	450	235	16659	2.04791	1	0.773401	33.7801
INTERPRO	IPR012287:Homeodomain-related	13	2.75424	0.0284015	BSX, HHEX, HOXA3, PROP1, MEIS2, HOXA4, DLX6, HOXD3, DLX5, POU2F3, NKX3-2, ZFHX3, TLX1	450	238	16659	2.0221	1	0.781722	36.1725
SMART	SM00389:HOX	13	2.75424	0.0440625	BSX, HHEX, HOXA3, PROP1, MEIS2, HOXA4, DLX6, HOXD3, DLX5, POU2F3, NKX3-2, ZFHX3, TLX1	267	235	9079	1.88106	0.999825	0.709457	42.9383
Annotation Cluster 27	Enrichment Score: 1.5963431342148795
Category	Term	Count	%	PValue	Genes	List Total	Pop Hits	Pop Total	Fold Enrichment	Bonferroni	Benjamini	FDR
GOTERM_BP_FAT	GO:0055002~striated muscle cell development	6	1.27119	0.0151725	APP, ACTA1, DNER, MYH11, AGRN, MYH10	382	52	13528	4.08619	1	0.325311	23.2988
GOTERM_BP_FAT	GO:0048747~muscle fiber development	5	1.05932	0.0162845	APP, ACTA1, DNER, MYH11, AGRN	382	35	13528	5.05909	1	0.335028	24.7876
GOTERM_BP_FAT	GO:0055001~muscle cell development	6	1.27119	0.0203692	APP, ACTA1, DNER, MYH11, AGRN, MYH10	382	56	13528	3.79432	1	0.373964	30.026
GOTERM_BP_FAT	GO:0051146~striated muscle cell differentiation	7	1.48305	0.0377301	APP, ACTA1, DNER, RXRA, MYH11, AGRN, MYH10	382	88	13528	2.81699	1	0.494176	48.6892
GOTERM_BP_FAT	GO:0042692~muscle cell differentiation	8	1.69492	0.0549277	APP, ACTA1, DNER, FOXF1, RXRA, MYH11, AGRN, MYH10	382	121	13528	2.3414	1	0.559449	62.4742
Annotation Cluster 28	Enrichment Score: 1.551991854048811
Category	Term	Count	%	PValue	Genes	List Total	Pop Hits	Pop Total	Fold Enrichment	Bonferroni	Benjamini	FDR
INTERPRO	IPR015526:Frizzled related	4	0.847458	0.00998187	SFRP5, SMO, FZD2, FZD7	450	17	16659	8.71059	0.999878	0.593786	14.4722
UP_SEQ_FEATURE	domain:FZ	4	0.847458	0.0182593	SFRP5, SMO, FZD2, FZD7	472	23	19113	7.04237	1	0.708276	26.878
INTERPRO	IPR000539:Frizzled protein	3	0.635593	0.0339388	SMO, FZD2, FZD7	450	11	16659	10.0964	1	0.804444	41.6115
INTERPRO	IPR000024:Frizzled cysteine-rich domain	3	0.635593	0.100148	SMO, FZD2, FZD7	450	20	16659	5.553	1	0.970093	80.687
Annotation Cluster 29	Enrichment Score: 1.440463769760418
Category	Term	Count	%	PValue	Genes	List Total	Pop Hits	Pop Total	Fold Enrichment	Bonferroni	Benjamini	FDR
GOTERM_BP_FAT	GO:0050769~positive regulation of neurogenesis	6	1.27119	0.0249488	ZFP91, SMO, PTPRF, LIMK1, MAPT, NTN1	382	59	13528	3.60138	1	0.405613	35.4895
GOTERM_BP_FAT	GO:0031346~positive regulation of cell projection organization	5	1.05932	0.0427362	ZFP91, PTPRF, LIMK1, MAPT, NTN1	382	47	13528	3.76741	1	0.516338	53.1286
GOTERM_BP_FAT	GO:0010720~positive regulation of cell development	6	1.27119	0.0447469	ZFP91, SMO, PTPRF, LIMK1, MAPT, NTN1	382	69	13528	3.07944	1	0.522224	54.8077
Annotation Cluster 30	Enrichment Score: 1.4210798196012018
Category	Term	Count	%	PValue	Genes	List Total	Pop Hits	Pop Total	Fold Enrichment	Bonferroni	Benjamini	FDR
GOTERM_BP_FAT	GO:0007044~cell-substrate junction assembly	4	0.847458	0.0258496	TLN1, ACTN1, THY1, FN1	382	23	13528	6.15889	1	0.410909	36.5156
GOTERM_BP_FAT	GO:0034329~cell junction assembly	5	1.05932	0.0276325	TLN1, ACTN1, GJA4, THY1, FN1	382	41	13528	4.31873	1	0.429332	38.5016
GOTERM_BP_FAT	GO:0034330~cell junction organization	5	1.05932	0.0763638	TLN1, ACTN1, GJA4, THY1, FN1	382	57	13528	3.10646	1	0.638043	74.7967
Annotation Cluster 31	Enrichment Score: 1.403002999236292
Category	Term	Count	%	PValue	Genes	List Total	Pop Hits	Pop Total	Fold Enrichment	Bonferroni	Benjamini	FDR
GOTERM_CC_FAT	GO:0044432~endoplasmic reticulum part	17	3.60169	0.0316623	SOAT1, SEC24B, ATL1, PIGS, ERLIN1, EDEM3, CERCAM, FURIN, DERL3, NECAB3, HYOU1, MIA3, ATP2A2, RYR3, ASPHD2, DAD1, EXT1	355	347	12782	1.76396	0.999989	0.292571	35.6588
GOTERM_CC_FAT	GO:0005789~endoplasmic reticulum membrane	14	2.9661	0.0368668	SOAT1, SEC24B, ATL1, PIGS, ERLIN1, NECAB3, DERL3, FURIN, MIA3, ATP2A2, RYR3, ASPHD2, DAD1, EXT1	355	269	12782	1.8739	0.999998	0.309555	40.2399
GOTERM_CC_FAT	GO:0042175~nuclear envelope-endoplasmic reticulum network	14	2.9661	0.0529435	SOAT1, SEC24B, ATL1, PIGS, ERLIN1, NECAB3, DERL3, FURIN, MIA3, ATP2A2, RYR3, ASPHD2, DAD1, EXT1	355	284	12782	1.77493	1	0.390519	52.5521
Annotation Cluster 32	Enrichment Score: 1.3467340747045977
Category	Term	Count	%	PValue	Genes	List Total	Pop Hits	Pop Total	Fold Enrichment	Bonferroni	Benjamini	FDR
GOTERM_BP_FAT	GO:0031102~neuron projection regeneration	4	0.847458	0.00403486	SMO, LAMB2, RXRA, RTN4RL2	382	12	13528	11.8045	0.99984	0.144518	6.77411
GOTERM_BP_FAT	GO:0031103~axon regeneration	3	0.635593	0.0306558	LAMB2, RXRA, RTN4RL2	382	10	13528	10.6241	1	0.451752	41.7361
GOTERM_BP_FAT	GO:0048678~response to axon injury	3	0.635593	0.1078	LAMB2, RXRA, RTN4RL2	382	20	13528	5.31204	1	0.715838	86.179
GOTERM_BP_FAT	GO:0031099~regeneration	4	0.847458	0.307682	SMO, LAMB2, RXRA, RTN4RL2	382	69	13528	2.05296	1	0.920485	99.8304
Annotation Cluster 33	Enrichment Score: 1.2736877735294405
Category	Term	Count	%	PValue	Genes	List Total	Pop Hits	Pop Total	Fold Enrichment	Bonferroni	Benjamini	FDR
GOTERM_MF_FAT	GO:0008201~heparin binding	8	1.69492	0.0246788	FGFR1, APP, TNXB, ECM2, FGF2, CHRD, COL5A1, FN1	362	103	12983	2.7856	1	0.780237	31.2301
GOTERM_MF_FAT	GO:0030247~polysaccharide binding	10	2.11864	0.0281685	HAPLN2, FGFR1, APP, TNXB, ENPP1, ECM2, FGF2, CHRD, COL5A1, FN1	362	154	12983	2.32887	1	0.74367	34.826
GOTERM_MF_FAT	GO:0001871~pattern binding	10	2.11864	0.0281685	HAPLN2, FGFR1, APP, TNXB, ENPP1, ECM2, FGF2, CHRD, COL5A1, FN1	362	154	12983	2.32887	1	0.74367	34.826
GOTERM_MF_FAT	GO:0005539~glycosaminoglycan binding	9	1.90678	0.0417202	HAPLN2, FGFR1, APP, TNXB, ECM2, FGF2, CHRD, COL5A1, FN1	362	140	12983	2.30558	1	0.812135	47.1922
GOTERM_MF_FAT	GO:0030246~carbohydrate binding	11	2.33051	0.524041	HAPLN2, MAN2A2, FGFR1, APP, TNXB, ENPP1, ECM2, FGF2, CHRD, COL5A1, FN1	362	354	12983	1.11444	1	0.988452	99.9985
Annotation Cluster 34	Enrichment Score: 1.2149445067936187
Category	Term	Count	%	PValue	Genes	List Total	Pop Hits	Pop Total	Fold Enrichment	Bonferroni	Benjamini	FDR
UP_SEQ_FEATURE	domain:Fibronectin type-III 2	9	1.90678	0.0152895	NCAM1, COL14A1, TNXB, PTPRF, FNDC1, SORL1, EPHB3, IL11RA, FN1	472	130	19113	2.80341	1	0.717512	23.0282
UP_SEQ_FEATURE	domain:Fibronectin type-III 1	9	1.90678	0.015946	NCAM1, COL14A1, TNXB, PTPRF, FNDC1, SORL1, EPHB3, IL11RA, FN1	472	131	19113	2.78201	1	0.701486	23.8954
INTERPRO	IPR008957:Fibronectin, type III-like fold	9	1.90678	0.125093	NCAM1, COL14A1, TNXB, PTPRF, FNDC1, SORL1, EPHB3, IL11RA, FN1	450	184	16659	1.81076	1	0.979167	87.5379
INTERPRO	IPR003961:Fibronectin, type III	9	1.90678	0.142283	NCAM1, COL14A1, TNXB, PTPRF, FNDC1, SORL1, EPHB3, IL11RA, FN1	450	190	16659	1.75358	1	0.973404	90.8526
SMART	SM00060:FN3	9	1.90678	0.194019	NCAM1, COL14A1, TNXB, PTPRF, FNDC1, SORL1, EPHB3, IL11RA, FN1	267	190	9079	1.6107	1	0.924856	93.1809
Annotation Cluster 35	Enrichment Score: 1.2085593194087878
Category	Term	Count	%	PValue	Genes	List Total	Pop Hits	Pop Total	Fold Enrichment	Bonferroni	Benjamini	FDR
GOTERM_BP_FAT	GO:0006873~cellular ion homeostasis	18	3.81356	0.0359112	SLC8A1, KCND2, ENPP1, MAL, LPAR1, FZD2, CLDN11, ADIPOQ, GCLM, ANXA7, ZFP91, VDR, APP, ATP2A2, RYR3, GIPR, CACNA1C, MT3	382	374	13528	1.7044	1	0.485439	46.9803
GOTERM_BP_FAT	GO:0055082~cellular chemical homeostasis	18	3.81356	0.0406724	SLC8A1, KCND2, ENPP1, MAL, LPAR1, FZD2, CLDN11, ADIPOQ, GCLM, ANXA7, ZFP91, VDR, APP, ATP2A2, RYR3, GIPR, CACNA1C, MT3	382	380	13528	1.67749	1	0.512359	51.3442
GOTERM_BP_FAT	GO:0050801~ion homeostasis	19	4.02542	0.0415612	SLC9A8, SLC8A1, KCND2, ENPP1, MAL, LPAR1, FZD2, CLDN11, ADIPOQ, GCLM, ANXA7, ZFP91, VDR, APP, ATP2A2, RYR3, GIPR, CACNA1C, MT3	382	409	13528	1.64513	1	0.511785	52.1204
GOTERM_BP_FAT	GO:0019725~cellular homeostasis	19	4.02542	0.111062	SLC8A1, KCND2, ENPP1, MAL, LPAR1, FZD2, CLDN11, ADIPOQ, GCLM, ANXA7, ZFP91, VDR, APP, ATP2A2, RYR3, DMD, GIPR, CACNA1C, MT3	382	466	13528	1.4439	1	0.723485	87.0299
GOTERM_BP_FAT	GO:0048878~chemical homeostasis	20	4.23729	0.134407	SOAT1, SLC9A8, SLC8A1, KCND2, ENPP1, MAL, LPAR1, FZD2, CLDN11, ADIPOQ, GCLM, ANXA7, ZFP91, VDR, APP, ATP2A2, RYR3, GIPR, CACNA1C, MT3	382	512	13528	1.38334	1	0.77533	91.8262
Annotation Cluster 36	Enrichment Score: 1.189444039685701
Category	Term	Count	%	PValue	Genes	List Total	Pop Hits	Pop Total	Fold Enrichment	Bonferroni	Benjamini	FDR
GOTERM_BP_FAT	GO:0045773~positive regulation of axon extension	3	0.635593	0.0249837	LIMK1, MAPT, NTN1	382	9	13528	11.8045	1	0.403124	35.5295
GOTERM_BP_FAT	GO:0050772~positive regulation of axonogenesis	4	0.847458	0.0322189	ZFP91, LIMK1, MAPT, NTN1	382	25	13528	5.66618	1	0.459731	43.3448
GOTERM_BP_FAT	GO:0031346~positive regulation of cell projection organization	5	1.05932	0.0427362	ZFP91, PTPRF, LIMK1, MAPT, NTN1	382	47	13528	3.76741	1	0.516338	53.1286
GOTERM_BP_FAT	GO:0048639~positive regulation of developmental growth	3	0.635593	0.0732116	LIMK1, MAPT, NTN1	382	16	13528	6.64005	1	0.635215	73.262
GOTERM_BP_FAT	GO:0030516~regulation of axon extension	3	0.635593	0.1078	LIMK1, MAPT, NTN1	382	20	13528	5.31204	1	0.715838	86.179
GOTERM_BP_FAT	GO:0030307~positive regulation of cell growth	4	0.847458	0.114002	ZFP91, LIMK1, MAPT, NTN1	382	42	13528	3.37273	1	0.727997	87.7544
GOTERM_BP_FAT	GO:0045793~positive regulation of cell size	4	0.847458	0.152481	ZFP91, LIMK1, MAPT, NTN1	382	48	13528	2.95113	1	0.803255	94.3321
Annotation Cluster 37	Enrichment Score: 1.1555340842443202
Category	Term	Count	%	PValue	Genes	List Total	Pop Hits	Pop Total	Fold Enrichment	Bonferroni	Benjamini	FDR
UP_SEQ_FEATURE	domain:Actin-binding	4	0.847458	0.01241	ACTN4, DMD, ACTN1, FLNA	472	20	19113	8.09873	1	0.676001	19.1141
INTERPRO	IPR001589:Actinin-type, actin-binding, conserved site	4	0.847458	0.0230815	ACTN4, DMD, ACTN1, FLNA	450	23	16659	6.43826	1	0.800729	30.5036
UP_SEQ_FEATURE	domain:CH 1	4	0.847458	0.0280587	ACTN4, DMD, ACTN1, FLNA	472	27	19113	5.99906	1	0.779285	38.335
UP_SEQ_FEATURE	domain:CH 2	4	0.847458	0.0280587	ACTN4, DMD, ACTN1, FLNA	472	27	19113	5.99906	1	0.779285	38.335
UP_SEQ_FEATURE	repeat:Spectrin 4	3	0.635593	0.0935738	ACTN4, DMD, ACTN1	472	21	19113	5.78481	1	0.966967	81.155
UP_SEQ_FEATURE	repeat:Spectrin 3	3	0.635593	0.101314	ACTN4, DMD, ACTN1	472	22	19113	5.52186	1	0.969974	83.7098
INTERPRO	IPR002017:Spectrin repeat	3	0.635593	0.108791	ACTN4, DMD, ACTN1	450	21	16659	5.28857	1	0.975125	83.3839
UP_SEQ_FEATURE	repeat:Spectrin 2	3	0.635593	0.133843	ACTN4, DMD, ACTN1	472	26	19113	4.67234	1	0.985761	91.2916
UP_SEQ_FEATURE	repeat:Spectrin 1	3	0.635593	0.133843	ACTN4, DMD, ACTN1	472	26	19113	4.67234	1	0.985761	91.2916
INTERPRO	IPR018159:Spectrin/alpha-actinin	3	0.635593	0.203118	ACTN4, DMD, ACTN1	450	31	16659	3.58258	1	0.981645	97.0931
SMART	SM00150:SPEC	3	0.635593	0.229927	ACTN4, DMD, ACTN1	267	31	9079	3.29069	1	0.928653	96.1336
Annotation Cluster 38	Enrichment Score: 1.1553343307202284
Category	Term	Count	%	PValue	Genes	List Total	Pop Hits	Pop Total	Fold Enrichment	Bonferroni	Benjamini	FDR
GOTERM_BP_FAT	GO:0001958~endochondral ossification	3	0.635593	0.0433309	MEF2D, HSPG2, COL1A1	382	12	13528	8.8534	1	0.515938	53.6313
GOTERM_BP_FAT	GO:0060350~endochondral bone morphogenesis	3	0.635593	0.0732116	MEF2D, HSPG2, COL1A1	382	16	13528	6.64005	1	0.635215	73.262
GOTERM_BP_FAT	GO:0060349~bone morphogenesis	3	0.635593	0.1078	MEF2D, HSPG2, COL1A1	382	20	13528	5.31204	1	0.715838	86.179
Annotation Cluster 39	Enrichment Score: 1.1329807888461123
Category	Term	Count	%	PValue	Genes	List Total	Pop Hits	Pop Total	Fold Enrichment	Bonferroni	Benjamini	FDR
UP_SEQ_FEATURE	domain:Laminin EGF-like 2	4	0.847458	0.0280587	LAMB2, HSPG2, AGRN, NTN1	472	27	19113	5.99906	1	0.779285	38.335
SP_PIR_KEYWORDS	laminin egf-like domain	4	0.847458	0.0363198	LAMB2, HSPG2, AGRN, NTN1	472	30	19235	5.43362	1	0.309804	40.8459
INTERPRO	IPR002049:EGF-like, laminin	4	0.847458	0.0978701	LAMB2, HSPG2, AGRN, NTN1	450	41	16659	3.61171	1	0.971486	79.911
UP_SEQ_FEATURE	domain:Laminin EGF-like 3	3	0.635593	0.101314	LAMB2, HSPG2, NTN1	472	22	19113	5.52186	1	0.969974	83.7098
SMART	SM00180:EGF_Lam	4	0.847458	0.117757	LAMB2, HSPG2, AGRN, NTN1	267	41	9079	3.31744	1	0.887729	78.9832
UP_SEQ_FEATURE	domain:Laminin EGF-like 1	3	0.635593	0.133843	LAMB2, AGRN, NTN1	472	26	19113	4.67234	1	0.985761	91.2916
Annotation Cluster 40	Enrichment Score: 1.108192608509896
Category	Term	Count	%	PValue	Genes	List Total	Pop Hits	Pop Total	Fold Enrichment	Bonferroni	Benjamini	FDR
PIR_SUPERFAMILY	PIRSF036514:alpha-crystallin-related small heat shock protein	3	0.635593	0.00758266	HSPB8, HSPB7, HSPB1	211	5	7396	21.0313	0.85423	0.85423	9.43179
INTERPRO	IPR001436:Alpha crystallin/Heat shock protein	3	0.635593	0.0182237	HSPB8, HSPB7, HSPB1	450	8	16659	13.8825	1	0.777191	24.9187
INTERPRO	IPR002068:Heat shock protein Hsp20	3	0.635593	0.023017	HSPB8, HSPB7, HSPB1	450	9	16659	12.34	1	0.82493	30.432
SP_PIR_KEYWORDS	stress response	4	0.847458	0.219372	HYOU1, HSPB8, HSPB7, HSPB1	472	66	19235	2.46983	1	0.665471	97.0241
GOTERM_BP_FAT	GO:0009408~response to heat	3	0.635593	0.470726	HSPB8, HSPB7, HSPB1	382	56	13528	1.89716	1	0.970344	99.9984
GOTERM_BP_FAT	GO:0009266~response to temperature stimulus	3	0.635593	0.682951	HSPB8, HSPB7, HSPB1	382	83	13528	1.28001	1	0.995317	100
Annotation Cluster 41	Enrichment Score: 1.104747417040368
Category	Term	Count	%	PValue	Genes	List Total	Pop Hits	Pop Total	Fold Enrichment	Bonferroni	Benjamini	FDR
GOTERM_BP_FAT	GO:0042775~mitochondrial ATP synthesis coupled electron transport	6	1.27119	0.0203692	ND4L, ND4, ND5, COX1, NDUFAB1, NDUFC2, CYTB	382	56	13528	3.79432	1	0.373964	30.026
GOTERM_BP_FAT	GO:0042773~ATP synthesis coupled electron transport	6	1.27119	0.0203692	ND4L, ND4, ND5, COX1, NDUFAB1, NDUFC2, CYTB	382	56	13528	3.79432	1	0.373964	30.026
SP_PIR_KEYWORDS	respiratory chain	6	1.27119	0.0299931	ND4L, ND4, ND5, COX1, NDUFAB1, NDUFC2, CYTB	472	71	19235	3.44384	0.999999	0.296827	35.0895
GOTERM_BP_FAT	GO:0022904~respiratory electron transport chain	6	1.27119	0.0339543	ND4L, ND4, ND5, COX1, NDUFAB1, NDUFC2, CYTB	382	64	13528	3.32003	1	0.471825	45.0818
SP_PIR_KEYWORDS	electron transport	7	1.48305	0.036274	ND4L, ND4, ND5, FA2H, COX1, NDUFAB1, NDUFC2, CYTB	472	100	19235	2.85265	1	0.315262	40.806
GOTERM_CC_FAT	GO:0070469~respiratory chain	6	1.27119	0.05671	ND4L, ND4, ND5, COX1, NDUFAB1, NDUFC2, CYTB	355	75	12782	2.88045	1	0.40437	55.0741
GOTERM_BP_FAT	GO:0006119~oxidative phosphorylation	7	1.48305	0.0582993	TCIRG1, ND4L, ND4, ND5, COX1, NDUFAB1, NDUFC2, CYTB	382	98	13528	2.52954	1	0.569707	64.7304
GOTERM_CC_FAT	GO:0005746~mitochondrial respiratory chain	5	1.05932	0.101093	ND4L, ND4, ND5, NDUFAB1, NDUFC2, CYTB	355	64	12782	2.81294	1	0.537972	76.7924
GOTERM_BP_FAT	GO:0022900~electron transport chain	7	1.48305	0.102806	ND4L, ND4, ND5, FA2H, COX1, NDUFAB1, NDUFC2, CYTB	382	114	13528	2.17452	1	0.705233	84.7736
GOTERM_BP_FAT	GO:0045333~cellular respiration	6	1.27119	0.138406	ND4L, ND4, ND5, COX1, NDUFAB1, NDUFC2, CYTB	382	97	13528	2.19053	1	0.781118	92.4572
KEGG_PATHWAY	hsa05012:Parkinson's disease	7	1.48305	0.21064	ND4L, ND4, ND5, COX1, UCHL1, NDUFAB1, NDUFC2, CYTB	160	128	5085	1.73804	1	0.744731	93.5628
GOTERM_BP_FAT	GO:0015980~energy derivation by oxidation of organic compounds	7	1.48305	0.220619	ND4L, ND4, ND5, COX1, NDUFAB1, NDUFC2, CYTB, CRAT	382	144	13528	1.7215	1	0.867121	98.676
KEGG_PATHWAY	hsa00190:Oxidative phosphorylation	7	1.48305	0.220678	TCIRG1, ND4L, ND4, ND5, COX1, NDUFAB1, NDUFC2, CYTB	160	130	5085	1.7113	1	0.7476	94.4507
GOTERM_CC_FAT	GO:0044455~mitochondrial membrane part	5	1.05932	0.456997	ND4L, ND4, ND5, NDUFAB1, NDUFC2, CYTB	355	125	12782	1.44023	1	0.883085	99.9768
Annotation Cluster 42	Enrichment Score: 1.0937946570050376
Category	Term	Count	%	PValue	Genes	List Total	Pop Hits	Pop Total	Fold Enrichment	Bonferroni	Benjamini	FDR
GOTERM_MF_FAT	GO:0016706~oxidoreductase activity, acting on paired donors, with incorporation or reduction of molecular oxygen, 2-oxoglutarate as one donor, and incorporation of one atom each of oxygen into both donors	4	0.847458	0.0417955	TET3, LEPREL2, ASPHD2, LEPREL1	362	28	12983	5.12352	1	0.794447	47.2544
SP_PIR_KEYWORDS	dioxygenase	5	1.05932	0.0783043	TET3, LEPREL2, ASPHD2, PTGS1, LEPREL1	472	66	19235	3.08728	1	0.417719	68.5627
GOTERM_MF_FAT	GO:0016702~oxidoreductase activity, acting on single donors with incorporation of molecular oxygen, incorporation of two atoms of oxygen	5	1.05932	0.111201	TET3, LEPREL2, ASPHD2, PTGS1, LEPREL1	362	66	12983	2.71702	1	0.859944	82.903
GOTERM_MF_FAT	GO:0016701~oxidoreductase activity, acting on single donors with incorporation of molecular oxygen	5	1.05932	0.115824	TET3, LEPREL2, ASPHD2, PTGS1, LEPREL1	362	67	12983	2.67647	1	0.865019	84.1882
Annotation Cluster 43	Enrichment Score: 1.081711334355145
Category	Term	Count	%	PValue	Genes	List Total	Pop Hits	Pop Total	Fold Enrichment	Bonferroni	Benjamini	FDR
GOTERM_BP_FAT	GO:0030001~metal ion transport	21	4.44915	0.039317	SLC39A14, SLC9A8, SLC8A1, TRPC4, KCND2, SLC38A7, KCNB1, ATP1A3, SLC24A6, GJA4, KCNK2, TRPM2, VDR, CDKN1B, ATP2A2, RYR3, SLC22A4, SLC25A28, KCNF1, SLC25A37, CACNA1C	382	465	13528	1.59932	1	0.503092	50.1377
SP_PIR_KEYWORDS	ion transport	22	4.66102	0.047515	TCIRG1, SLC39A14, SLC9A8, SLC8A1, TRPC4, KCND2, SLC38A7, KCNB1, ATP1A3, SLC24A6, CLIC2, FXYD6, KCNK2, TRPM2, ATP2A2, RYR3, SLC22A4, SLC25A28, SLC25A37, KCNF1, CACNA1C, CLCN7	472	578	19235	1.55112	1	0.355385	49.8852
GOTERM_BP_FAT	GO:0006812~cation transport	22	4.66102	0.100316	TCIRG1, SLC39A14, SLC9A8, SLC8A1, TRPC4, KCND2, SLC38A7, KCNB1, ATP1A3, SLC24A6, GJA4, KCNK2, TRPM2, VDR, CDKN1B, ATP2A2, RYR3, SLC22A4, SLC25A28, KCNF1, SLC25A37, CACNA1C	382	553	13528	1.40886	1	0.699675	84.0236
GOTERM_BP_FAT	GO:0006811~ion transport	26	5.50847	0.251404	SLC9A8, SLC39A14, ENPP1, SLC38A7, GJA4, FXYD6, VDR, SLC22A4, SLC25A28, TCIRG1, SLC8A1, TRPC4, KCND2, KCNB1, ATP1A3, SLC24A6, CLIC2, KCNK2, TRPM2, CDKN1B, ATP2A2, RYR3, KCNF1, SLC25A37, CACNA1C, CLCN7	382	768	13528	1.1989	1	0.886242	99.342
Annotation Cluster 44	Enrichment Score: 1.0315932043938931
Category	Term	Count	%	PValue	Genes	List Total	Pop Hits	Pop Total	Fold Enrichment	Bonferroni	Benjamini	FDR
SP_PIR_KEYWORDS	Sodium	7	1.48305	0.0656993	SLC9A8, SLC8A1, SLC38A7, SLC22A4, ATP1A3, SLC24A6, TRPM2	472	116	19235	2.45918	1	0.385217	61.8791
SP_PIR_KEYWORDS	Sodium transport	7	1.48305	0.0656993	SLC9A8, SLC8A1, SLC38A7, SLC22A4, ATP1A3, SLC24A6, TRPM2	472	116	19235	2.45918	1	0.385217	61.8791
GOTERM_MF_FAT	GO:0031402~sodium ion binding	7	1.48305	0.107724	SLC9A8, SLC8A1, SLC38A7, SLC22A4, ATP1A3, SLC24A6, TRPM2	362	117	12983	2.14575	1	0.864751	81.873
GOTERM_BP_FAT	GO:0006814~sodium ion transport	7	1.48305	0.160766	SLC9A8, SLC8A1, SLC38A7, SLC22A4, ATP1A3, SLC24A6, TRPM2	382	130	13528	1.90689	1	0.813002	95.2203
Annotation Cluster 45	Enrichment Score: 1.0208640408459873
Category	Term	Count	%	PValue	Genes	List Total	Pop Hits	Pop Total	Fold Enrichment	Bonferroni	Benjamini	FDR
GOTERM_BP_FAT	GO:0021549~cerebellum development	4	0.847458	0.0513483	SMO, NCOA2, LDB1, MYH10	382	30	13528	4.72182	1	0.549308	59.9306
GOTERM_BP_FAT	GO:0022037~metencephalon development	4	0.847458	0.0747978	SMO, NCOA2, LDB1, MYH10	382	35	13528	4.04727	1	0.638925	74.045
GOTERM_BP_FAT	GO:0021695~cerebellar cortex development	3	0.635593	0.0900084	SMO, LDB1, MYH10	382	18	13528	5.90227	1	0.677898	80.5322
GOTERM_BP_FAT	GO:0030902~hindbrain development	4	0.847458	0.238696	SMO, NCOA2, LDB1, MYH10	382	60	13528	2.36091	1	0.881912	99.1188
Annotation Cluster 46	Enrichment Score: 0.9863161374874393
Category	Term	Count	%	PValue	Genes	List Total	Pop Hits	Pop Total	Fold Enrichment	Bonferroni	Benjamini	FDR
GOTERM_MF_FAT	GO:0043167~ion binding	131	27.7542	0.0945251	SLC9A8, RNASEL, THRA, LTBP2, PDLIM7, ZC3HAV1, PSTK, ADCY8, PTGS1, NDUFAB1, RNF217, NR2E3, ZFP91, APP, BRPF1, HMCN1, GATA5, SLC25A28, CYGB, CYHR1, KCND2, ACTN4, ROCK1, PTPRF, POLG, RXRA, FA2H, PDXP, ACTN1, GEM, ESCO2, PRDM9, RYR3, NEK8, SLC25A37, RELN, ADAMTS5, IFIH1, ENPP1, SLC38A7, MYL9, VDR, ACE, DMD, SRR, ADAM33, ENTPD2, DNMT3B, B4GALT4, TRPC4, B4GALT2, SMG6, IKZF1, KCNB1, CREBBP, AKAP8L, MOBK…	362	4241	12983	1.10782	1	0.865606	77.4122
GOTERM_MF_FAT	GO:0046872~metal ion binding	128	27.1186	0.0968384	SLC9A8, RNASEL, THRA, LTBP2, PDLIM7, ZC3HAV1, PSTK, ADCY8, PTGS1, NDUFAB1, RNF217, NR2E3, ZFP91, APP, BRPF1, HMCN1, GATA5, SLC25A28, CYGB, CYHR1, KCND2, ROCK1, ACTN4, POLG, RXRA, FA2H, PDXP, ACTN1, GEM, ESCO2, PRDM9, RYR3, NEK8, SLC25A37, RELN, ADAMTS5, IFIH1, ENPP1, SLC38A7, MYL9, VDR, ACE, DMD, SRR, ADAM33, DNMT3B, ENTPD2, B4GALT4, TRPC4, B4GALT2, SMG6, IKZF1, KCNB1, CREBBP, AKAP8L, MOBKL1A, RN…	362	4140	12983	1.10886	1	0.856446	78.2615
GOTERM_MF_FAT	GO:0043169~cation binding	128	27.1186	0.120076	SLC9A8, RNASEL, THRA, LTBP2, PDLIM7, ZC3HAV1, PSTK, ADCY8, PTGS1, NDUFAB1, RNF217, NR2E3, ZFP91, APP, BRPF1, HMCN1, GATA5, SLC25A28, CYGB, CYHR1, KCND2, ROCK1, ACTN4, POLG, RXRA, FA2H, PDXP, ACTN1, GEM, ESCO2, PRDM9, RYR3, NEK8, SLC25A37, RELN, ADAMTS5, IFIH1, ENPP1, SLC38A7, MYL9, VDR, ACE, DMD, SRR, ADAM33, DNMT3B, ENTPD2, B4GALT4, TRPC4, B4GALT2, SMG6, IKZF1, KCNB1, CREBBP, AKAP8L, MOBKL1A, RN…	362	4179	12983	1.09851	1	0.862516	85.29
Annotation Cluster 47	Enrichment Score: 0.9741955365520906
Category	Term	Count	%	PValue	Genes	List Total	Pop Hits	Pop Total	Fold Enrichment	Bonferroni	Benjamini	FDR
GOTERM_MF_FAT	GO:0000062~acyl-CoA binding	3	0.635593	0.0715904	SOAT1, ACADS, ACBD7	362	16	12983	6.72462	1	0.840394	67.1421
GOTERM_MF_FAT	GO:0005504~fatty acid binding	4	0.847458	0.0881165	SOAT1, ACADS, NDUFAB1, ACBD7	362	38	12983	3.77523	1	0.853787	74.8946
GOTERM_MF_FAT	GO:0033293~monocarboxylic acid binding	4	0.847458	0.189453	SOAT1, ACADS, NDUFAB1, ACBD7	362	54	12983	2.65664	1	0.914386	95.7025
Annotation Cluster 48	Enrichment Score: 0.9554342905307841
Category	Term	Count	%	PValue	Genes	List Total	Pop Hits	Pop Total	Fold Enrichment	Bonferroni	Benjamini	FDR
GOTERM_BP_FAT	GO:0031032~actomyosin structure organization	4	0.847458	0.0431573	ACTA1, MYH11, CNN1, MYH10	382	28	13528	5.05909	1	0.517168	53.4851
GOTERM_BP_FAT	GO:0030239~myofibril assembly	3	0.635593	0.117018	ACTA1, MYH11, MYH10	382	21	13528	5.05909	1	0.736049	88.4578
GOTERM_BP_FAT	GO:0010927~cellular component assembly involved in morphogenesis	3	0.635593	0.269395	ACTA1, MYH11, MYH10	382	36	13528	2.95113	1	0.900561	99.5685
Annotation Cluster 49	Enrichment Score: 0.9472597605144659
Category	Term	Count	%	PValue	Genes	List Total	Pop Hits	Pop Total	Fold Enrichment	Bonferroni	Benjamini	FDR
GOTERM_BP_FAT	GO:0007224~smoothened signaling pathway	3	0.635593	0.0987904	SMO, FOXF1, IFT172	382	19	13528	5.59162	1	0.697659	83.5469
GOTERM_BP_FAT	GO:0007368~determination of left/right symmetry	4	0.847458	0.114002	SMO, FOXF1, IFT172, NKX3-2	382	42	13528	3.37273	1	0.727997	87.7544
GOTERM_BP_FAT	GO:0009799~determination of symmetry	4	0.847458	0.120134	SMO, FOXF1, IFT172, NKX3-2	382	43	13528	3.29429	1	0.742413	89.1445
GOTERM_BP_FAT	GO:0009855~determination of bilateral symmetry	4	0.847458	0.120134	SMO, FOXF1, IFT172, NKX3-2	382	43	13528	3.29429	1	0.742413	89.1445
Annotation Cluster 50	Enrichment Score: 0.9407081988075717
Category	Term	Count	%	PValue	Genes	List Total	Pop Hits	Pop Total	Fold Enrichment	Bonferroni	Benjamini	FDR
GOTERM_BP_FAT	GO:0006875~cellular metal ion homeostasis	11	2.33051	0.0506495	ANXA7, VDR, APP, SLC8A1, ATP2A2, RYR3, GIPR, FZD2, LPAR1, CACNA1C, MT3	382	196	13528	1.9875	1	0.549314	59.4154
GOTERM_BP_FAT	GO:0055065~metal ion homeostasis	11	2.33051	0.0651291	ANXA7, VDR, APP, SLC8A1, ATP2A2, RYR3, GIPR, FZD2, LPAR1, CACNA1C, MT3	382	205	13528	1.90024	1	0.604425	68.9148
GOTERM_BP_FAT	GO:0006874~cellular calcium ion homeostasis	10	2.11864	0.0743393	ANXA7, VDR, APP, SLC8A1, ATP2A2, RYR3, GIPR, FZD2, LPAR1, CACNA1C	382	183	13528	1.93517	1	0.638809	73.8209
GOTERM_BP_FAT	GO:0055074~calcium ion homeostasis	10	2.11864	0.0846211	ANXA7, VDR, APP, SLC8A1, ATP2A2, RYR3, GIPR, FZD2, LPAR1, CACNA1C	382	188	13528	1.8837	1	0.6604	78.4328
GOTERM_BP_FAT	GO:0055080~cation homeostasis	12	2.54237	0.180533	ANXA7, SLC9A8, VDR, APP, SLC8A1, ATP2A2, RYR3, GIPR, FZD2, LPAR1, CACNA1C, MT3	382	286	13528	1.48589	1	0.839864	96.8391
GOTERM_BP_FAT	GO:0030003~cellular cation homeostasis	11	2.33051	0.180817	ANXA7, VDR, APP, SLC8A1, ATP2A2, RYR3, GIPR, FZD2, LPAR1, CACNA1C, MT3	382	254	13528	1.53366	1	0.839127	96.8581
GOTERM_BP_FAT	GO:0030005~cellular di-, tri-valent inorganic cation homeostasis	10	2.11864	0.191693	ANXA7, VDR, APP, SLC8A1, ATP2A2, RYR3, GIPR, FZD2, LPAR1, CACNA1C	382	227	13528	1.56007	1	0.844756	97.5083
GOTERM_BP_FAT	GO:0055066~di-, tri-valent inorganic cation homeostasis	10	2.11864	0.229555	ANXA7, VDR, APP, SLC8A1, ATP2A2, RYR3, GIPR, FZD2, LPAR1, CACNA1C	382	239	13528	1.48174	1	0.875135	98.916
Annotation Cluster 51	Enrichment Score: 0.9076358589229628
Category	Term	Count	%	PValue	Genes	List Total	Pop Hits	Pop Total	Fold Enrichment	Bonferroni	Benjamini	FDR
GOTERM_MF_FAT	GO:0016655~oxidoreductase activity, acting on NADH or NADPH, quinone or similar compound as acceptor	5	1.05932	0.0467579	ND4L, ND4, ND5, NDUFAB1, NDUFC2, CRYZ	362	49	12983	3.65966	1	0.797499	51.2023
GOTERM_CC_FAT	GO:0005746~mitochondrial respiratory chain	5	1.05932	0.101093	ND4L, ND4, ND5, NDUFAB1, NDUFC2, CYTB	355	64	12782	2.81294	1	0.537972	76.7924
GOTERM_CC_FAT	GO:0030964~NADH dehydrogenase complex	4	0.847458	0.109813	ND4L, ND4, ND5, NDUFAB1, NDUFC2	355	42	12782	3.42911	1	0.541203	79.6946
GOTERM_CC_FAT	GO:0045271~respiratory chain complex I	4	0.847458	0.109813	ND4L, ND4, ND5, NDUFAB1, NDUFC2	355	42	12782	3.42911	1	0.541203	79.6946
GOTERM_CC_FAT	GO:0005747~mitochondrial respiratory chain complex I	4	0.847458	0.109813	ND4L, ND4, ND5, NDUFAB1, NDUFC2	355	42	12782	3.42911	1	0.541203	79.6946
GOTERM_BP_FAT	GO:0006120~mitochondrial electron transport, NADH to ubiquinone	4	0.847458	0.114002	ND4L, ND4, ND5, NDUFAB1, NDUFC2	382	42	13528	3.37273	1	0.727997	87.7544
GOTERM_MF_FAT	GO:0003954~NADH dehydrogenase activity	4	0.847458	0.116783	ND4L, ND4, ND5, NDUFAB1, NDUFC2	362	43	12983	3.33625	1	0.860844	84.4431
GOTERM_MF_FAT	GO:0008137~NADH dehydrogenase (ubiquinone) activity	4	0.847458	0.116783	ND4L, ND4, ND5, NDUFAB1, NDUFC2	362	43	12983	3.33625	1	0.860844	84.4431
GOTERM_MF_FAT	GO:0050136~NADH dehydrogenase (quinone) activity	4	0.847458	0.116783	ND4L, ND4, ND5, NDUFAB1, NDUFC2	362	43	12983	3.33625	1	0.860844	84.4431
GOTERM_MF_FAT	GO:0016651~oxidoreductase activity, acting on NADH or NADPH	5	1.05932	0.19976	ND4L, ND4, ND5, NDUFAB1, NDUFC2, CRYZ	362	83	12983	2.16052	1	0.922903	96.4523
GOTERM_CC_FAT	GO:0044455~mitochondrial membrane part	5	1.05932	0.456997	ND4L, ND4, ND5, NDUFAB1, NDUFC2, CYTB	355	125	12782	1.44023	1	0.883085	99.9768
Annotation Cluster 52	Enrichment Score: 0.9061262638120046
Category	Term	Count	%	PValue	Genes	List Total	Pop Hits	Pop Total	Fold Enrichment	Bonferroni	Benjamini	FDR
UP_SEQ_FEATURE	domain:Helix-loop-helix motif	7	1.48305	0.0629505	ASCL1, NCOA2, HEY1, NEUROG2, ID4, MXI1, TCF12	472	114	19113	2.48645	1	0.926318	66.8622
INTERPRO	IPR001092:Basic helix-loop-helix dimerisation region bHLH	7	1.48305	0.0879172	ASCL1, NCOA2, HEY1, NEUROG2, ID4, MXI1, TCF12	450	114	16659	2.27316	1	0.96332	76.165
SMART	SM00353:HLH	7	1.48305	0.117629	ASCL1, NCOA2, HEY1, NEUROG2, ID4, MXI1, TCF12	267	114	9079	2.08795	1	0.90953	78.9452
UP_SEQ_FEATURE	DNA-binding region:Basic motif	6	1.27119	0.364677	ASCL1, NCOA2, HEY1, NEUROG2, MXI1, TCF12	472	161	19113	1.50908	1	0.999415	99.955
Annotation Cluster 53	Enrichment Score: 0.8950172180489137
Category	Term	Count	%	PValue	Genes	List Total	Pop Hits	Pop Total	Fold Enrichment	Bonferroni	Benjamini	FDR
SP_PIR_KEYWORDS	LIM domain	5	1.05932	0.0962514	PDLIM7, LIMK1, PRICKLE2, CSRP1, MICALL1	472	71	19235	2.86987	1	0.46033	76.2178
UP_SEQ_FEATURE	domain:LIM zinc-binding 1	4	0.847458	0.125179	PDLIM7, LIMK1, PRICKLE2, CSRP1	472	50	19113	3.23949	1	0.983284	89.6873
UP_SEQ_FEATURE	domain:LIM zinc-binding 2	4	0.847458	0.125179	PDLIM7, LIMK1, PRICKLE2, CSRP1	472	50	19113	3.23949	1	0.983284	89.6873
INTERPRO	IPR001781:Zinc finger, LIM-type	5	1.05932	0.134121	PDLIM7, LIMK1, PRICKLE2, CSRP1, MICALL1	450	73	16659	2.53562	1	0.97515	89.3978
SMART	SM00132:LIM	5	1.05932	0.165558	PDLIM7, LIMK1, PRICKLE2, CSRP1, MICALL1	267	73	9079	2.32902	1	0.901402	89.4957
Annotation Cluster 54	Enrichment Score: 0.8938556127372916
Category	Term	Count	%	PValue	Genes	List Total	Pop Hits	Pop Total	Fold Enrichment	Bonferroni	Benjamini	FDR
GOTERM_BP_FAT	GO:0051235~maintenance of location	5	1.05932	0.105863	TLN1, ENPP1, DMD, MXI1, FLNA	382	64	13528	2.76669	1	0.712638	85.6491
GOTERM_BP_FAT	GO:0032507~maintenance of protein location in cell	4	0.847458	0.107994	TLN1, DMD, MXI1, FLNA	382	41	13528	3.45499	1	0.714697	86.2309
GOTERM_BP_FAT	GO:0045185~maintenance of protein location	4	0.847458	0.152481	TLN1, DMD, MXI1, FLNA	382	48	13528	2.95113	1	0.803255	94.3321
GOTERM_BP_FAT	GO:0051651~maintenance of location in cell	4	0.847458	0.152481	TLN1, DMD, MXI1, FLNA	382	48	13528	2.95113	1	0.803255	94.3321
Annotation Cluster 55	Enrichment Score: 0.8797424239071444
Category	Term	Count	%	PValue	Genes	List Total	Pop Hits	Pop Total	Fold Enrichment	Bonferroni	Benjamini	FDR
GOTERM_BP_FAT	GO:0016477~cell migration	13	2.75424	0.0908507	NRP2, ROCK1, NEUROG2, CDH2, NTN1, COL5A1, SMO, ASCL1, DNER, RELN, FGF2, FN1, MYH10	382	276	13528	1.66803	1	0.677431	80.8425
GOTERM_BP_FAT	GO:0051674~localization of cell	13	2.75424	0.158936	NRP2, ROCK1, NEUROG2, CDH2, NTN1, COL5A1, SMO, ASCL1, DNER, RELN, FGF2, FN1, MYH10	382	307	13528	1.4996	1	0.813271	95.0362
GOTERM_BP_FAT	GO:0048870~cell motility	13	2.75424	0.158936	NRP2, ROCK1, NEUROG2, CDH2, NTN1, COL5A1, SMO, ASCL1, DNER, RELN, FGF2, FN1, MYH10	382	307	13528	1.4996	1	0.813271	95.0362
Annotation Cluster 56	Enrichment Score: 0.8794184916881082
Category	Term	Count	%	PValue	Genes	List Total	Pop Hits	Pop Total	Fold Enrichment	Bonferroni	Benjamini	FDR
GOTERM_BP_FAT	GO:0006796~phosphate metabolic process	35	7.41525	0.111739	FGFR1, RNASEL, ENPP1, ERBB3, FASTK, NDUFAB1, CYTB, ADRBK1, PXK, LPAR1, EPHB3, DDR2, DUSP18, APP, DUSP14, SIK1, FGF2, TCIRG1, ND4, PTPRF, ROCK1, LIMK1, ND5, TAOK3, NDUFC2, MOBKL1A, ND4L, PPEF2, DUSP26, COX1, PTP4A2, NEK8, GRK6, MAPK8IP3, RELN, GADD45B	382	973	13528	1.27387	1	0.723988	87.2003
GOTERM_BP_FAT	GO:0006793~phosphorus metabolic process	35	7.41525	0.111739	FGFR1, RNASEL, ENPP1, ERBB3, FASTK, NDUFAB1, CYTB, ADRBK1, PXK, LPAR1, EPHB3, DDR2, DUSP18, APP, DUSP14, SIK1, FGF2, TCIRG1, ND4, PTPRF, ROCK1, LIMK1, ND5, TAOK3, NDUFC2, MOBKL1A, ND4L, PPEF2, DUSP26, COX1, PTP4A2, NEK8, GRK6, MAPK8IP3, RELN, GADD45B	382	973	13528	1.27387	1	0.723988	87.2003
GOTERM_BP_FAT	GO:0016310~phosphorylation	28	5.9322	0.184219	FGFR1, RNASEL, ERBB3, FASTK, NDUFAB1, CYTB, ADRBK1, LPAR1, PXK, EPHB3, DDR2, APP, SIK1, FGF2, TCIRG1, ND4, ROCK1, LIMK1, ND5, TAOK3, NDUFC2, MOBKL1A, ND4L, COX1, NEK8, GRK6, MAPK8IP3, RELN, GADD45B	382	800	13528	1.23948	1	0.837816	97.0769
Annotation Cluster 57	Enrichment Score: 0.8494819586814119
Category	Term	Count	%	PValue	Genes	List Total	Pop Hits	Pop Total	Fold Enrichment	Bonferroni	Benjamini	FDR
UP_SEQ_FEATURE	DNA-binding region:Nuclear receptor	4	0.847458	0.0988894	VDR, THRA, RXRA, NR2E3	472	45	19113	3.59944	1	0.96921	82.9468
UP_SEQ_FEATURE	zinc finger region:NR C4-type	4	0.847458	0.0988894	VDR, THRA, RXRA, NR2E3	472	45	19113	3.59944	1	0.96921	82.9468
INTERPRO	IPR001628:Zinc finger, nuclear hormone receptor-type	4	0.847458	0.126672	VDR, THRA, RXRA, NR2E3	450	46	16659	3.21913	1	0.97765	87.8838
INTERPRO	IPR001723:Steroid hormone receptor	4	0.847458	0.132762	VDR, THRA, RXRA, NR2E3	450	47	16659	3.15064	1	0.976766	89.1354
INTERPRO	IPR008946:Nuclear hormone receptor, ligand-binding	4	0.847458	0.138951	VDR, THRA, RXRA, NR2E3	450	48	16659	3.085	1	0.973508	90.2828
INTERPRO	IPR000536:Nuclear hormone receptor, ligand-binding, core	4	0.847458	0.138951	VDR, THRA, RXRA, NR2E3	450	48	16659	3.085	1	0.973508	90.2828
SMART	SM00399:ZnF_C4	4	0.847458	0.151276	VDR, THRA, RXRA, NR2E3	267	46	9079	2.95685	1	0.911298	87.0243
GOTERM_MF_FAT	GO:0003707~steroid hormone receptor activity	4	0.847458	0.155036	VDR, THRA, RXRA, NR2E3	362	49	12983	2.92773	1	0.884771	91.9867
SMART	SM00430:HOLI	4	0.847458	0.16545	VDR, THRA, RXRA, NR2E3	267	48	9079	2.83365	1	0.916291	89.4788
UP_SEQ_FEATURE	region of interest:Ligand-binding	3	0.635593	0.16831	VDR, THRA, RXRA	472	30	19113	4.04936	1	0.992493	95.6312
GOTERM_MF_FAT	GO:0004879~ligand-dependent nuclear receptor activity	4	0.847458	0.218244	VDR, THRA, RXRA, NR2E3	362	58	12983	2.47342	1	0.93524	97.5004
Annotation Cluster 58	Enrichment Score: 0.8352810886351455
Category	Term	Count	%	PValue	Genes	List Total	Pop Hits	Pop Total	Fold Enrichment	Bonferroni	Benjamini	FDR
INTERPRO	IPR000342:Regulator of G protein signalling	4	0.847458	0.0674587	GRK6, ADRBK1, RGS14, ARHGEF11	450	35	16659	4.23086	1	0.94954	66.3226
SMART	SM00315:RGS	4	0.847458	0.0819123	GRK6, ADRBK1, RGS14, ARHGEF11	267	35	9079	3.88614	1	0.871406	65.4934
UP_SEQ_FEATURE	domain:RGS	3	0.635593	0.195031	GRK6, ADRBK1, RGS14	472	33	19113	3.68124	1	0.994216	97.4913
GOTERM_BP_FAT	GO:0008277~regulation of G-protein coupled receptor protein signaling pathway	3	0.635593	0.423044	GRK6, ADRBK1, RGS14	382	51	13528	2.08315	1	0.960489	99.9928
Annotation Cluster 59	Enrichment Score: 0.8216462294628131
Category	Term	Count	%	PValue	Genes	List Total	Pop Hits	Pop Total	Fold Enrichment	Bonferroni	Benjamini	FDR
GOTERM_BP_FAT	GO:0019220~regulation of phosphate metabolic process	19	4.02542	0.142301	RBL2, ENPP1, SMG6, ADCY8, SMAD6, LPAR1, ADIPOQ, GTF2H1, THY1, ZFP91, APP, CDKN1B, ADCY9, MAPK8IP3, DGKZ, RELN, GADD45B, PPP1R14C, FGF2	382	485	13528	1.38734	1	0.786387	93.0275
GOTERM_BP_FAT	GO:0051174~regulation of phosphorus metabolic process	19	4.02542	0.142301	RBL2, ENPP1, SMG6, ADCY8, SMAD6, LPAR1, ADIPOQ, GTF2H1, THY1, ZFP91, APP, CDKN1B, ADCY9, MAPK8IP3, DGKZ, RELN, GADD45B, PPP1R14C, FGF2	382	485	13528	1.38734	1	0.786387	93.0275
GOTERM_BP_FAT	GO:0042325~regulation of phosphorylation	18	3.81356	0.169295	RBL2, ENPP1, ADCY8, SMAD6, LPAR1, ADIPOQ, GTF2H1, THY1, ZFP91, APP, CDKN1B, ADCY9, MAPK8IP3, DGKZ, RELN, GADD45B, PPP1R14C, FGF2	382	466	13528	1.36791	1	0.826423	95.9965
Annotation Cluster 60	Enrichment Score: 0.7857263418222112
Category	Term	Count	%	PValue	Genes	List Total	Pop Hits	Pop Total	Fold Enrichment	Bonferroni	Benjamini	FDR
UP_SEQ_FEATURE	region of interest:Linker 2	4	0.847458	0.00277136	NES, DES, SYNC, NEFM	472	12	19113	13.4979	0.993324	0.465357	4.60491
UP_SEQ_FEATURE	region of interest:Coil 2B	3	0.635593	0.00851153	NES, DES, NEFM	472	6	19113	20.2468	1	0.618756	13.5156
UP_SEQ_FEATURE	region of interest:Coil 2A	3	0.635593	0.00851153	NES, DES, NEFM	472	6	19113	20.2468	1	0.618756	13.5156
UP_SEQ_FEATURE	region of interest:Coil 1A	4	0.847458	0.248313	NES, DES, SYNC, NEFM	472	70	19113	2.31392	1	0.996939	99.2162
UP_SEQ_FEATURE	region of interest:Linker 1	4	0.847458	0.248313	NES, DES, SYNC, NEFM	472	70	19113	2.31392	1	0.996939	99.2162
UP_SEQ_FEATURE	region of interest:Coil 1B	4	0.847458	0.248313	NES, DES, SYNC, NEFM	472	70	19113	2.31392	1	0.996939	99.2162
UP_SEQ_FEATURE	region of interest:Rod	4	0.847458	0.254946	NES, DES, SYNC, NEFM	472	71	19113	2.28133	1	0.997267	99.3257
UP_SEQ_FEATURE	region of interest:Head	4	0.847458	0.268284	NES, DES, SYNC, NEFM	472	73	19113	2.21883	1	0.99782	99.5039
UP_SEQ_FEATURE	region of interest:Tail	4	0.847458	0.2817	NES, DES, SYNC, NEFM	472	75	19113	2.15966	1	0.998259	99.6377
SP_PIR_KEYWORDS	Intermediate filament	4	0.847458	0.298586	NES, DES, SYNC, NEFM	472	78	19235	2.08985	1	0.760243	99.3481
INTERPRO	IPR018039:Intermediate filament protein, conserved site	4	0.847458	0.306953	NES, DES, SYNC, NEFM	450	72	16659	2.05667	1	0.991535	99.6699
INTERPRO	IPR001664:Intermediate filament protein	4	0.847458	0.31436	NES, DES, SYNC, NEFM	450	73	16659	2.02849	1	0.992105	99.7208
UP_SEQ_FEATURE	region of interest:Linker 12	3	0.635593	0.470306	NES, DES, NEFM	472	64	19113	1.89814	1	0.999889	99.9979
INTERPRO	IPR016044:Filament	3	0.635593	0.581811	NES, DES, NEFM	450	72	16659	1.5425	1	0.999759	99.9999
GOTERM_CC_FAT	GO:0005882~intermediate filament	5	1.05932	0.750405	NES, DES, SYNC, NCKIPSD, NEFM	355	183	12782	0.98376	1	0.976071	100
GOTERM_CC_FAT	GO:0045111~intermediate filament cytoskeleton	5	1.05932	0.765273	NES, DES, SYNC, NCKIPSD, NEFM	355	187	12782	0.962717	1	0.978499	100
Annotation Cluster 61	Enrichment Score: 0.7707331451980233
Category	Term	Count	%	PValue	Genes	List Total	Pop Hits	Pop Total	Fold Enrichment	Bonferroni	Benjamini	FDR
GOTERM_BP_FAT	GO:0043067~regulation of programmed cell death	29	6.14407	0.155196	IFIH1, SNCB, ERBB3, FASTK, FEM1B, GCLM, ZFP91, VDR, APP, PROP1, NKX3-2, DAD1, FGF2, MUC2, AIPL1, ACTN4, ROCK1, PTPRF, RXRA, SMAD6, ACTN1, MAL, FURIN, ADIPOQ, ARHGEF11, SMO, CDKN1B, HSPB1, FAIM2	382	812	13528	1.26477	1	0.806493	94.6389
GOTERM_BP_FAT	GO:0010941~regulation of cell death	29	6.14407	0.15992	IFIH1, SNCB, ERBB3, FASTK, FEM1B, GCLM, ZFP91, VDR, APP, PROP1, NKX3-2, DAD1, FGF2, MUC2, AIPL1, ACTN4, ROCK1, PTPRF, RXRA, SMAD6, ACTN1, MAL, FURIN, ADIPOQ, ARHGEF11, SMO, CDKN1B, HSPB1, FAIM2	382	815	13528	1.26012	1	0.81398	95.136
GOTERM_BP_FAT	GO:0042981~regulation of apoptosis	28	5.9322	0.196344	IFIH1, SNCB, ERBB3, FASTK, FEM1B, GCLM, ZFP91, VDR, APP, PROP1, NKX3-2, DAD1, AIPL1, MUC2, ACTN4, ROCK1, PTPRF, RXRA, SMAD6, ACTN1, MAL, FURIN, ADIPOQ, ARHGEF11, SMO, CDKN1B, HSPB1, FAIM2	382	804	13528	1.23331	1	0.847835	97.7457
Annotation Cluster 62	Enrichment Score: 0.7467349981550375
Category	Term	Count	%	PValue	Genes	List Total	Pop Hits	Pop Total	Fold Enrichment	Bonferroni	Benjamini	FDR
GOTERM_BP_FAT	GO:0006635~fatty acid beta-oxidation	4	0.847458	0.0431573	ACADS, CRAT, ADIPOQ, ACAA1	382	28	13528	5.05909	1	0.517168	53.4851
GOTERM_BP_FAT	GO:0009062~fatty acid catabolic process	4	0.847458	0.0799682	ACADS, CRAT, ADIPOQ, ACAA1	382	36	13528	3.93485	1	0.64924	76.4497
GOTERM_BP_FAT	GO:0019395~fatty acid oxidation	4	0.847458	0.0963665	ACADS, CRAT, ADIPOQ, ACAA1	382	39	13528	3.63217	1	0.692057	82.762
GOTERM_BP_FAT	GO:0034440~lipid oxidation	4	0.847458	0.0963665	ACADS, CRAT, ADIPOQ, ACAA1	382	39	13528	3.63217	1	0.692057	82.762
GOTERM_BP_FAT	GO:0030258~lipid modification	5	1.05932	0.129634	SOAT1, ACADS, CRAT, ADIPOQ, ACAA1	382	69	13528	2.5662	1	0.765457	91.0079
GOTERM_BP_FAT	GO:0044242~cellular lipid catabolic process	4	0.847458	0.361892	ACADS, CRAT, ADIPOQ, ACAA1	382	76	13528	1.86387	1	0.9406	99.9588
GOTERM_BP_FAT	GO:0046395~carboxylic acid catabolic process	5	1.05932	0.381495	ACADS, CRAT, SARDH, ADIPOQ, ACAA1	382	111	13528	1.59521	1	0.947271	99.976
GOTERM_BP_FAT	GO:0016054~organic acid catabolic process	5	1.05932	0.381495	ACADS, CRAT, SARDH, ADIPOQ, ACAA1	382	111	13528	1.59521	1	0.947271	99.976
GOTERM_BP_FAT	GO:0016042~lipid catabolic process	4	0.847458	0.869533	ACADS, CRAT, ADIPOQ, ACAA1	382	173	13528	0.818812	1	0.999783	100
Annotation Cluster 63	Enrichment Score: 0.7464622566758166
Category	Term	Count	%	PValue	Genes	List Total	Pop Hits	Pop Total	Fold Enrichment	Bonferroni	Benjamini	FDR
UP_SEQ_FEATURE	repeat:WD 4	11	2.33051	0.0931981	CORO1C, COPA, FZR1, SEC31B, SEC31A, IFT172, TLE3, CIRH1A, WDR81, NBEAL2, WDR34	472	251	19113	1.77462	1	0.968647	81.0219
UP_SEQ_FEATURE	repeat:WD 3	11	2.33051	0.121149	CORO1C, COPA, FZR1, SEC31B, SEC31A, IFT172, TLE3, CIRH1A, WDR81, NBEAL2, WDR34	472	265	19113	1.68087	1	0.983251	88.8501
UP_SEQ_FEATURE	repeat:WD 5	10	2.11864	0.123664	COPA, FZR1, SEC31B, SEC31A, IFT172, TLE3, CIRH1A, WDR81, NBEAL2, WDR34	472	233	19113	1.73792	1	0.983561	89.3798
UP_SEQ_FEATURE	repeat:WD 2	11	2.33051	0.141211	CORO1C, COPA, FZR1, SEC31B, SEC31A, IFT172, TLE3, CIRH1A, WDR81, NBEAL2, WDR34	472	274	19113	1.62566	1	0.988108	92.4679
UP_SEQ_FEATURE	repeat:WD 1	11	2.33051	0.141211	CORO1C, COPA, FZR1, SEC31B, SEC31A, IFT172, TLE3, CIRH1A, WDR81, NBEAL2, WDR34	472	274	19113	1.62566	1	0.988108	92.4679
SP_PIR_KEYWORDS	wd repeat	11	2.33051	0.142029	CORO1C, COPA, FZR1, SEC31B, SEC31A, IFT172, TLE3, CIRH1A, WDR81, NBEAL2, WDR34	472	276	19235	1.62418	1	0.552165	88.6269
INTERPRO	IPR001680:WD40 repeat	11	2.33051	0.18378	CORO1C, COPA, FZR1, SEC31B, SEC31A, IFT172, TLE3, CIRH1A, WDR81, NBEAL2, WDR34	450	266	16659	1.5309	1	0.979348	95.7763
INTERPRO	IPR017986:WD40 repeat, region	10	2.11864	0.19582	CORO1C, COPA, FZR1, SEC31B, SEC31A, TLE3, CIRH1A, WDR81, NBEAL2, WDR34	450	238	16659	1.55546	1	0.980041	96.6494
INTERPRO	IPR019781:WD40 repeat, subgroup	10	2.11864	0.208856	CORO1C, COPA, FZR1, SEC31B, SEC31A, TLE3, CIRH1A, WDR81, NBEAL2, WDR34	450	242	16659	1.52975	1	0.982503	97.4027
INTERPRO	IPR019775:WD40 repeat, conserved site	11	2.33051	0.217521	CORO1C, COPA, FZR1, SEC31B, SEC31A, IFT172, TLE3, CIRH1A, WDR81, NBEAL2, WDR34	450	277	16659	1.47011	1	0.981773	97.8123
SMART	SM00320:WD40	11	2.33051	0.2532	CORO1C, COPA, FZR1, SEC31B, SEC31A, IFT172, TLE3, CIRH1A, WDR81, NBEAL2, WDR34	267	266	9079	1.40617	1	0.93936	97.3614
INTERPRO	IPR015943:WD40/YVTN repeat-like	11	2.33051	0.29376	CORO1C, COPA, FZR1, SEC31B, IFT172, TLE3, SEMA4B, CIRH1A, WDR81, NBEAL2, WDR34	450	300	16659	1.3574	1	0.990548	99.5572
INTERPRO	IPR019782:WD40 repeat 2	8	1.69492	0.4111	CORO1C, COPA, FZR1, SEC31B, SEC31A, TLE3, WDR81, NBEAL2	450	226	16659	1.31044	1	0.997568	99.9739
Annotation Cluster 64	Enrichment Score: 0.731824492936968
Category	Term	Count	%	PValue	Genes	List Total	Pop Hits	Pop Total	Fold Enrichment	Bonferroni	Benjamini	FDR
GOTERM_CC_FAT	GO:0031985~Golgi cisterna	3	0.635593	0.122986	ATL1, FURIN, NECAB3	355	22	12782	4.90986	1	0.571319	83.4472
GOTERM_CC_FAT	GO:0031984~organelle subcompartment	3	0.635593	0.141854	ATL1, FURIN, NECAB3	355	24	12782	4.5007	1	0.589467	87.7139
GOTERM_CC_FAT	GO:0005795~Golgi stack	3	0.635593	0.365453	ATL1, FURIN, NECAB3	355	46	12782	2.34819	1	0.82711	99.8038
Annotation Cluster 65	Enrichment Score: 0.7190255992089519
Category	Term	Count	%	PValue	Genes	List Total	Pop Hits	Pop Total	Fold Enrichment	Bonferroni	Benjamini	FDR
GOTERM_CC_FAT	GO:0031093~platelet alpha granule lumen	4	0.847458	0.103992	APP, ACTN4, ACTN1, FN1	355	41	12782	3.51274	1	0.534356	77.7973
GOTERM_CC_FAT	GO:0060205~cytoplasmic membrane-bounded vesicle lumen	4	0.847458	0.121818	APP, ACTN4, ACTN1, FN1	355	44	12782	3.27324	1	0.574284	83.1427
GOTERM_CC_FAT	GO:0031983~vesicle lumen	4	0.847458	0.134278	APP, ACTN4, ACTN1, FN1	355	46	12782	3.13092	1	0.586275	86.1411
GOTERM_CC_FAT	GO:0031091~platelet alpha granule	4	0.847458	0.202131	APP, ACTN4, ACTN1, FN1	355	56	12782	2.57183	1	0.671552	95.472
GOTERM_CC_FAT	GO:0030141~secretory granule	5	1.05932	0.73879	APP, ACTN4, ACTN1, CHGB, FN1	355	180	12782	1.00016	1	0.973692	100
Annotation Cluster 66	Enrichment Score: 0.7144299779976456
Category	Term	Count	%	PValue	Genes	List Total	Pop Hits	Pop Total	Fold Enrichment	Bonferroni	Benjamini	FDR
GOTERM_MF_FAT	GO:0015491~cation:cation antiporter activity	3	0.635593	0.079689	SLC9A8, SLC8A1, SLC22A4	362	17	12983	6.32905	1	0.85192	71.1844
GOTERM_MF_FAT	GO:0015298~solute:cation antiporter activity	3	0.635593	0.202575	SLC9A8, SLC8A1, SLC22A4	362	30	12983	3.58646	1	0.922626	96.6348
GOTERM_MF_FAT	GO:0015300~solute:solute antiporter activity	3	0.635593	0.445376	SLC9A8, SLC8A1, SLC22A4	362	54	12983	1.99248	1	0.984056	99.9854
Annotation Cluster 67	Enrichment Score: 0.6997167652738828
Category	Term	Count	%	PValue	Genes	List Total	Pop Hits	Pop Total	Fold Enrichment	Bonferroni	Benjamini	FDR
INTERPRO	IPR018248:EF hand	8	1.69492	0.0622003	PPEF2, S100B, ACTN4, RYR3, NCS1, ACTN1, NECAB3, MYL9	450	130	16659	2.27815	1	0.944057	63.2386
INTERPRO	IPR011992:EF-Hand type	10	2.11864	0.189468	PPEF2, S100B, ACTN4, RYR3, SMOC1, DMD, NCS1, ACTN1, NECAB3, MYL9	450	236	16659	1.56864	1	0.980356	96.2124
INTERPRO	IPR018249:EF-HAND 2	8	1.69492	0.362844	PPEF2, S100B, ACTN4, RYR3, NCS1, ACTN1, NECAB3, MYL9	450	215	16659	1.37749	1	0.995788	99.911
INTERPRO	IPR018247:EF-HAND 1	8	1.69492	0.371607	PPEF2, S100B, ACTN4, SMOC1, NCS1, ACTN1, NECAB3, MYL9	450	217	16659	1.36479	1	0.996162	99.9282
Annotation Cluster 68	Enrichment Score: 0.6846464009351151
Category	Term	Count	%	PValue	Genes	List Total	Pop Hits	Pop Total	Fold Enrichment	Bonferroni	Benjamini	FDR
UP_SEQ_FEATURE	domain:Ig-like C2-type 3	7	1.48305	0.0813967	NCAM1, FGFR1, HMCN1, PTPRF, LSAMP, HSPG2, MCAM	472	122	19113	2.32341	1	0.958936	76.36
UP_SEQ_FEATURE	domain:Ig-like C2-type 1	8	1.69492	0.189925	NCAM1, FGFR1, HMCN1, PTPRF, CADM2, LSAMP, HSPG2, MCAM	472	190	19113	1.705	1	0.994527	97.2068
UP_SEQ_FEATURE	domain:Ig-like C2-type 2	8	1.69492	0.193484	NCAM1, FGFR1, HMCN1, PTPRF, CADM2, LSAMP, HSPG2, MCAM	472	191	19113	1.69607	1	0.994344	97.4081
INTERPRO	IPR003598:Immunoglobulin subtype 2	8	1.69492	0.318701	NCAM1, FGFR1, HMCN1, PTPRF, CADM2, LSAMP, HSPG2, MCAM	450	205	16659	1.44468	1	0.9922	99.7471
SMART	SM00408:IGc2	8	1.69492	0.395866	NCAM1, FGFR1, HMCN1, PTPRF, CADM2, LSAMP, HSPG2, MCAM	267	205	9079	1.32698	1	0.972228	99.8116
Annotation Cluster 69	Enrichment Score: 0.6775157893634847
Category	Term	Count	%	PValue	Genes	List Total	Pop Hits	Pop Total	Fold Enrichment	Bonferroni	Benjamini	FDR
GOTERM_BP_FAT	GO:0043066~negative regulation of apoptosis	14	2.9661	0.20146	AIPL1, SNCB, ROCK1, ERBB3, SMAD6, FURIN, GCLM, SMO, ZFP91, PROP1, NKX3-2, DAD1, HSPB1, FAIM2	382	354	13528	1.40054	1	0.854866	97.9821
GOTERM_BP_FAT	GO:0043069~negative regulation of programmed cell death	14	2.9661	0.212484	AIPL1, SNCB, ROCK1, ERBB3, SMAD6, FURIN, GCLM, SMO, ZFP91, PROP1, NKX3-2, DAD1, HSPB1, FAIM2	382	359	13528	1.38103	1	0.862799	98.4146
GOTERM_BP_FAT	GO:0060548~negative regulation of cell death	14	2.9661	0.21674	AIPL1, SNCB, ROCK1, ERBB3, SMAD6, FURIN, GCLM, SMO, ZFP91, PROP1, NKX3-2, DAD1, HSPB1, FAIM2	382	360	13528	1.3772	1	0.864744	98.5568
Annotation Cluster 70	Enrichment Score: 0.6624586538470905
Category	Term	Count	%	PValue	Genes	List Total	Pop Hits	Pop Total	Fold Enrichment	Bonferroni	Benjamini	FDR
GOTERM_BP_FAT	GO:0051272~positive regulation of cell motion	6	1.27119	0.142713	MIA3, ACTN4, ARHGAP8, FURIN, FGF2, HDAC7	382	98	13528	2.16818	1	0.785886	93.0853
GOTERM_BP_FAT	GO:0030335~positive regulation of cell migration	5	1.05932	0.241921	MIA3, ARHGAP8, FURIN, FGF2, HDAC7	382	89	13528	1.98953	1	0.883078	99.1813
GOTERM_BP_FAT	GO:0040017~positive regulation of locomotion	5	1.05932	0.298186	MIA3, ARHGAP8, FURIN, FGF2, HDAC7	382	98	13528	1.80682	1	0.916717	99.7852
Annotation Cluster 71	Enrichment Score: 0.6539680623326274
Category	Term	Count	%	PValue	Genes	List Total	Pop Hits	Pop Total	Fold Enrichment	Bonferroni	Benjamini	FDR
GOTERM_BP_FAT	GO:0016568~chromatin modification	12	2.54237	0.151934	BRPF1, PRDM9, RBL2, CREBBP, ARID1A, SUPT5H, NSD1, KLF1, DNMT3B, SMARCA2, HDAC7, RERE	382	274	13528	1.55096	1	0.803461	94.2682
GOTERM_BP_FAT	GO:0006325~chromatin organization	15	3.17797	0.183034	RBL2, CREBBP, ARID1A, TCF7L1, BRPF1, PRDM9, HIST1H2AH, H3F3C, SUPT5H, DNMT3B, SMARCA2, KLF1, NSD1, RERE, HDAC7	382	378	13528	1.4053	1	0.838153	97.0024
GOTERM_BP_FAT	GO:0051276~chromosome organization	16	3.38983	0.392564	RBL2, SMG6, CREBBP, ARID1A, TCF7L1, BRPF1, PRDM9, HIST1H2AH, H3F3C, SUPT5H, NSD1, DNMT3B, SMARCA2, KLF1, RERE, HDAC7	382	485	13528	1.16828	1	0.951561	99.9825
Annotation Cluster 72	Enrichment Score: 0.6533225160089592
Category	Term	Count	%	PValue	Genes	List Total	Pop Hits	Pop Total	Fold Enrichment	Bonferroni	Benjamini	FDR
GOTERM_BP_FAT	GO:0008088~axon cargo transport	3	0.635593	0.0900084	APP, UCHL1, NEFM	382	18	13528	5.90227	1	0.677898	80.5322
GOTERM_BP_FAT	GO:0010970~microtubule-based transport	3	0.635593	0.196177	APP, UCHL1, NEFM	382	29	13528	3.66348	1	0.848703	97.7375
GOTERM_BP_FAT	GO:0007018~microtubule-based movement	4	0.847458	0.621015	APP, TUBB2B, UCHL1, NEFM	382	113	13528	1.25358	1	0.99159	100
Annotation Cluster 73	Enrichment Score: 0.652969359066464
Category	Term	Count	%	PValue	Genes	List Total	Pop Hits	Pop Total	Fold Enrichment	Bonferroni	Benjamini	FDR
INTERPRO	IPR000313:PWWP	3	0.635593	0.117623	BRPF1, NSD1, DNMT3B	450	22	16659	5.04818	1	0.979244	85.7726
SMART	SM00293:PWWP	3	0.635593	0.134784	BRPF1, NSD1, DNMT3B	267	22	9079	4.63687	1	0.901374	83.5111
GOTERM_BP_FAT	GO:0016569~covalent chromatin modification	4	0.847458	0.693362	BRPF1, CREBBP, NSD1, DNMT3B	382	126	13528	1.12424	1	0.995897	100
Annotation Cluster 74	Enrichment Score: 0.6109530267513855
Category	Term	Count	%	PValue	Genes	List Total	Pop Hits	Pop Total	Fold Enrichment	Bonferroni	Benjamini	FDR
GOTERM_BP_FAT	GO:0032270~positive regulation of cellular protein metabolic process	10	2.11864	0.215888	ZFP91, FZR1, PSMD11, PSMA4, NDFIP2, FURIN, FGF2, ADIPOQ, DNMT3B, SAMD4A	382	233	13528	1.5199	1	0.865594	98.5294
GOTERM_BP_FAT	GO:0051247~positive regulation of protein metabolic process	10	2.11864	0.247233	ZFP91, FZR1, PSMD11, PSMA4, NDFIP2, FURIN, FGF2, ADIPOQ, DNMT3B, SAMD4A	382	243	13528	1.45735	1	0.884904	99.2754
GOTERM_BP_FAT	GO:0031401~positive regulation of protein modification process	8	1.69492	0.2753	ZFP91, FZR1, PSMD11, PSMA4, NDFIP2, FGF2, ADIPOQ, DNMT3B	382	187	13528	1.51502	1	0.902538	99.6252
Annotation Cluster 75	Enrichment Score: 0.6082094856204582
Category	Term	Count	%	PValue	Genes	List Total	Pop Hits	Pop Total	Fold Enrichment	Bonferroni	Benjamini	FDR
UP_SEQ_FEATURE	domain:Bromo	3	0.635593	0.150878	BRPF1, CREBBP, SMARCA2	472	28	19113	4.3386	1	0.990075	93.7857
SP_PIR_KEYWORDS	bromodomain	3	0.635593	0.247432	BRPF1, CREBBP, SMARCA2	472	39	19235	3.13478	1	0.69825	98.2299
INTERPRO	IPR018359:Bromodomain, conserved site	3	0.635593	0.253115	BRPF1, CREBBP, SMARCA2	450	36	16659	3.085	1	0.988227	98.941
INTERPRO	IPR001487:Bromodomain	3	0.635593	0.293338	BRPF1, CREBBP, SMARCA2	450	40	16659	2.7765	1	0.991121	99.553
SMART	SM00297:BROMO	3	0.635593	0.328234	BRPF1, CREBBP, SMARCA2	267	40	9079	2.55028	1	0.958529	99.2939
Annotation Cluster 76	Enrichment Score: 0.6015457748796577
Category	Term	Count	%	PValue	Genes	List Total	Pop Hits	Pop Total	Fold Enrichment	Bonferroni	Benjamini	FDR
UP_SEQ_FEATURE	active site:Phosphocysteine intermediate	5	1.05932	0.148539	DUSP18, DUSP26, PTPRF, DUSP14, PTP4A2	472	83	19113	2.43938	1	0.990019	93.4883
INTERPRO	IPR000387:Protein-tyrosine phosphatase	5	1.05932	0.174729	DUSP18, DUSP26, PTPRF, DUSP14, PTP4A2	450	81	16659	2.28519	1	0.980148	94.9844
INTERPRO	IPR000387:Dual-specific/protein-tyrosine phosphatase, conserved region	5	1.05932	0.180078	DUSP18, DUSP26, PTPRF, DUSP14, PTP4A2	450	82	16659	2.25732	1	0.980977	95.4677
UP_SEQ_FEATURE	domain:Tyrosine-protein phosphatase	4	0.847458	0.196454	DUSP18, DUSP26, DUSP14, PTP4A2	472	62	19113	2.61249	1	0.993664	97.5656
SP_PIR_KEYWORDS	protein phosphatase	6	1.27119	0.214085	DUSP18, PPEF2, DUSP26, PTPRF, DUSP14, PTP4A2	472	130	19235	1.88087	1	0.662601	96.7249
INTERPRO	IPR016130:Protein-tyrosine phosphatase, active site	5	1.05932	0.21892	DUSP18, DUSP26, PTPRF, DUSP14, PTP4A2	450	89	16659	2.07978	1	0.980976	97.8725
GOTERM_BP_FAT	GO:0006470~protein amino acid dephosphorylation	6	1.27119	0.320637	DUSP18, PPEF2, DUSP26, PTPRF, DUSP14, PTP4A2	382	133	13528	1.59761	1	0.92661	99.8778
GOTERM_MF_FAT	GO:0004725~protein tyrosine phosphatase activity	5	1.05932	0.328054	DUSP18, DUSP26, PTPRF, DUSP14, PTP4A2	362	104	12983	1.72426	1	0.965152	99.7412
GOTERM_BP_FAT	GO:0016311~dephosphorylation	6	1.27119	0.438015	DUSP18, PPEF2, DUSP26, PTPRF, DUSP14, PTP4A2	382	154	13528	1.37975	1	0.963936	99.9955
GOTERM_MF_FAT	GO:0004721~phosphoprotein phosphatase activity	6	1.27119	0.486738	DUSP18, PPEF2, DUSP26, PTPRF, DUSP14, PTP4A2	362	165	12983	1.30417	1	0.986688	99.9954
Annotation Cluster 77	Enrichment Score: 0.5950702727367814
Category	Term	Count	%	PValue	Genes	List Total	Pop Hits	Pop Total	Fold Enrichment	Bonferroni	Benjamini	FDR
UP_SEQ_FEATURE	domain:Tyrosine-protein phosphatase	4	0.847458	0.196454	DUSP18, DUSP26, DUSP14, PTP4A2	472	62	19113	2.61249	1	0.993664	97.5656
SMART	SM00195:DSPc	3	0.635593	0.2082	DUSP18, DUSP26, DUSP14	267	29	9079	3.51763	1	0.917098	94.533
INTERPRO	IPR000340:Protein-tyrosine phosphatase, dual specificity	3	0.635593	0.263176	DUSP18, DUSP26, DUSP14	450	37	16659	3.00162	1	0.988846	99.1427
INTERPRO	IPR000340:Dual specificity phosphatase, catalytic domain	3	0.635593	0.283295	DUSP18, DUSP26, DUSP14	450	39	16659	2.84769	1	0.989966	99.4431
GOTERM_MF_FAT	GO:0008138~protein tyrosine/serine/threonine phosphatase activity	3	0.635593	0.347073	DUSP18, DUSP26, DUSP14	362	44	12983	2.44532	1	0.968805	99.8317
Annotation Cluster 78	Enrichment Score: 0.5798615445118322
Category	Term	Count	%	PValue	Genes	List Total	Pop Hits	Pop Total	Fold Enrichment	Bonferroni	Benjamini	FDR
GOTERM_CC_FAT	GO:0043233~organelle lumen	57	12.0763	0.214013	NKAP, RNASEL, UCHL1, NDUFAB1, NR2E3, BSX, BRPF1, APP, PROP1, TRIM8, ASH2L, FOXF1, CIRH1A, DHX30, MRPL32, SUPT5H, SARDH, LUC7L3, ACTN4, RBL2, POLG, ACADS, PRKAB2, ACTN1, ARID1A, CERCAM, PPARGC1B, ARHGEF11, GTF2H1, FLII, SMARCA2, ACAA1, FZR1, GLIS2, EDEM3, MINA, MEIS2, OXCT1, POU2F3, PRPF8, TFDP2, WIPF1, DNMT3B, FN1, NACC2, SMG6, SMAD6, CREBBP, AKAP8L, APPL1, HYOU1, MEF2D, DLX5, ZFHX3, TCF12, HDAC7…	355	1820	12782	1.12765	1	0.68997	96.3136
GOTERM_CC_FAT	GO:0070013~intracellular organelle lumen	55	11.6525	0.251835	NKAP, RNASEL, UCHL1, NDUFAB1, NR2E3, BSX, BRPF1, PROP1, TRIM8, ASH2L, FOXF1, CIRH1A, DHX30, MRPL32, SUPT5H, SARDH, LUC7L3, ACTN4, RBL2, POLG, ACADS, PRKAB2, ACTN1, ARID1A, CERCAM, PPARGC1B, ARHGEF11, GTF2H1, FLII, SMARCA2, ACAA1, FZR1, GLIS2, EDEM3, MINA, MEIS2, OXCT1, POU2F3, PRPF8, TFDP2, WIPF1, DNMT3B, NACC2, SMG6, SMAD6, CREBBP, AKAP8L, APPL1, HYOU1, MEF2D, DLX5, ZFHX3, TCF12, HDAC7, RERE	355	1779	12782	1.11316	1	0.742109	98.1248
GOTERM_CC_FAT	GO:0031974~membrane-enclosed lumen	57	12.0763	0.261982	NKAP, RNASEL, UCHL1, NDUFAB1, NR2E3, BSX, BRPF1, APP, PROP1, TRIM8, ASH2L, FOXF1, CIRH1A, DHX30, MRPL32, SUPT5H, SARDH, LUC7L3, ACTN4, RBL2, POLG, ACADS, PRKAB2, ACTN1, ARID1A, CERCAM, PPARGC1B, ARHGEF11, GTF2H1, FLII, SMARCA2, ACAA1, FZR1, GLIS2, EDEM3, MINA, MEIS2, OXCT1, POU2F3, PRPF8, TFDP2, WIPF1, DNMT3B, FN1, NACC2, SMG6, SMAD6, CREBBP, AKAP8L, APPL1, HYOU1, MEF2D, DLX5, ZFHX3, TCF12, HDAC7…	355	1856	12782	1.10578	1	0.740255	98.4448
GOTERM_CC_FAT	GO:0031981~nuclear lumen	44	9.32203	0.339412	NKAP, RNASEL, FZR1, GLIS2, UCHL1, NR2E3, MINA, BSX, BRPF1, MEIS2, PROP1, TRIM8, ASH2L, FOXF1, POU2F3, PRPF8, TFDP2, CIRH1A, WIPF1, SUPT5H, DNMT3B, LUC7L3, NACC2, ACTN4, SMG6, RBL2, SMAD6, CREBBP, PRKAB2, AKAP8L, ACTN1, ARID1A, APPL1, PPARGC1B, GTF2H1, ARHGEF11, MEF2D, DLX5, FLII, TCF12, ZFHX3, SMARCA2, HDAC7, RERE	355	1450	12782	1.09258	1	0.805138	99.6596
Annotation Cluster 79	Enrichment Score: 0.5652826884685392
Category	Term	Count	%	PValue	Genes	List Total	Pop Hits	Pop Total	Fold Enrichment	Bonferroni	Benjamini	FDR
UP_SEQ_FEATURE	domain:SOCS box	3	0.635593	0.240525	SPSB4, ASB13, RAB40B	472	38	19113	3.19687	1	0.996681	99.0662
INTERPRO	IPR001496:SOCS protein, C-terminal	3	0.635593	0.273238	SPSB4, ASB13, RAB40B	450	38	16659	2.92263	1	0.990173	99.3081
SMART	SM00253:SOCS	3	0.635593	0.306513	SPSB4, ASB13, RAB40B	267	38	9079	2.68451	1	0.959008	98.9507
Annotation Cluster 80	Enrichment Score: 0.5567442242530328
Category	Term	Count	%	PValue	Genes	List Total	Pop Hits	Pop Total	Fold Enrichment	Bonferroni	Benjamini	FDR
GOTERM_BP_FAT	GO:0008542~visual learning	3	0.635593	0.175704	APP, ATP1A3, CACNA1C	382	27	13528	3.93485	1	0.83481	96.4999
GOTERM_BP_FAT	GO:0008344~adult locomotory behavior	4	0.847458	0.194381	APP, UCHL1, ATP1A3, CACNA1C	382	54	13528	2.62323	1	0.846908	97.6482
GOTERM_BP_FAT	GO:0007632~visual behavior	3	0.635593	0.216922	APP, ATP1A3, CACNA1C	382	31	13528	3.42712	1	0.863979	98.5627
GOTERM_BP_FAT	GO:0030534~adult behavior	4	0.847458	0.437948	APP, UCHL1, ATP1A3, CACNA1C	382	86	13528	1.64714	1	0.96423	99.9954
GOTERM_BP_FAT	GO:0007612~learning	3	0.635593	0.507128	APP, ATP1A3, CACNA1C	382	60	13528	1.77068	1	0.977531	99.9995
Annotation Cluster 81	Enrichment Score: 0.5426671051622369
Category	Term	Count	%	PValue	Genes	List Total	Pop Hits	Pop Total	Fold Enrichment	Bonferroni	Benjamini	FDR
UP_SEQ_FEATURE	repeat:LRR 14	4	0.847458	0.183931	SLITRK2, FLII, ECM2, SLIT3	472	60	19113	2.69958	1	0.994706	96.8342
UP_SEQ_FEATURE	repeat:LRR 12	5	1.05932	0.186784	SLITRK2, FMOD, FLII, ECM2, SLIT3	472	91	19113	2.22493	1	0.994391	97.017
UP_SEQ_FEATURE	repeat:LRR 11	5	1.05932	0.243712	SLITRK2, FMOD, FLII, ECM2, SLIT3	472	102	19113	1.98498	1	0.996751	99.1306
UP_SEQ_FEATURE	repeat:LRR 13	4	0.847458	0.288431	SLITRK2, FLII, ECM2, SLIT3	472	76	19113	2.13124	1	0.998222	99.6913
UP_SEQ_FEATURE	repeat:LRR 8	6	1.27119	0.306267	SLITRK2, FMOD, FLII, RTN4RL2, ECM2, SLIT3	472	149	19113	1.63062	1	0.998548	99.7994
UP_SEQ_FEATURE	repeat:LRR 10	5	1.05932	0.326186	SLITRK2, FMOD, FLII, ECM2, SLIT3	472	117	19113	1.7305	1	0.998943	99.8777
UP_SEQ_FEATURE	repeat:LRR 9	5	1.05932	0.426705	SLITRK2, FMOD, FLII, ECM2, SLIT3	472	135	19113	1.49976	1	0.999768	99.9921
UP_SEQ_FEATURE	repeat:LRR 7	6	1.27119	0.442648	SLITRK2, FMOD, FLII, RTN4RL2, ECM2, SLIT3	472	177	19113	1.37267	1	0.999825	99.9951
Annotation Cluster 82	Enrichment Score: 0.5272052018629567
Category	Term	Count	%	PValue	Genes	List Total	Pop Hits	Pop Total	Fold Enrichment	Bonferroni	Benjamini	FDR
GOTERM_BP_FAT	GO:0042278~purine nucleoside metabolic process	3	0.635593	0.196177	PANK1, ACLY, DNMT3B	382	29	13528	3.66348	1	0.848703	97.7375
GOTERM_BP_FAT	GO:0046128~purine ribonucleoside metabolic process	3	0.635593	0.196177	PANK1, ACLY, DNMT3B	382	29	13528	3.66348	1	0.848703	97.7375
GOTERM_BP_FAT	GO:0009119~ribonucleoside metabolic process	3	0.635593	0.373246	PANK1, ACLY, DNMT3B	382	46	13528	2.30958	1	0.944659	99.9698
GOTERM_BP_FAT	GO:0009116~nucleoside metabolic process	3	0.635593	0.541864	PANK1, ACLY, DNMT3B	382	64	13528	1.66001	1	0.983032	99.9999
Annotation Cluster 83	Enrichment Score: 0.5245471238748644
Category	Term	Count	%	PValue	Genes	List Total	Pop Hits	Pop Total	Fold Enrichment	Bonferroni	Benjamini	FDR
GOTERM_BP_FAT	GO:0031400~negative regulation of protein modification process	6	1.27119	0.244554	FZR1, ENPP1, PSMD11, PSMA4, SMAD6, DNMT3B	382	119	13528	1.78556	1	0.885301	99.2293
GOTERM_BP_FAT	GO:0051248~negative regulation of protein metabolic process	8	1.69492	0.2753	FZR1, ENPP1, PSMD11, PSMA4, SMAD6, FURIN, DNMT3B, FLNA	382	187	13528	1.51502	1	0.902538	99.6252
GOTERM_BP_FAT	GO:0032269~negative regulation of cellular protein metabolic process	7	1.48305	0.39644	FZR1, ENPP1, PSMD11, PSMA4, SMAD6, FURIN, DNMT3B	382	180	13528	1.3772	1	0.951794	99.9843
Annotation Cluster 84	Enrichment Score: 0.5148181001876487
Category	Term	Count	%	PValue	Genes	List Total	Pop Hits	Pop Total	Fold Enrichment	Bonferroni	Benjamini	FDR
GOTERM_MF_FAT	GO:0004860~protein kinase inhibitor activity	3	0.635593	0.264576	CDKN1B, PPP1R1B, TAOK3	362	36	12983	2.98872	1	0.946507	98.9993
GOTERM_MF_FAT	GO:0019210~kinase inhibitor activity	3	0.635593	0.274964	CDKN1B, PPP1R1B, TAOK3	362	37	12983	2.90794	1	0.949139	99.1914
GOTERM_MF_FAT	GO:0019887~protein kinase regulator activity	4	0.847458	0.392391	CDKN1B, ERBB3, PPP1R1B, TAOK3	362	81	12983	1.77109	1	0.974056	99.9427
Annotation Cluster 85	Enrichment Score: 0.5123828073762715
Category	Term	Count	%	PValue	Genes	List Total	Pop Hits	Pop Total	Fold Enrichment	Bonferroni	Benjamini	FDR
GOTERM_BP_FAT	GO:0051338~regulation of transferase activity	14	2.9661	0.251315	RBL2, ADCY8, LPAR1, GTF2H1, THY1, SERINC2, APP, CDKN1B, ADCY9, DGKZ, MAPK8IP3, RELN, GADD45B, FGF2	382	372	13528	1.33277	1	0.886999	99.3406
GOTERM_BP_FAT	GO:0043549~regulation of kinase activity	13	2.75424	0.30575	RBL2, ADCY8, LPAR1, GTF2H1, THY1, APP, CDKN1B, ADCY9, DGKZ, MAPK8IP3, RELN, GADD45B, FGF2	382	357	13528	1.28957	1	0.919592	99.822
GOTERM_BP_FAT	GO:0045859~regulation of protein kinase activity	12	2.54237	0.377805	APP, CDKN1B, ADCY9, ADCY8, MAPK8IP3, DGKZ, RELN, LPAR1, GADD45B, FGF2, THY1, GTF2H1	382	345	13528	1.23178	1	0.945764	99.9734
Annotation Cluster 86	Enrichment Score: 0.5088408385446735
Category	Term	Count	%	PValue	Genes	List Total	Pop Hits	Pop Total	Fold Enrichment	Bonferroni	Benjamini	FDR
GOTERM_BP_FAT	GO:0030308~negative regulation of cell growth	5	1.05932	0.260433	CDKN1B, ENPP1, WFDC1, FGF2, NTN1	382	92	13528	1.92465	1	0.893693	99.4669
GOTERM_BP_FAT	GO:0045792~negative regulation of cell size	5	1.05932	0.304549	CDKN1B, ENPP1, WFDC1, FGF2, NTN1	382	99	13528	1.78857	1	0.919279	99.8166
GOTERM_BP_FAT	GO:0045926~negative regulation of growth	5	1.05932	0.375081	CDKN1B, ENPP1, WFDC1, FGF2, NTN1	382	110	13528	1.60971	1	0.945201	99.9713
Annotation Cluster 87	Enrichment Score: 0.5086642395684815
Category	Term	Count	%	PValue	Genes	List Total	Pop Hits	Pop Total	Fold Enrichment	Bonferroni	Benjamini	FDR
GOTERM_CC_FAT	GO:0030117~membrane coat	4	0.847458	0.253478	COPA, SEC24B, SEC31A, AP3B2	355	63	12782	2.28607	1	0.740177	98.1804
GOTERM_CC_FAT	GO:0048475~coated membrane	4	0.847458	0.253478	COPA, SEC24B, SEC31A, AP3B2	355	63	12782	2.28607	1	0.740177	98.1804
GOTERM_CC_FAT	GO:0030120~vesicle coat	3	0.635593	0.283779	COPA, SEC24B, SEC31A	355	38	12782	2.84255	1	0.75191	98.9688
GOTERM_BP_FAT	GO:0048193~Golgi vesicle transport	5	1.05932	0.506388	COPA, SEC24B, SEC31A, GBF1, AP3B2	382	131	13528	1.35166	1	0.977561	99.9995
Annotation Cluster 88	Enrichment Score: 0.5058006153300929
Category	Term	Count	%	PValue	Genes	List Total	Pop Hits	Pop Total	Fold Enrichment	Bonferroni	Benjamini	FDR
UP_SEQ_FEATURE	repeat:LRR 5	9	1.90678	0.211825	SLITRK2, LRRC20, FMOD, FLII, RTN4RL2, FBXL14, ECM2, ISLR2, SLIT3	472	231	19113	1.57767	1	0.99503	98.2465
INTERPRO	IPR001611:Leucine-rich repeat	9	1.90678	0.215618	SLITRK2, LRRC20, FMOD, FLII, RTN4RL2, LRRC61, ECM2, ISLR2, SLIT3	450	213	16659	1.56423	1	0.982379	97.7279
UP_SEQ_FEATURE	repeat:LRR 6	8	1.69492	0.261815	SLITRK2, LRRC20, FMOD, FLII, RTN4RL2, FBXL14, ECM2, SLIT3	472	210	19113	1.54262	1	0.997573	99.4239
UP_SEQ_FEATURE	repeat:LRR 4	9	1.90678	0.282949	SLITRK2, LRRC20, FMOD, FLII, RTN4RL2, FBXL14, ECM2, ISLR2, SLIT3	472	252	19113	1.4462	1	0.998077	99.6483
UP_SEQ_FEATURE	repeat:LRR 1	10	2.11864	0.385008	SLITRK2, LRRC20, FMOD, FLII, RTN4RL2, FBXL14, LRRC61, ECM2, ISLR2, SLIT3	472	318	19113	1.27339	1	0.999576	99.9741
UP_SEQ_FEATURE	repeat:LRR 2	10	2.11864	0.38798	SLITRK2, LRRC20, FMOD, FLII, RTN4RL2, FBXL14, LRRC61, ECM2, ISLR2, SLIT3	472	319	19113	1.26939	1	0.999579	99.9761
SP_PIR_KEYWORDS	leucine-rich repeat	10	2.11864	0.388494	SLITRK2, LRRC20, FMOD, FLII, RTN4RL2, FBXL14, LRRC61, ECM2, ISLR2, SLIT3	472	322	19235	1.26559	1	0.816079	99.907
UP_SEQ_FEATURE	repeat:LRR 3	9	1.90678	0.457685	SLITRK2, LRRC20, FMOD, FLII, RTN4RL2, FBXL14, ECM2, ISLR2, SLIT3	472	299	19113	1.21887	1	0.999865	99.9969
Annotation Cluster 89	Enrichment Score: 0.5040762374593101
Category	Term	Count	%	PValue	Genes	List Total	Pop Hits	Pop Total	Fold Enrichment	Bonferroni	Benjamini	FDR
INTERPRO	IPR000210:BTB/POZ-like	8	1.69492	0.209423	BTBD17, KCND2, NACC2, KCNB1, KLHL21, KCNF1, KLHL10, HIC1	450	179	16659	1.65453	1	0.981344	97.4316
SMART	SM00225:BTB	8	1.69492	0.271403	BTBD17, KCND2, NACC2, KCNB1, KLHL21, KCNF1, KLHL10, HIC1	267	179	9079	1.51972	1	0.944698	98.0593
INTERPRO	IPR011333:BTB/POZ fold	6	1.27119	0.540919	KCND2, NACC2, KCNB1, KLHL21, KCNF1, HIC1	450	181	16659	1.22718	1	0.999577	99.9995
Annotation Cluster 90	Enrichment Score: 0.4987746780366683
Category	Term	Count	%	PValue	Genes	List Total	Pop Hits	Pop Total	Fold Enrichment	Bonferroni	Benjamini	FDR
UP_SEQ_FEATURE	domain:EF-hand 1	7	1.48305	0.292952	PPEF2, S100B, ACTN4, SMOC1, NCS1, ACTN1, MYL9	472	182	19113	1.55745	1	0.998313	99.7229
UP_SEQ_FEATURE	domain:EF-hand 2	7	1.48305	0.292952	PPEF2, S100B, ACTN4, SMOC1, NCS1, ACTN1, MYL9	472	182	19113	1.55745	1	0.998313	99.7229
INTERPRO	IPR018247:EF-HAND 1	8	1.69492	0.371607	PPEF2, S100B, ACTN4, SMOC1, NCS1, ACTN1, NECAB3, MYL9	450	217	16659	1.36479	1	0.996162	99.9282
Annotation Cluster 91	Enrichment Score: 0.49786081138688226
Category	Term	Count	%	PValue	Genes	List Total	Pop Hits	Pop Total	Fold Enrichment	Bonferroni	Benjamini	FDR
INTERPRO	IPR018097:EGF-like calcium-binding, conserved site	5	1.05932	0.259739	HMCN1, EGFL7, LTBP2, DNER, SLIT3	450	96	16659	1.92812	1	0.988905	99.0782
INTERPRO	IPR001881:EGF-like calcium-binding	5	1.05932	0.259739	HMCN1, EGFL7, LTBP2, DNER, SLIT3	450	96	16659	1.92812	1	0.988905	99.0782
SMART	SM00179:EGF_CA	5	1.05932	0.309972	HMCN1, EGFL7, LTBP2, DNER, SLIT3	267	96	9079	1.77103	1	0.954826	99.014
INTERPRO	IPR000152:EGF-type aspartate/asparagine hydroxylation conserved site	4	0.847458	0.48771	HMCN1, EGFL7, LTBP2, DNER	450	97	16659	1.5266	1	0.998914	99.997
Annotation Cluster 92	Enrichment Score: 0.4815987171929046
Category	Term	Count	%	PValue	Genes	List Total	Pop Hits	Pop Total	Fold Enrichment	Bonferroni	Benjamini	FDR
UP_SEQ_FEATURE	domain:PH	10	2.11864	0.132816	PHLDB1, PLEKHA6, PLEKHH3, ROCK1, PSD, ADRBK1, RASA3, APPL1, ELMO3, ARHGEF11	472	237	19113	1.70859	1	0.986254	91.1145
INTERPRO	IPR001849:Pleckstrin homology	9	1.90678	0.476249	PHLDB1, PLEKHA6, PLEKHH3, ROCK1, PSD, ADRBK1, RASA3, APPL1, ARHGEF11	450	277	16659	1.20282	1	0.998833	99.9958
SMART	SM00233:PH	9	1.90678	0.567702	PHLDB1, PLEKHA6, PLEKHH3, ROCK1, PSD, ADRBK1, RASA3, APPL1, ARHGEF11	267	277	9079	1.10481	1	0.992398	99.9971
Annotation Cluster 93	Enrichment Score: 0.4746925485068978
Category	Term	Count	%	PValue	Genes	List Total	Pop Hits	Pop Total	Fold Enrichment	Bonferroni	Benjamini	FDR
GOTERM_BP_FAT	GO:0007190~activation of adenylate cyclase activity	4	0.847458	0.201625	CAP2, ADCY9, ADCY8, GIPR	382	55	13528	2.57554	1	0.854013	97.9894
GOTERM_BP_FAT	GO:0045762~positive regulation of adenylate cyclase activity	4	0.847458	0.208932	CAP2, ADCY9, ADCY8, GIPR	382	56	13528	2.52954	1	0.860771	98.2858
GOTERM_BP_FAT	GO:0030799~regulation of cyclic nucleotide metabolic process	6	1.27119	0.213545	AIPL1, CAP2, ADCY9, ADCY8, GIPR, FLNA	382	113	13528	1.88037	1	0.863286	98.4512
GOTERM_BP_FAT	GO:0031281~positive regulation of cyclase activity	4	0.847458	0.216297	CAP2, ADCY9, ADCY8, GIPR	382	57	13528	2.48517	1	0.865144	98.5426
GOTERM_BP_FAT	GO:0006140~regulation of nucleotide metabolic process	6	1.27119	0.228894	AIPL1, CAP2, ADCY9, ADCY8, GIPR, FLNA	382	116	13528	1.83174	1	0.87524	98.8998
GOTERM_BP_FAT	GO:0051349~positive regulation of lyase activity	4	0.847458	0.231183	CAP2, ADCY9, ADCY8, GIPR	382	59	13528	2.40092	1	0.876274	98.9551
GOTERM_BP_FAT	GO:0045761~regulation of adenylate cyclase activity	5	1.05932	0.285513	CAP2, ADCY9, ADCY8, GIPR, FLNA	382	96	13528	1.84446	1	0.908456	99.707
GOTERM_BP_FAT	GO:0031279~regulation of cyclase activity	5	1.05932	0.304549	CAP2, ADCY9, ADCY8, GIPR, FLNA	382	99	13528	1.78857	1	0.919279	99.8166
GOTERM_BP_FAT	GO:0007189~activation of adenylate cyclase activity by G-protein signaling pathway	3	0.635593	0.311377	ADCY9, ADCY8, GIPR	382	40	13528	2.65602	1	0.922105	99.8455
GOTERM_BP_FAT	GO:0007193~inhibition of adenylate cyclase activity by G-protein signaling	3	0.635593	0.311377	ADCY9, ADCY8, FLNA	382	40	13528	2.65602	1	0.922105	99.8455
GOTERM_BP_FAT	GO:0010578~regulation of adenylate cyclase activity involved in G-protein signaling	3	0.635593	0.311377	ADCY9, ADCY8, GIPR	382	40	13528	2.65602	1	0.922105	99.8455
GOTERM_BP_FAT	GO:0010579~positive regulation of adenylate cyclase activity by G-protein signaling pathway	3	0.635593	0.311377	ADCY9, ADCY8, GIPR	382	40	13528	2.65602	1	0.922105	99.8455
GOTERM_BP_FAT	GO:0051339~regulation of lyase activity	5	1.05932	0.317316	CAP2, ADCY9, ADCY8, GIPR, FLNA	382	101	13528	1.75315	1	0.924762	99.867
GOTERM_BP_FAT	GO:0030817~regulation of cAMP biosynthetic process	5	1.05932	0.317316	CAP2, ADCY9, ADCY8, GIPR, FLNA	382	101	13528	1.75315	1	0.924762	99.867
GOTERM_BP_FAT	GO:0030814~regulation of cAMP metabolic process	5	1.05932	0.330125	CAP2, ADCY9, ADCY8, GIPR, FLNA	382	103	13528	1.71911	1	0.930425	99.9043
GOTERM_BP_FAT	GO:0030808~regulation of nucleotide biosynthetic process	5	1.05932	0.375081	CAP2, ADCY9, ADCY8, GIPR, FLNA	382	110	13528	1.60971	1	0.945201	99.9713
GOTERM_BP_FAT	GO:0030802~regulation of cyclic nucleotide biosynthetic process	5	1.05932	0.375081	CAP2, ADCY9, ADCY8, GIPR, FLNA	382	110	13528	1.60971	1	0.945201	99.9713
GOTERM_BP_FAT	GO:0007187~G-protein signaling, coupled to cyclic nucleotide second messenger	5	1.05932	0.407066	ADCY9, ADCY8, GIPR, FZD2, FLNA	382	115	13528	1.53972	1	0.955913	99.9885
GOTERM_BP_FAT	GO:0007188~G-protein signaling, coupled to cAMP nucleotide second messenger	4	0.847458	0.430475	ADCY9, ADCY8, GIPR, FLNA	382	85	13528	1.66652	1	0.962061	99.9943
GOTERM_BP_FAT	GO:0007194~negative regulation of adenylate cyclase activity	3	0.635593	0.461376	ADCY9, ADCY8, FLNA	382	55	13528	1.93165	1	0.968181	99.9978
GOTERM_BP_FAT	GO:0031280~negative regulation of cyclase activity	3	0.635593	0.461376	ADCY9, ADCY8, FLNA	382	55	13528	1.93165	1	0.968181	99.9978
GOTERM_BP_FAT	GO:0051350~negative regulation of lyase activity	3	0.635593	0.461376	ADCY9, ADCY8, FLNA	382	55	13528	1.93165	1	0.968181	99.9978
GOTERM_BP_FAT	GO:0019935~cyclic-nucleotide-mediated signaling	5	1.05932	0.500377	ADCY9, ADCY8, GIPR, FZD2, FLNA	382	130	13528	1.36206	1	0.976495	99.9994
GOTERM_BP_FAT	GO:0019933~cAMP-mediated signaling	4	0.847458	0.50332	ADCY9, ADCY8, GIPR, FLNA	382	95	13528	1.4911	1	0.977018	99.9995
GOTERM_BP_FAT	GO:0019932~second-messenger-mediated signaling	6	1.27119	0.795694	ADCY9, ADCY8, GIPR, NCS1, FZD2, FLNA	382	235	13528	0.904177	1	0.998915	100
Annotation Cluster 94	Enrichment Score: 0.4658201854603575
Category	Term	Count	%	PValue	Genes	List Total	Pop Hits	Pop Total	Fold Enrichment	Bonferroni	Benjamini	FDR
GOTERM_MF_FAT	GO:0015267~channel activity	15	3.17797	0.258652	GJA8, TRPC4, KCND2, KCNB1, MAL, CLIC2, FXYD6, KCNK2, TRPM2, RYR3, KCNF1, CACNA1C, RASA3, FGF2, CLCN7	362	412	12983	1.30575	1	0.949179	98.8714
GOTERM_MF_FAT	GO:0022803~passive transmembrane transporter activity	15	3.17797	0.260683	GJA8, TRPC4, KCND2, KCNB1, MAL, CLIC2, FXYD6, KCNK2, TRPM2, RYR3, KCNF1, CACNA1C, RASA3, FGF2, CLCN7	362	413	12983	1.30259	1	0.946045	98.9169
GOTERM_MF_FAT	GO:0005261~cation channel activity	10	2.11864	0.356269	TRPC4, KCND2, KCNB1, RYR3, KCNF1, RASA3, CACNA1C, FGF2, KCNK2, TRPM2	362	275	12983	1.30417	1	0.970978	99.8639
GOTERM_MF_FAT	GO:0022836~gated channel activity	11	2.33051	0.361429	TRPC4, KCND2, KCNB1, RYR3, KCNF1, CLIC2, RASA3, CACNA1C, CLCN7, FGF2, KCNK2	362	310	12983	1.27262	1	0.971603	99.8794
SP_PIR_KEYWORDS	ionic channel	10	2.11864	0.380796	TRPC4, KCND2, KCNB1, RYR3, KCNF1, CLIC2, CACNA1C, KCNK2, FXYD6, TRPM2	472	318	19235	1.28151	1	0.812835	99.8889
GOTERM_MF_FAT	GO:0005216~ion channel activity	13	2.75424	0.387195	TRPC4, KCND2, KCNB1, CLIC2, FXYD6, KCNK2, TRPM2, RYR3, KCNF1, RASA3, CACNA1C, CLCN7, FGF2	362	386	12983	1.20788	1	0.974525	99.9349
GOTERM_MF_FAT	GO:0022838~substrate specific channel activity	13	2.75424	0.428554	TRPC4, KCND2, KCNB1, CLIC2, FXYD6, KCNK2, TRPM2, RYR3, KCNF1, RASA3, CACNA1C, CLCN7, FGF2	362	398	12983	1.17146	1	0.981928	99.9772
Annotation Cluster 95	Enrichment Score: 0.46319737752711565
Category	Term	Count	%	PValue	Genes	List Total	Pop Hits	Pop Total	Fold Enrichment	Bonferroni	Benjamini	FDR
GOTERM_CC_FAT	GO:0005743~mitochondrial inner membrane	12	2.54237	0.229351	CRLS1, ND4, POLG, ND5, MAOB, NDUFC2, NDUFAB1, CYTB, CRAT, ND4L, COX1, SLC25A28, SLC25A37	355	306	12782	1.41199	1	0.713439	97.1862
GOTERM_CC_FAT	GO:0019866~organelle inner membrane	12	2.54237	0.30052	CRLS1, ND4, POLG, ND5, MAOB, NDUFC2, NDUFAB1, CYTB, CRAT, ND4L, COX1, SLC25A28, SLC25A37	355	329	12782	1.31328	1	0.77131	99.2543
GOTERM_CC_FAT	GO:0031966~mitochondrial membrane	13	2.75424	0.412641	CRLS1, ND4, POLG, ND5, MAOB, NDUFC2, NDUFAB1, CYTB, CRAT, GPAT2, ND4L, COX1, SLC25A37, SLC25A28	355	394	12782	1.188	1	0.854499	99.932
GOTERM_CC_FAT	GO:0005740~mitochondrial envelope	13	2.75424	0.493474	CRLS1, ND4, POLG, ND5, MAOB, NDUFC2, NDUFAB1, CYTB, CRAT, GPAT2, ND4L, COX1, SLC25A37, SLC25A28	355	419	12782	1.11712	1	0.9019	99.9911
Annotation Cluster 96	Enrichment Score: 0.4591079487100286
Category	Term	Count	%	PValue	Genes	List Total	Pop Hits	Pop Total	Fold Enrichment	Bonferroni	Benjamini	FDR
INTERPRO	IPR000372:Leucine-rich repeat, cysteine-rich flanking region, N-terminal	5	1.05932	0.277673	SLITRK2, FMOD, RTN4RL2, ISLR2, SLIT3	450	99	16659	1.8697	1	0.990308	99.371
INTERPRO	IPR003591:Leucine-rich repeat, typical subtype	6	1.27119	0.278762	SLITRK2, FMOD, FLII, RTN4RL2, ISLR2, SLIT3	450	131	16659	1.69557	1	0.989798	99.3856
SMART	SM00013:LRRNT	5	1.05932	0.329984	SLITRK2, FMOD, RTN4RL2, ISLR2, SLIT3	267	99	9079	1.71736	1	0.953833	99.3165
SMART	SM00369:LRR_TYP	6	1.27119	0.3388	SLITRK2, FMOD, FLII, RTN4RL2, ISLR2, SLIT3	267	131	9079	1.55742	1	0.952878	99.4204
INTERPRO	IPR000483:Cysteine-rich flanking region, C-terminal	4	0.847458	0.42448	SLITRK2, RTN4RL2, ISLR2, SLIT3	450	88	16659	1.68273	1	0.997974	99.9818
SMART	SM00082:LRRCT	4	0.847458	0.478951	SLITRK2, RTN4RL2, ISLR2, SLIT3	267	88	9079	1.54562	1	0.986648	99.9701
Annotation Cluster 97	Enrichment Score: 0.4398750678523851
Category	Term	Count	%	PValue	Genes	List Total	Pop Hits	Pop Total	Fold Enrichment	Bonferroni	Benjamini	FDR
UP_SEQ_FEATURE	region of interest:Segment H5 (pore-forming)	3	0.635593	0.150878	KCND2, KCNB1, KCNF1	472	28	19113	4.3386	1	0.990075	93.7857
INTERPRO	IPR003968:Potassium channel, voltage dependent, Kv	3	0.635593	0.164061	KCND2, KCNB1, KCNF1	450	27	16659	4.11333	1	0.980256	93.873
INTERPRO	IPR003091:Voltage-dependent potassium channel	3	0.635593	0.22302	KCND2, KCNB1, KCNF1	450	33	16659	3.36545	1	0.98123	98.04
SP_PIR_KEYWORDS	potassium channel	4	0.847458	0.298586	KCND2, KCNB1, KCNF1, KCNK2	472	78	19235	2.08985	1	0.760243	99.3481
SP_PIR_KEYWORDS	potassium transport	5	1.05932	0.31095	KCND2, KCNB1, ATP1A3, KCNF1, KCNK2	472	115	19235	1.77183	1	0.767908	99.4935
SP_PIR_KEYWORDS	potassium	5	1.05932	0.372146	KCND2, KCNB1, ATP1A3, KCNF1, KCNK2	472	126	19235	1.61715	1	0.808504	99.8647
INTERPRO	IPR003131:Potassium channel, voltage dependent, Kv, tetramerisation	3	0.635593	0.410787	KCND2, KCNB1, KCNF1	450	52	16659	2.13577	1	0.997734	99.9737
UP_SEQ_FEATURE	short sequence motif:Selectivity filter	3	0.635593	0.411705	KCND2, KCNB1, KCNF1	472	57	19113	2.13124	1	0.999701	99.9878
GOTERM_CC_FAT	GO:0034705~potassium channel complex	4	0.847458	0.427243	KCND2, KCNB1, KCNF1, KCNK2	355	86	12782	1.67468	1	0.861708	99.9518
GOTERM_CC_FAT	GO:0008076~voltage-gated potassium channel complex	4	0.847458	0.427243	KCND2, KCNB1, KCNF1, KCNK2	355	86	12782	1.67468	1	0.861708	99.9518
GOTERM_BP_FAT	GO:0006813~potassium ion transport	6	1.27119	0.470991	CDKN1B, KCND2, KCNB1, ATP1A3, KCNF1, KCNK2	382	160	13528	1.32801	1	0.970159	99.9984
GOTERM_MF_FAT	GO:0030955~potassium ion binding	5	1.05932	0.478324	KCND2, KCNB1, ATP1A3, KCNF1, KCNK2	362	128	12983	1.40096	1	0.986394	99.9942
GOTERM_CC_FAT	GO:0034703~cation channel complex	5	1.05932	0.49921	KCND2, KCNB1, KCNF1, CACNA1C, KCNK2	355	132	12782	1.36385	1	0.903495	99.9924
GOTERM_MF_FAT	GO:0005249~voltage-gated potassium channel activity	4	0.847458	0.529247	KCND2, KCNB1, KCNF1, KCNK2	362	100	12983	1.43459	1	0.987823	99.9987
GOTERM_MF_FAT	GO:0005267~potassium channel activity	4	0.847458	0.719774	KCND2, KCNB1, KCNF1, KCNK2	362	133	12983	1.07864	1	0.998137	100
Annotation Cluster 98	Enrichment Score: 0.43391485988806605
Category	Term	Count	%	PValue	Genes	List Total	Pop Hits	Pop Total	Fold Enrichment	Bonferroni	Benjamini	FDR
INTERPRO	IPR017974:Claudin, conserved site	3	0.635593	0.108791	CLDN5, CLDN11, CLDN12	450	21	16659	5.28857	1	0.975125	83.3839
GOTERM_BP_FAT	GO:0016338~calcium-independent cell-cell adhesion	3	0.635593	0.126425	CLDN5, CLDN11, CLDN12	382	22	13528	4.82913	1	0.757933	90.4152
SP_PIR_KEYWORDS	Tight junction	3	0.635593	0.442362	CLDN5, CLDN11, CLDN12	472	61	19235	2.0042	1	0.855835	99.9749
GOTERM_CC_FAT	GO:0016327~apicolateral plasma membrane	4	0.847458	0.539974	CLDN5, PRICKLE2, CLDN11, CLDN12	355	102	12782	1.41199	1	0.916533	99.9976
GOTERM_CC_FAT	GO:0005923~tight junction	3	0.635593	0.604463	CLDN5, CLDN11, CLDN12	355	73	12782	1.47968	1	0.934205	99.9997
GOTERM_CC_FAT	GO:0070160~occluding junction	3	0.635593	0.604463	CLDN5, CLDN11, CLDN12	355	73	12782	1.47968	1	0.934205	99.9997
GOTERM_CC_FAT	GO:0043296~apical junction complex	3	0.635593	0.764323	CLDN5, CLDN11, CLDN12	355	99	12782	1.09108	1	0.978884	100
Annotation Cluster 99	Enrichment Score: 0.43103655070516866
Category	Term	Count	%	PValue	Genes	List Total	Pop Hits	Pop Total	Fold Enrichment	Bonferroni	Benjamini	FDR
SP_PIR_KEYWORDS	transmembrane	133	28.178	0.150083	SLC9A8, RFT1, ADCY8, CADM2, RNF217, LPAR1, CSPG5, GPAT2, SCTR, APP, ST3GAL2, SLC2A1, TMUB1, SLC25A28, ITFG3, ODZ2, APOO, ISLR2, GBP7, CRLS1, KCND2, PTPRF, FUT11, FA2H, IL11RA, SLITRK2, NCAM1, MGAT3, LHFPL5, ASPHD2, RYR3, SLC25A37, TMEM184A, TMEM184B, EXT1, FGFR1, ENPP1, ERBB3, SLC38A7, PANX3, EPHB3, FXYD6, DERL3, SERINC2, MIA3, ACE, OTOP2, ADAM33, GPR20, SLC28A2, ENTPD2, B4GALT4, TRPC4, B4GALT2, …	472	4973	19235	1.08989	1	0.565434	90.0517
UP_SEQ_FEATURE	transmembrane region	132	27.9661	0.155766	SLC9A8, RFT1, ADCY8, CADM2, RNF217, LPAR1, CSPG5, GPAT2, SCTR, APP, ST3GAL2, SLC2A1, TMUB1, SLC25A28, ITFG3, ODZ2, APOO, ISLR2, GBP7, CRLS1, KCND2, PTPRF, FUT11, FA2H, IL11RA, SLITRK2, NCAM1, MGAT3, LHFPL5, ASPHD2, RYR3, SLC25A37, TMEM184A, TMEM184B, EXT1, FGFR1, ENPP1, ERBB3, SLC38A7, PANX3, EPHB3, FXYD6, DERL3, SERINC2, MIA3, ACE, OTOP2, ADAM33, GPR20, SLC28A2, ENTPD2, B4GALT4, TRPC4, B4GALT2, …	472	4911	19113	1.08841	1	0.990923	94.3661
GOTERM_CC_FAT	GO:0031224~intrinsic to membrane	143	30.2966	0.871654	SLC9A8, RFT1, ADCY8, CADM2, RNF217, LPAR1, CSPG5, GPAT2, SCTR, APP, ST3GAL2, SLC2A1, TMUB1, SLC25A28, FRS3, RAB26, ITFG3, ODZ2, APOO, ISLR2, GBP7, CRLS1, KCND2, PTPRF, FUT11, FA2H, IL11RA, THY1, SLITRK2, NCAM1, MGAT3, LHFPL5, ASPHD2, LSAMP, RYR3, SLC25A37, TMEM184A, TMEM184B, EXT1, FGFR1, ENPP1, ERBB3, SLC38A7, PANX3, EPHB3, FXYD6, DERL3, SERINC2, ACE, MIA3, OTOP2, ADAM33, GPR20, SLC28A2, ENTPD2,…	355	5485	12782	0.938707	1	0.993663	100
GOTERM_CC_FAT	GO:0016021~integral to membrane	135	28.6017	0.926203	SLC9A8, RFT1, ADCY8, CADM2, RNF217, LPAR1, CSPG5, GPAT2, SCTR, APP, ST3GAL2, SLC2A1, TMUB1, SLC25A28, ITFG3, ODZ2, APOO, ISLR2, GBP7, CRLS1, KCND2, PTPRF, FUT11, FA2H, IL11RA, THY1, SLITRK2, NCAM1, MGAT3, LHFPL5, ASPHD2, RYR3, SLC25A37, TMEM184A, TMEM184B, EXT1, FGFR1, ENPP1, ERBB3, SLC38A7, PANX3, EPHB3, FXYD6, DERL3, SERINC2, MIA3, ACE, OTOP2, ADAM33, GPR20, SLC28A2, ENTPD2, B4GALT4, TRPC4, B4G…	355	5297	12782	0.917644	1	0.997906	100
Annotation Cluster 100	Enrichment Score: 0.42852919341228696
Category	Term	Count	%	PValue	Genes	List Total	Pop Hits	Pop Total	Fold Enrichment	Bonferroni	Benjamini	FDR
GOTERM_MF_FAT	GO:0022832~voltage-gated channel activity	8	1.69492	0.299299	KCND2, KCNB1, KCNF1, CLIC2, CACNA1C, CLCN7, FGF2, KCNK2	362	195	12983	1.47137	1	0.955909	99.5152
GOTERM_MF_FAT	GO:0005244~voltage-gated ion channel activity	8	1.69492	0.299299	KCND2, KCNB1, KCNF1, CLIC2, CACNA1C, CLCN7, FGF2, KCNK2	362	195	12983	1.47137	1	0.955909	99.5152
SP_PIR_KEYWORDS	voltage-gated channel	6	1.27119	0.306506	KCND2, KCNB1, KCNF1, CLIC2, CACNA1C, KCNK2	472	150	19235	1.63008	1	0.76496	99.4452
GOTERM_MF_FAT	GO:0022843~voltage-gated cation channel activity	6	1.27119	0.388532	KCND2, KCNB1, KCNF1, CACNA1C, FGF2, KCNK2	362	147	12983	1.46386	1	0.973891	99.937
GOTERM_CC_FAT	GO:0034702~ion channel complex	6	1.27119	0.674957	KCND2, KCNB1, KCNF1, CLIC2, CACNA1C, KCNK2	355	205	12782	1.05382	1	0.955701	100
Annotation Cluster 101	Enrichment Score: 0.41678526318176534
Category	Term	Count	%	PValue	Genes	List Total	Pop Hits	Pop Total	Fold Enrichment	Bonferroni	Benjamini	FDR
GOTERM_BP_FAT	GO:0042326~negative regulation of phosphorylation	3	0.635593	0.363071	CDKN1B, ENPP1, SMAD6	382	45	13528	2.36091	1	0.940803	99.9601
GOTERM_BP_FAT	GO:0045936~negative regulation of phosphate metabolic process	3	0.635593	0.393393	CDKN1B, ENPP1, SMAD6	382	48	13528	2.21335	1	0.951551	99.9829
GOTERM_BP_FAT	GO:0010563~negative regulation of phosphorus metabolic process	3	0.635593	0.393393	CDKN1B, ENPP1, SMAD6	382	48	13528	2.21335	1	0.951551	99.9829
Annotation Cluster 102	Enrichment Score: 0.40820384513215624
Category	Term	Count	%	PValue	Genes	List Total	Pop Hits	Pop Total	Fold Enrichment	Bonferroni	Benjamini	FDR
GOTERM_MF_FAT	GO:0004714~transmembrane receptor protein tyrosine kinase activity	5	1.05932	0.115824	NRP2, FGFR1, ERBB3, EPHB3, DDR2	362	67	12983	2.67647	1	0.865019	84.1882
INTERPRO	IPR001245:Tyrosine protein kinase	5	1.05932	0.393773	FGFR1, LIMK1, ERBB3, EPHB3, DDR2	450	118	16659	1.56864	1	0.997082	99.959
SMART	SM00219:TyrKc	5	1.05932	0.456194	FGFR1, LIMK1, ERBB3, EPHB3, DDR2	267	118	9079	1.44084	1	0.984657	99.9492
INTERPRO	IPR008266:Tyrosine protein kinase, active site	4	0.847458	0.48771	FGFR1, ERBB3, EPHB3, DDR2	450	97	16659	1.5266	1	0.998914	99.997
SP_PIR_KEYWORDS	tyrosine-protein kinase	4	0.847458	0.513444	FGFR1, ERBB3, EPHB3, DDR2	472	111	19235	1.46854	1	0.891971	99.9964
GOTERM_MF_FAT	GO:0004713~protein tyrosine kinase activity	5	1.05932	0.682223	NRP2, FGFR1, ERBB3, EPHB3, DDR2	362	166	12983	1.08026	1	0.997083	100
Annotation Cluster 103	Enrichment Score: 0.3919222288265154
Category	Term	Count	%	PValue	Genes	List Total	Pop Hits	Pop Total	Fold Enrichment	Bonferroni	Benjamini	FDR
GOTERM_BP_FAT	GO:0009749~response to glucose stimulus	3	0.635593	0.363071	SLC8A1, COL6A2, ADIPOQ	382	45	13528	2.36091	1	0.940803	99.9601
GOTERM_BP_FAT	GO:0009746~response to hexose stimulus	3	0.635593	0.383355	SLC8A1, COL6A2, ADIPOQ	382	47	13528	2.26044	1	0.947364	99.9772
GOTERM_BP_FAT	GO:0034284~response to monosaccharide stimulus	3	0.635593	0.383355	SLC8A1, COL6A2, ADIPOQ	382	47	13528	2.26044	1	0.947364	99.9772
GOTERM_BP_FAT	GO:0009743~response to carbohydrate stimulus	3	0.635593	0.507128	SLC8A1, COL6A2, ADIPOQ	382	60	13528	1.77068	1	0.977531	99.9995
Annotation Cluster 104	Enrichment Score: 0.38832814265078075
Category	Term	Count	%	PValue	Genes	List Total	Pop Hits	Pop Total	Fold Enrichment	Bonferroni	Benjamini	FDR
UP_SEQ_FEATURE	repeat:ANK 1	8	1.69492	0.343731	CASKIN2, RNASEL, TRPC4, ANK2, DGKZ, ASB13, ANKRD40, FEM1B	472	231	19113	1.40238	1	0.999232	99.9219
UP_SEQ_FEATURE	repeat:ANK 2	8	1.69492	0.347835	CASKIN2, RNASEL, TRPC4, ANK2, DGKZ, ASB13, ANKRD40, FEM1B	472	232	19113	1.39633	1	0.999261	99.9298
SP_PIR_KEYWORDS	ank repeat	8	1.69492	0.37376	CASKIN2, RNASEL, TRPC4, ANK2, DGKZ, ASB13, ANKRD40, FEM1B	472	240	19235	1.3584	1	0.807766	99.8695
INTERPRO	IPR002110:Ankyrin	8	1.69492	0.465103	CASKIN2, RNASEL, TRPC4, ANK2, DGKZ, ASB13, ANKRD40, FEM1B	450	238	16659	1.24437	1	0.998653	99.9942
SMART	SM00248:ANK	8	1.69492	0.550334	CASKIN2, RNASEL, TRPC4, ANK2, DGKZ, ASB13, ANKRD40, FEM1B	267	238	9079	1.14298	1	0.991733	99.9952
Annotation Cluster 105	Enrichment Score: 0.38033237941857306
Category	Term	Count	%	PValue	Genes	List Total	Pop Hits	Pop Total	Fold Enrichment	Bonferroni	Benjamini	FDR
UP_SEQ_FEATURE	repeat:ANK 6	5	1.05932	0.191774	CASKIN2, RNASEL, ANK2, ASB13, FEM1B	472	92	19113	2.20074	1	0.994447	97.3132
UP_SEQ_FEATURE	repeat:ANK 5	5	1.05932	0.40454	CASKIN2, RNASEL, ANK2, ASB13, FEM1B	472	131	19113	1.54556	1	0.999664	99.985
UP_SEQ_FEATURE	repeat:ANK 4	5	1.05932	0.548436	CASKIN2, RNASEL, ANK2, ASB13, FEM1B	472	158	19113	1.28144	1	0.999974	99.9999
UP_SEQ_FEATURE	repeat:ANK 3	5	1.05932	0.70761	CASKIN2, RNASEL, ANK2, ASB13, FEM1B	472	194	19113	1.04365	1	1	100
Annotation Cluster 106	Enrichment Score: 0.37203735590975767
Category	Term	Count	%	PValue	Genes	List Total	Pop Hits	Pop Total	Fold Enrichment	Bonferroni	Benjamini	FDR
GOTERM_BP_FAT	GO:0051347~positive regulation of transferase activity	9	1.90678	0.365136	SERINC2, ADCY9, ADCY8, MAPK8IP3, DGKZ, RELN, LPAR1, GADD45B, FGF2	382	240	13528	1.32801	1	0.941515	99.9623
GOTERM_BP_FAT	GO:0045860~positive regulation of protein kinase activity	8	1.69492	0.439945	ADCY9, ADCY8, MAPK8IP3, DGKZ, RELN, LPAR1, GADD45B, FGF2	382	223	13528	1.27044	1	0.964011	99.9957
GOTERM_BP_FAT	GO:0033674~positive regulation of kinase activity	8	1.69492	0.47647	ADCY9, ADCY8, MAPK8IP3, DGKZ, RELN, LPAR1, GADD45B, FGF2	382	231	13528	1.22645	1	0.971567	99.9987
Annotation Cluster 107	Enrichment Score: 0.3660482291103074
Category	Term	Count	%	PValue	Genes	List Total	Pop Hits	Pop Total	Fold Enrichment	Bonferroni	Benjamini	FDR
GOTERM_BP_FAT	GO:0006406~mRNA export from nucleus	3	0.635593	0.237849	HHEX, SMG6, THOC5	382	33	13528	3.21942	1	0.881797	99.1016
GOTERM_BP_FAT	GO:0006405~RNA export from nucleus	3	0.635593	0.321807	HHEX, SMG6, THOC5	382	41	13528	2.59124	1	0.926864	99.8814
GOTERM_BP_FAT	GO:0015931~nucleobase, nucleoside, nucleotide and nucleic acid transport	5	1.05932	0.394301	HHEX, POM121, SMG6, THOC5, SLC28A2	382	113	13528	1.56697	1	0.95117	99.9833
GOTERM_BP_FAT	GO:0051028~mRNA transport	4	0.847458	0.445383	HHEX, POM121, SMG6, THOC5	382	87	13528	1.62821	1	0.965049	99.9964
GOTERM_BP_FAT	GO:0051168~nuclear export	3	0.635593	0.507128	HHEX, SMG6, THOC5	382	60	13528	1.77068	1	0.977531	99.9995
GOTERM_BP_FAT	GO:0051236~establishment of RNA localization	4	0.847458	0.51732	HHEX, POM121, SMG6, THOC5	382	97	13528	1.46036	1	0.979522	99.9997
GOTERM_BP_FAT	GO:0050657~nucleic acid transport	4	0.847458	0.51732	HHEX, POM121, SMG6, THOC5	382	97	13528	1.46036	1	0.979522	99.9997
GOTERM_BP_FAT	GO:0050658~RNA transport	4	0.847458	0.51732	HHEX, POM121, SMG6, THOC5	382	97	13528	1.46036	1	0.979522	99.9997
GOTERM_BP_FAT	GO:0006403~RNA localization	4	0.847458	0.537915	HHEX, POM121, SMG6, THOC5	382	100	13528	1.41654	1	0.982598	99.9998
Annotation Cluster 108	Enrichment Score: 0.3595401144547009
Category	Term	Count	%	PValue	Genes	List Total	Pop Hits	Pop Total	Fold Enrichment	Bonferroni	Benjamini	FDR
UP_SEQ_FEATURE	domain:AGC-kinase C-terminal	3	0.635593	0.394373	ROCK1, GRK6, ADRBK1	472	55	19113	2.20874	1	0.999618	99.98
INTERPRO	IPR000961:AGC-kinase, C-terminal	3	0.635593	0.438734	ROCK1, GRK6, ADRBK1	450	55	16659	2.01927	1	0.998344	99.9877
SMART	SM00133:S_TK_X	3	0.635593	0.482249	ROCK1, GRK6, ADRBK1	267	55	9079	1.85475	1	0.985196	99.9724
Annotation Cluster 109	Enrichment Score: 0.3315888039133215
Category	Term	Count	%	PValue	Genes	List Total	Pop Hits	Pop Total	Fold Enrichment	Bonferroni	Benjamini	FDR
GOTERM_BP_FAT	GO:0009166~nucleotide catabolic process	3	0.635593	0.423044	ENPP1, ACLY, ENTPD2	382	51	13528	2.08315	1	0.960489	99.9928
GOTERM_BP_FAT	GO:0034655~nucleobase, nucleoside, nucleotide and nucleic acid catabolic process	3	0.635593	0.48913	ENPP1, ACLY, ENTPD2	382	58	13528	1.83174	1	0.974207	99.9991
GOTERM_BP_FAT	GO:0034656~nucleobase, nucleoside and nucleotide catabolic process	3	0.635593	0.48913	ENPP1, ACLY, ENTPD2	382	58	13528	1.83174	1	0.974207	99.9991
Annotation Cluster 110	Enrichment Score: 0.3280565865892995
Category	Term	Count	%	PValue	Genes	List Total	Pop Hits	Pop Total	Fold Enrichment	Bonferroni	Benjamini	FDR
INTERPRO	IPR013761:Sterile alpha motif-type	4	0.847458	0.343999	CASKIN2, SAMD5, EPHB3, SAMD4A	450	77	16659	1.92312	1	0.994795	99.8598
INTERPRO	IPR001660:Sterile alpha motif SAM	4	0.847458	0.459991	CASKIN2, SAMD5, EPHB3, SAMD4A	450	93	16659	1.59226	1	0.998622	99.9932
SMART	SM00454:SAM	4	0.847458	0.515928	CASKIN2, SAMD5, EPHB3, SAMD4A	267	93	9079	1.46253	1	0.988819	99.9881
UP_SEQ_FEATURE	domain:SAM	3	0.635593	0.596868	SAMD5, EPHB3, SAMD4A	472	81	19113	1.49976	1	0.999991	100
Annotation Cluster 111	Enrichment Score: 0.31780580802197417
Category	Term	Count	%	PValue	Genes	List Total	Pop Hits	Pop Total	Fold Enrichment	Bonferroni	Benjamini	FDR
GOTERM_BP_FAT	GO:0009101~glycoprotein biosynthetic process	6	1.27119	0.46006	MGAT3, ST3GAL2, FUT11, DAD1, EXT1, MAN1C1	382	158	13528	1.34482	1	0.968031	99.9977
GOTERM_BP_FAT	GO:0006486~protein amino acid glycosylation	5	1.05932	0.488263	MGAT3, ST3GAL2, FUT11, DAD1, MAN1C1	382	128	13528	1.38334	1	0.974206	99.9991
GOTERM_BP_FAT	GO:0070085~glycosylation	5	1.05932	0.488263	MGAT3, ST3GAL2, FUT11, DAD1, MAN1C1	382	128	13528	1.38334	1	0.974206	99.9991
GOTERM_BP_FAT	GO:0043413~biopolymer glycosylation	5	1.05932	0.488263	MGAT3, ST3GAL2, FUT11, DAD1, MAN1C1	382	128	13528	1.38334	1	0.974206	99.9991
Annotation Cluster 112	Enrichment Score: 0.3147855946756887
Category	Term	Count	%	PValue	Genes	List Total	Pop Hits	Pop Total	Fold Enrichment	Bonferroni	Benjamini	FDR
UP_SEQ_FEATURE	metal ion-binding site:Manganese	3	0.635593	0.195031	B4GALT2, PPEF2, B4GALT4	472	33	19113	3.68124	1	0.994216	97.4913
SP_PIR_KEYWORDS	manganese	4	0.847458	0.722975	B4GALT2, PPEF2, SMG6, B4GALT4	472	152	19235	1.07242	1	0.966808	100
GOTERM_MF_FAT	GO:0030145~manganese ion binding	4	0.847458	0.806152	B4GALT2, PPEF2, SMG6, B4GALT4	362	154	12983	0.931549	1	0.999472	100
Annotation Cluster 113	Enrichment Score: 0.30960819247251187
Category	Term	Count	%	PValue	Genes	List Total	Pop Hits	Pop Total	Fold Enrichment	Bonferroni	Benjamini	FDR
GOTERM_BP_FAT	GO:0006366~transcription from RNA polymerase II promoter	9	1.90678	0.338817	THRA, ASH2L, TRIM29, NKX3-2, NR2E3, NFIC, SUPT5H, ZFHX3, GTF2H1	382	234	13528	1.36206	1	0.933498	99.9237
GOTERM_BP_FAT	GO:0006351~transcription, DNA-dependent	9	1.90678	0.581988	THRA, ASH2L, TRIM29, NKX3-2, NR2E3, NFIC, SUPT5H, ZFHX3, GTF2H1	382	292	13528	1.09152	1	0.988659	100
GOTERM_BP_FAT	GO:0032774~RNA biosynthetic process	9	1.90678	0.597443	THRA, ASH2L, TRIM29, NKX3-2, NR2E3, NFIC, SUPT5H, ZFHX3, GTF2H1	382	296	13528	1.07677	1	0.989912	100
Annotation Cluster 114	Enrichment Score: 0.3087063664643054
Category	Term	Count	%	PValue	Genes	List Total	Pop Hits	Pop Total	Fold Enrichment	Bonferroni	Benjamini	FDR
GOTERM_CC_FAT	GO:0031982~vesicle	21	4.44915	0.392909	COPA, SEC31B, SEC24B, SEC31A, ACTN4, ZDHHC8, ACTN1, CSPG5, APPL1, FURIN, ANXA7, APP, SLC2A1, SYN2, AP3B2, MYH11, WIPF1, IGFBP2, CHGB, MT3, FN1	355	670	12782	1.12853	1	0.848142	99.893
GOTERM_CC_FAT	GO:0031988~membrane-bounded vesicle	17	3.60169	0.510742	COPA, SEC24B, SEC31A, ACTN4, ACTN1, CSPG5, APPL1, FURIN, APP, SLC2A1, SYN2, AP3B2, MYH11, WIPF1, CHGB, FN1, MT3	355	568	12782	1.07763	1	0.904611	99.9944
GOTERM_CC_FAT	GO:0031410~cytoplasmic vesicle	19	4.02542	0.515969	COPA, SEC31B, SEC24B, SEC31A, ACTN4, ZDHHC8, ACTN1, CSPG5, FURIN, APP, SLC2A1, SYN2, AP3B2, MYH11, WIPF1, IGFBP2, CHGB, MT3, FN1	355	642	12782	1.06559	1	0.905883	99.9952
GOTERM_CC_FAT	GO:0016023~cytoplasmic membrane-bounded vesicle	16	3.38983	0.562415	COPA, SEC24B, SEC31A, ACTN4, ACTN1, CSPG5, FURIN, APP, SYN2, SLC2A1, AP3B2, MYH11, WIPF1, CHGB, FN1, MT3	355	550	12782	1.04744	1	0.916796	99.9988
Annotation Cluster 115	Enrichment Score: 0.308582954406685
Category	Term	Count	%	PValue	Genes	List Total	Pop Hits	Pop Total	Fold Enrichment	Bonferroni	Benjamini	FDR
GOTERM_BP_FAT	GO:0042306~regulation of protein import into nucleus	3	0.635593	0.352835	SMO, MXI1, FLNA	382	44	13528	2.41456	1	0.938683	99.9474
GOTERM_BP_FAT	GO:0033157~regulation of intracellular protein transport	3	0.635593	0.442391	SMO, MXI1, FLNA	382	53	13528	2.00454	1	0.964591	99.996
GOTERM_BP_FAT	GO:0046822~regulation of nucleocytoplasmic transport	3	0.635593	0.48913	SMO, MXI1, FLNA	382	58	13528	1.83174	1	0.974207	99.9991
GOTERM_BP_FAT	GO:0032386~regulation of intracellular transport	3	0.635593	0.598462	SMO, MXI1, FLNA	382	71	13528	1.49635	1	0.989824	100
GOTERM_BP_FAT	GO:0051223~regulation of protein transport	4	0.847458	0.62697	SMO, NDFIP2, MXI1, FLNA	382	114	13528	1.24258	1	0.991873	100
Annotation Cluster 116	Enrichment Score: 0.30708465886652175
Category	Term	Count	%	PValue	Genes	List Total	Pop Hits	Pop Total	Fold Enrichment	Bonferroni	Benjamini	FDR
INTERPRO	IPR013089:Kelch related	4	0.847458	0.358787	BTBD17, KLHL21, KLHDC8B, KLHL10	450	79	16659	1.87443	1	0.995775	99.9017
UP_SEQ_FEATURE	repeat:Kelch 6	3	0.635593	0.367952	KLHL21, KLHDC8B, KLHL10	472	52	19113	2.33617	1	0.999425	99.9588
UP_SEQ_FEATURE	repeat:Kelch 5	3	0.635593	0.486402	KLHL21, KLHDC8B, KLHL10	472	66	19113	1.84062	1	0.999923	99.9988
UP_SEQ_FEATURE	repeat:Kelch 4	3	0.635593	0.51766	KLHL21, KLHDC8B, KLHL10	472	70	19113	1.73544	1	0.999957	99.9996
SP_PIR_KEYWORDS	kelch repeat	3	0.635593	0.521838	KLHL21, KLHDC8B, KLHL10	472	71	19235	1.72192	1	0.896025	99.9972
UP_SEQ_FEATURE	repeat:Kelch 2	3	0.635593	0.525275	KLHL21, KLHDC8B, KLHL10	472	71	19113	1.711	1	0.999959	99.9997
UP_SEQ_FEATURE	repeat:Kelch 1	3	0.635593	0.525275	KLHL21, KLHDC8B, KLHL10	472	71	19113	1.711	1	0.999959	99.9997
UP_SEQ_FEATURE	repeat:Kelch 3	3	0.635593	0.525275	KLHL21, KLHDC8B, KLHL10	472	71	19113	1.711	1	0.999959	99.9997
INTERPRO	IPR006652:Kelch repeat type 1	3	0.635593	0.558604	KLHL21, KLHDC8B, KLHL10	450	69	16659	1.60957	1	0.999659	99.9997
SMART	SM00612:Kelch	3	0.635593	0.604901	KLHL21, KLHDC8B, KLHL10	267	69	9079	1.47842	1	0.993867	99.999
Annotation Cluster 117	Enrichment Score: 0.3038624895031989
Category	Term	Count	%	PValue	Genes	List Total	Pop Hits	Pop Total	Fold Enrichment	Bonferroni	Benjamini	FDR
SP_PIR_KEYWORDS	transcription regulation	53	11.2288	0.371885	THRA, NR2E3, MXI1, BSX, ZFP91, BRPF1, GATA5, ASH2L, HEY1, FOXF1, LRRFIP1, SUPT5H, RBL2, RXRA, ARID5A, TLE3, ARID1A, IRF2BP2, PPARGC1B, GTF2H1, HNRPDL, HHEX, ASCL1, ZNF341, NCOA2, PRDM9, HOXD3, FLII, LIN54, NSD1, SMARCA2, GLIS2, TCF7L1, HIC1, VDR, HOXA3, ZNF703, HOXA4, REL, POU2F3, TFDP2, IKZF1, SMAD6, CREBBP, NEUROG2, MEF2D, ZNF414, NFIC, ZFHX3, TCF12, KLF1, HDAC7, RERE	472	2026	19235	1.06607	1	0.810719	99.8639
SP_PIR_KEYWORDS	Transcription	53	11.2288	0.441889	THRA, NR2E3, MXI1, BSX, ZFP91, BRPF1, GATA5, ASH2L, HEY1, FOXF1, LRRFIP1, SUPT5H, RBL2, RXRA, ARID5A, TLE3, ARID1A, IRF2BP2, PPARGC1B, GTF2H1, HNRPDL, HHEX, ASCL1, ZNF341, NCOA2, PRDM9, HOXD3, FLII, LIN54, NSD1, SMARCA2, GLIS2, TCF7L1, HIC1, VDR, HOXA3, ZNF703, HOXA4, REL, POU2F3, TFDP2, IKZF1, SMAD6, CREBBP, NEUROG2, MEF2D, ZNF414, NFIC, ZFHX3, TCF12, KLF1, HDAC7, RERE	472	2071	19235	1.04291	1	0.857485	99.9746
GOTERM_BP_FAT	GO:0006350~transcription	56	11.8644	0.745918	THRA, NR2E3, MXI1, BSX, ZFP91, BRPF1, HEY1, GATA5, ASH2L, PPP1R1B, FOXF1, LRRFIP1, SUPT5H, RBL2, RXRA, ARID5A, TLE3, ARID1A, IRF2BP2, PPARGC1B, GTF2H1, HNRPDL, HHEX, ASCL1, ZNF341, PRDM9, NCOA2, HOXD3, FLII, LIN54, NSD1, SMARCA2, GLIS2, TCF7L1, HIC1, VDR, HOXA3, ZNF703, HOXA4, REL, POU2F3, TFDP2, NKX3-2, IKZF1, TRIM29, SMAD6, CREBBP, NEUROG2, MEF2D, ZNF414, NFIC, ZFHX3, TCF12, KLF1, HDAC7, RERE	382	2101	13528	0.943914	1	0.997802	100
Annotation Cluster 118	Enrichment Score: 0.2918691883904105
Category	Term	Count	%	PValue	Genes	List Total	Pop Hits	Pop Total	Fold Enrichment	Bonferroni	Benjamini	FDR
GOTERM_BP_FAT	GO:0051351~positive regulation of ligase activity	4	0.847458	0.338686	FZR1, PSMD11, PSMA4, GCLM	382	73	13528	1.94047	1	0.933958	99.9234
GOTERM_BP_FAT	GO:0051438~regulation of ubiquitin-protein ligase activity	4	0.847458	0.377297	FZR1, PSMD11, PSMA4, FEM1B	382	78	13528	1.81608	1	0.945941	99.973
GOTERM_BP_FAT	GO:0031398~positive regulation of protein ubiquitination	4	0.847458	0.422967	FZR1, PSMD11, PSMA4, NDFIP2	382	84	13528	1.68636	1	0.960805	99.9928
GOTERM_BP_FAT	GO:0051436~negative regulation of ubiquitin-protein ligase activity during mitotic cell cycle	3	0.635593	0.550279	FZR1, PSMD11, PSMA4	382	65	13528	1.63447	1	0.984285	99.9999
GOTERM_BP_FAT	GO:0051352~negative regulation of ligase activity	3	0.635593	0.56678	FZR1, PSMD11, PSMA4	382	67	13528	1.58568	1	0.986925	100
GOTERM_BP_FAT	GO:0051444~negative regulation of ubiquitin-protein ligase activity	3	0.635593	0.56678	FZR1, PSMD11, PSMA4	382	67	13528	1.58568	1	0.986925	100
GOTERM_BP_FAT	GO:0051437~positive regulation of ubiquitin-protein ligase activity during mitotic cell cycle	3	0.635593	0.574866	FZR1, PSMD11, PSMA4	382	68	13528	1.56237	1	0.98776	100
GOTERM_BP_FAT	GO:0051443~positive regulation of ubiquitin-protein ligase activity	3	0.635593	0.590707	FZR1, PSMD11, PSMA4	382	70	13528	1.51773	1	0.989487	100
GOTERM_BP_FAT	GO:0051439~regulation of ubiquitin-protein ligase activity during mitotic cell cycle	3	0.635593	0.598462	FZR1, PSMD11, PSMA4	382	71	13528	1.49635	1	0.989824	100
GOTERM_BP_FAT	GO:0031397~negative regulation of protein ubiquitination	3	0.635593	0.621061	FZR1, PSMD11, PSMA4	382	74	13528	1.43569	1	0.991503	100
Annotation Cluster 119	Enrichment Score: 0.28705990506421325
Category	Term	Count	%	PValue	Genes	List Total	Pop Hits	Pop Total	Fold Enrichment	Bonferroni	Benjamini	FDR
INTERPRO	IPR002219:Protein kinase C, phorbol ester/diacylglycerol binding	3	0.635593	0.39178	ROCK1, CHN1, DGKZ	450	50	16659	2.2212	1	0.997191	99.9568
INTERPRO	IPR002219:Protein kinase C-like, phorbol ester/diacylglycerol binding	3	0.635593	0.54263	ROCK1, CHN1, DGKZ	450	67	16659	1.65761	1	0.999556	99.9995
GOTERM_MF_FAT	GO:0019992~diacylglycerol binding	3	0.635593	0.567867	ROCK1, CHN1, DGKZ	362	68	12983	1.58226	1	0.991284	99.9997
SMART	SM00109:C1	3	0.635593	0.5888	ROCK1, CHN1, DGKZ	267	67	9079	1.52256	1	0.993385	99.9984
Annotation Cluster 120	Enrichment Score: 0.2863112834996296
Category	Term	Count	%	PValue	Genes	List Total	Pop Hits	Pop Total	Fold Enrichment	Bonferroni	Benjamini	FDR
GOTERM_BP_FAT	GO:0008104~protein localization	28	5.9322	0.354013	COPA, SEC24B, TLN1, SEC31B, SEC31A, LTBP2, VPS37A, MXI1, NACAD, NECAB3, RAB40B, NAGPA, MIA3, POM121, DMD, SNX21, AP3B2, EXOC3, RAB26, NCKIPSD, FGF2, ACTN4, HSPG2, MAL, FLNA, MAPK8IP3, COL1A1, RERE	382	882	13528	1.12424	1	0.938891	99.949
GOTERM_BP_FAT	GO:0045184~establishment of protein localization	22	4.66102	0.591046	COPA, SEC31B, SEC24B, SEC31A, ACTN4, LTBP2, VPS37A, NACAD, NECAB3, RAB40B, FLNA, MIA3, NAGPA, POM121, SNX21, AP3B2, EXOC3, RAB26, COL1A1, NCKIPSD, FGF2, RERE	382	769	13528	1.01313	1	0.989418	100
GOTERM_BP_FAT	GO:0015031~protein transport	21	4.44915	0.66134	COPA, SEC31B, SEC24B, SEC31A, LTBP2, ACTN4, VPS37A, NACAD, NECAB3, RAB40B, MIA3, NAGPA, POM121, SNX21, AP3B2, EXOC3, RAB26, COL1A1, NCKIPSD, FGF2, RERE	382	762	13528	0.975966	1	0.994367	100
Annotation Cluster 121	Enrichment Score: 0.2861059754114221
Category	Term	Count	%	PValue	Genes	List Total	Pop Hits	Pop Total	Fold Enrichment	Bonferroni	Benjamini	FDR
GOTERM_BP_FAT	GO:0008219~cell death	22	4.66102	0.457532	MUC2, HYAL1, ROCK1, ERBB3, ATL1, FA2H, FASTK, FEM1B, NTN1, ELMO3, ARHGEF11, SFRP5, MEF2D, APP, CDKN1B, HSPB8, DAD1, HSPB1, GADD45B, FGF2, LUC7L3, FAIM2	382	719	13528	1.08359	1	0.967763	99.9975
GOTERM_BP_FAT	GO:0016265~death	22	4.66102	0.462764	MUC2, HYAL1, ROCK1, ERBB3, ATL1, FA2H, FASTK, FEM1B, NTN1, ELMO3, ARHGEF11, SFRP5, MEF2D, APP, CDKN1B, HSPB8, DAD1, HSPB1, GADD45B, FGF2, LUC7L3, FAIM2	382	724	13528	1.0761	1	0.968355	99.9979
GOTERM_BP_FAT	GO:0012501~programmed cell death	17	3.60169	0.654487	MUC2, ROCK1, ERBB3, FASTK, FEM1B, ELMO3, NTN1, ARHGEF11, SFRP5, MEF2D, APP, CDKN1B, DAD1, GADD45B, FGF2, LUC7L3, FAIM2	382	611	13528	0.985321	1	0.993939	100
Annotation Cluster 122	Enrichment Score: 0.2844911236302004
Category	Term	Count	%	PValue	Genes	List Total	Pop Hits	Pop Total	Fold Enrichment	Bonferroni	Benjamini	FDR
GOTERM_CC_FAT	GO:0016459~myosin complex	4	0.847458	0.268495	MYH11, FILIP1L, MYH10, MYL9	355	65	12782	2.21573	1	0.741678	98.6227
SP_PIR_KEYWORDS	myosin	3	0.635593	0.356145	MYH11, MYH10, MYL9	472	51	19235	2.39718	1	0.798375	99.8066
SP_PIR_KEYWORDS	motor protein	3	0.635593	0.837438	MYH11, MYH10, MYL9	472	132	19235	0.926185	1	0.987493	100
GOTERM_MF_FAT	GO:0003774~motor activity	3	0.635593	0.908909	MYH11, MYH10, MYL9	362	142	12983	0.757704	1	0.999954	100
Annotation Cluster 123	Enrichment Score: 0.2770360775954277
Category	Term	Count	%	PValue	Genes	List Total	Pop Hits	Pop Total	Fold Enrichment	Bonferroni	Benjamini	FDR
GOTERM_BP_FAT	GO:0043632~modification-dependent macromolecule catabolic process	18	3.81356	0.452342	FZR1, UCHL1, RNF217, SPSB4, UBE2F, ERLIN1, EDEM3, ASB13, FEM1B, DERL3, RAB40B, CUL7, MGRN1, PSMD11, PSMA4, KLHL21, FBXL14, USP31	382	574	13528	1.11053	1	0.966588	99.9971
GOTERM_BP_FAT	GO:0019941~modification-dependent protein catabolic process	18	3.81356	0.452342	FZR1, UCHL1, RNF217, SPSB4, UBE2F, ERLIN1, EDEM3, ASB13, FEM1B, DERL3, RAB40B, CUL7, MGRN1, PSMD11, PSMA4, KLHL21, FBXL14, USP31	382	574	13528	1.11053	1	0.966588	99.9971
GOTERM_BP_FAT	GO:0030163~protein catabolic process	19	4.02542	0.484367	FZR1, UCHL1, RNF217, SPSB4, UBE2F, ERLIN1, ASB13, EDEM3, FEM1B, DERL3, RAB40B, ACE, CUL7, MGRN1, PSMD11, PSMA4, KLHL21, FBXL14, USP31	382	622	13528	1.08177	1	0.973361	99.999
GOTERM_BP_FAT	GO:0051603~proteolysis involved in cellular protein catabolic process	18	3.81356	0.52999	FZR1, UCHL1, RNF217, SPSB4, UBE2F, ERLIN1, EDEM3, ASB13, FEM1B, DERL3, RAB40B, CUL7, MGRN1, PSMD11, PSMA4, KLHL21, FBXL14, USP31	382	600	13528	1.06241	1	0.981698	99.9998
GOTERM_BP_FAT	GO:0044257~cellular protein catabolic process	18	3.81356	0.534094	FZR1, UCHL1, RNF217, SPSB4, UBE2F, ERLIN1, EDEM3, ASB13, FEM1B, DERL3, RAB40B, CUL7, MGRN1, PSMD11, PSMA4, KLHL21, FBXL14, USP31	382	603	13528	1.05712	1	0.982181	99.9998
GOTERM_BP_FAT	GO:0009057~macromolecule catabolic process	22	4.66102	0.619909	HYAL1, FZR1, SMG6, UCHL1, UBE2F, RNF217, SPSB4, ERLIN1, ASB13, EDEM3, FEM1B, DERL3, RAB40B, GTF2H1, ACE, CUL7, MGRN1, PSMD11, PSMA4, KLHL21, FBXL14, USP31	382	781	13528	0.997567	1	0.991653	100
GOTERM_BP_FAT	GO:0044265~cellular macromolecule catabolic process	20	4.23729	0.661342	FZR1, SMG6, UCHL1, RNF217, SPSB4, UBE2F, ERLIN1, ASB13, EDEM3, FEM1B, DERL3, RAB40B, GTF2H1, CUL7, MGRN1, PSMD11, PSMA4, KLHL21, FBXL14, USP31	382	725	13528	0.976927	1	0.994302	100
Annotation Cluster 124	Enrichment Score: 0.27610653444089955
Category	Term	Count	%	PValue	Genes	List Total	Pop Hits	Pop Total	Fold Enrichment	Bonferroni	Benjamini	FDR
GOTERM_BP_FAT	GO:0006461~protein complex assembly	16	3.38983	0.456296	FMOD, NACC2, KCND2, TUBB2B, ATL1, PCBD1, CREBBP, CDH2, ADIPOQ, FLNA, GTF2H1, ZFP91, MYH11, SRR, AGRN, WIPF1	382	505	13528	1.12202	1	0.967638	99.9974
GOTERM_BP_FAT	GO:0070271~protein complex biogenesis	16	3.38983	0.456296	FMOD, NACC2, KCND2, TUBB2B, ATL1, PCBD1, CREBBP, CDH2, ADIPOQ, FLNA, GTF2H1, ZFP91, MYH11, SRR, AGRN, WIPF1	382	505	13528	1.12202	1	0.967638	99.9974
GOTERM_BP_FAT	GO:0065003~macromolecular complex assembly	19	4.02542	0.603987	SOAT1, FMOD, NACC2, KCND2, TUBB2B, ATL1, PCBD1, CREBBP, CDH2, ADIPOQ, FLNA, GTF2H1, ZFP91, SRR, MYH11, HIST1H2AH, AGRN, H3F3C, WIPF1	382	665	13528	1.01182	1	0.990198	100
GOTERM_BP_FAT	GO:0043933~macromolecular complex subunit organization	20	4.23729	0.625248	SOAT1, FMOD, NACC2, KCND2, TUBB2B, ATL1, PCBD1, CREBBP, ARID1A, CDH2, ADIPOQ, FLNA, GTF2H1, ZFP91, SRR, MYH11, HIST1H2AH, AGRN, H3F3C, WIPF1	382	710	13528	0.997567	1	0.991777	100
Annotation Cluster 125	Enrichment Score: 0.26922989600598024
Category	Term	Count	%	PValue	Genes	List Total	Pop Hits	Pop Total	Fold Enrichment	Bonferroni	Benjamini	FDR
GOTERM_MF_FAT	GO:0016407~acetyltransferase activity	4	0.847458	0.399923	CREBBP, AANAT, CRAT, NAT8L	362	82	12983	1.74949	1	0.97534	99.9525
GOTERM_MF_FAT	GO:0008080~N-acetyltransferase activity	3	0.635593	0.575837	CREBBP, AANAT, NAT8L	362	69	12983	1.55933	1	0.991828	99.9997
GOTERM_MF_FAT	GO:0016410~N-acyltransferase activity	3	0.635593	0.676137	CREBBP, AANAT, NAT8L	362	83	12983	1.29631	1	0.996925	100
Annotation Cluster 126	Enrichment Score: 0.2540278715076677
Category	Term	Count	%	PValue	Genes	List Total	Pop Hits	Pop Total	Fold Enrichment	Bonferroni	Benjamini	FDR
INTERPRO	IPR018355:SPla/RYanodine receptor subgroup	3	0.635593	0.438734	ASH2L, RYR3, SPSB4	450	55	16659	2.01927	1	0.998344	99.9877
SMART	SM00449:SPRY	3	0.635593	0.482249	ASH2L, RYR3, SPSB4	267	55	9079	1.85475	1	0.985196	99.9724
INTERPRO	IPR003877:SPla/RYanodine receptor SPRY	3	0.635593	0.665564	ASH2L, RYR3, SPSB4	450	84	16659	1.32214	1	0.999961	100
INTERPRO	IPR001870:B302 (SPRY)-like	3	0.635593	0.684268	ASH2L, RYR3, SPSB4	450	87	16659	1.27655	1	0.999961	100
Annotation Cluster 127	Enrichment Score: 0.24739491733383487
Category	Term	Count	%	PValue	Genes	List Total	Pop Hits	Pop Total	Fold Enrichment	Bonferroni	Benjamini	FDR
GOTERM_BP_FAT	GO:0043392~negative regulation of DNA binding	3	0.635593	0.423044	SMO, THRA, FLNA	382	51	13528	2.08315	1	0.960489	99.9928
GOTERM_BP_FAT	GO:0051100~negative regulation of binding	3	0.635593	0.498181	SMO, THRA, FLNA	382	59	13528	1.80069	1	0.976155	99.9994
GOTERM_BP_FAT	GO:0051101~regulation of DNA binding	3	0.635593	0.859099	SMO, THRA, FLNA	382	121	13528	0.878023	1	0.99972	100
Annotation Cluster 128	Enrichment Score: 0.24216364356465092
Category	Term	Count	%	PValue	Genes	List Total	Pop Hits	Pop Total	Fold Enrichment	Bonferroni	Benjamini	FDR
UP_SEQ_FEATURE	domain:PDZ	4	0.847458	0.511655	PDLIM7, LIMK1, AHNAK2, ARHGEF11	472	110	19113	1.4725	1	0.999952	99.9995
INTERPRO	IPR001478:PDZ/DHR/GLGF	5	1.05932	0.573212	PDLIM7, LIMK1, AHNAK2, PDZRN3, ARHGEF11	450	149	16659	1.24228	1	0.999731	99.9998
SMART	SM00228:PDZ	5	1.05932	0.640055	PDLIM7, LIMK1, AHNAK2, PDZRN3, ARHGEF11	267	149	9079	1.14107	1	0.99502	99.9997
Annotation Cluster 129	Enrichment Score: 0.22362356481078594
Category	Term	Count	%	PValue	Genes	List Total	Pop Hits	Pop Total	Fold Enrichment	Bonferroni	Benjamini	FDR
SP_PIR_KEYWORDS	atp-binding	36	7.62712	0.346643	FGFR1, RNASEL, IFIH1, PSTK, ADCY8, ERBB3, FASTK, SHPK, ADRBK1, EPHB3, DDR2, SLC22A4, SIK1, DHX30, MARS, ACTA1, ROCK1, LIMK1, TAOK3, G3BP1, ATP1A3, UBE2F, ACLY, HYOU1, ADCY9, ATP2A2, PANK1, ABCC3, MYH11, GRK6, NEK8, UCKL1, DGKZ, CLCN7, SMARCA2, MYH10	472	1326	19235	1.10639	1	0.795348	99.7619
SP_PIR_KEYWORDS	nucleotide-binding	45	9.5339	0.3518	FGFR1, RNASEL, IFIH1, PSTK, TUBB2B, ATL1, ADCY8, ERBB3, FASTK, SHPK, ADRBK1, EPHB3, DDR2, RAB40B, SLC22A4, RHOC, RAB26, DHX30, SIK1, MARS, GBP7, ACTA1, ROCK1, LIMK1, TAOK3, G3BP1, ATP1A3, UBE2F, ACLY, GEM, HYOU1, ADCY9, ATP2A2, PANK1, ABCC3, MYH11, GRK6, NEK8, DGKZ, UCKL1, EEFSEC, SMARCA2, CLCN7, MYH10, SLC27A4	472	1686	19235	1.08769	1	0.796014	99.7872
GOTERM_MF_FAT	GO:0001882~nucleoside binding	46	9.74576	0.519309	FGFR1, RNASEL, IFIH1, PSTK, ENPP1, ADCY8, ERBB3, FASTK, SHPK, ADRBK1, PXK, EPHB3, DDR2, SYN2, SRR, SLC22A4, RAB26, SLC28A2, SIK1, DHX30, SARDH, MARS, ACTA1, ACTN4, ROCK1, LIMK1, ACADS, TAOK3, G3BP1, ATP1A3, UBE2F, ACLY, GEM, HYOU1, ADCY9, ATP2A2, PANK1, ABCC3, MYH11, GRK6, NEK8, UCKL1, DGKZ, SMARCA2, CLCN7, MYH10	362	1612	12983	1.02343	1	0.989155	99.9983
GOTERM_MF_FAT	GO:0005524~ATP binding	41	8.68644	0.596577	FGFR1, RNASEL, IFIH1, PSTK, ENPP1, ADCY8, ERBB3, FASTK, SHPK, ADRBK1, PXK, EPHB3, DDR2, SYN2, SRR, SLC22A4, RAB26, SIK1, DHX30, MARS, ACTA1, ROCK1, LIMK1, TAOK3, G3BP1, ATP1A3, UBE2F, ACLY, HYOU1, ADCY9, ATP2A2, PANK1, ABCC3, MYH11, GRK6, NEK8, UCKL1, DGKZ, CLCN7, SMARCA2, MYH10	362	1477	12983	0.995566	1	0.99272	99.9999
GOTERM_MF_FAT	GO:0001883~purine nucleoside binding	44	9.32203	0.621718	FGFR1, RNASEL, IFIH1, PSTK, ENPP1, ADCY8, ERBB3, FASTK, SHPK, ADRBK1, PXK, EPHB3, DDR2, SYN2, SRR, SLC22A4, RAB26, SIK1, DHX30, SARDH, MARS, ACTA1, ROCK1, LIMK1, ACADS, TAOK3, G3BP1, ATP1A3, UBE2F, ACLY, GEM, HYOU1, ADCY9, ATP2A2, PANK1, ABCC3, MYH11, GRK6, NEK8, UCKL1, DGKZ, CLCN7, SMARCA2, MYH10	362	1601	12983	0.985662	1	0.994641	100
GOTERM_MF_FAT	GO:0032559~adenyl ribonucleotide binding	41	8.68644	0.632018	FGFR1, RNASEL, IFIH1, PSTK, ENPP1, ADCY8, ERBB3, FASTK, SHPK, ADRBK1, PXK, EPHB3, DDR2, SYN2, SRR, SLC22A4, RAB26, SIK1, DHX30, MARS, ACTA1, ROCK1, LIMK1, TAOK3, G3BP1, ATP1A3, UBE2F, ACLY, HYOU1, ADCY9, ATP2A2, PANK1, ABCC3, MYH11, GRK6, NEK8, UCKL1, DGKZ, CLCN7, SMARCA2, MYH10	362	1497	12983	0.982265	1	0.995178	100
GOTERM_MF_FAT	GO:0030554~adenyl nucleotide binding	43	9.11017	0.643213	FGFR1, RNASEL, IFIH1, PSTK, ENPP1, ADCY8, ERBB3, FASTK, SHPK, ADRBK1, PXK, EPHB3, DDR2, SYN2, SRR, SLC22A4, RAB26, SIK1, DHX30, SARDH, MARS, ACTA1, ROCK1, LIMK1, ACADS, TAOK3, G3BP1, ATP1A3, UBE2F, ACLY, HYOU1, ADCY9, ATP2A2, PANK1, ABCC3, MYH11, GRK6, NEK8, UCKL1, DGKZ, CLCN7, SMARCA2, MYH10	362	1577	12983	0.97792	1	0.995348	100
GOTERM_MF_FAT	GO:0032555~purine ribonucleotide binding	48	10.1695	0.754336	FGFR1, RNASEL, IFIH1, PSTK, ENPP1, TUBB2B, ATL1, ADCY8, ERBB3, FASTK, SHPK, ADRBK1, PXK, EPHB3, DDR2, RAB40B, SYN2, SRR, SLC22A4, RHOC, RAB26, DHX30, SIK1, MARS, GBP7, ACTA1, ROCK1, LIMK1, TAOK3, G3BP1, ATP1A3, UBE2F, ACLY, GEM, HYOU1, ADCY9, ATP2A2, PANK1, ABCC3, MYH11, GRK6, NEK8, DGKZ, UCKL1, EEFSEC, SMARCA2, CLCN7, MYH10	362	1836	12983	0.937638	1	0.998631	100
GOTERM_MF_FAT	GO:0032553~ribonucleotide binding	48	10.1695	0.754336	FGFR1, RNASEL, IFIH1, PSTK, ENPP1, TUBB2B, ATL1, ADCY8, ERBB3, FASTK, SHPK, ADRBK1, PXK, EPHB3, DDR2, RAB40B, SYN2, SRR, SLC22A4, RHOC, RAB26, DHX30, SIK1, MARS, GBP7, ACTA1, ROCK1, LIMK1, TAOK3, G3BP1, ATP1A3, UBE2F, ACLY, GEM, HYOU1, ADCY9, ATP2A2, PANK1, ABCC3, MYH11, GRK6, NEK8, DGKZ, UCKL1, EEFSEC, SMARCA2, CLCN7, MYH10	362	1836	12983	0.937638	1	0.998631	100
GOTERM_MF_FAT	GO:0017076~purine nucleotide binding	50	10.5932	0.763877	RNASEL, TUBB2B, PSTK, ADCY8, ATL1, FASTK, DDR2, SLC22A4, RHOC, RAB26, DHX30, SIK1, SARDH, GBP7, ACTA1, ROCK1, ACADS, LIMK1, G3BP1, UBE2F, GEM, PANK1, NEK8, EEFSEC, SMARCA2, FGFR1, IFIH1, ENPP1, ERBB3, SHPK, ADRBK1, PXK, EPHB3, RAB40B, SYN2, SRR, MARS, TAOK3, ATP1A3, ACLY, HYOU1, ATP2A2, ADCY9, ABCC3, MYH11, GRK6, DGKZ, UCKL1, CLCN7, MYH10	362	1918	12983	0.934949	1	0.998808	100
GOTERM_MF_FAT	GO:0000166~nucleotide binding	57	12.0763	0.83568	RBPMS2, RNASEL, PSTK, TUBB2B, ADCY8, ATL1, FASTK, DDR2, CRYL1, SLC22A4, RHOC, RAB26, DHX30, SIK1, SARDH, GBP7, ACTA1, ROCK1, LIMK1, ACADS, SF3B14, G3BP1, UBE2F, GEM, PPARGC1B, HNRPDL, PANK1, NEK8, EEFSEC, SMARCA2, SLC27A4, FGFR1, IFIH1, ENPP1, ERBB3, SHPK, ADRBK1, PXK, EPHB3, RAB40B, SYN2, SRR, MARS, TAOK3, ATP1A3, ACLY, HYOU1, MEF2D, ADCY9, ATP2A2, ABCC3, MYH11, GRK6, DGKZ, UCKL1, CLCN7, MYH10	362	2245	12983	0.910594	1	0.999675	100
Annotation Cluster 130	Enrichment Score: 0.22333685186690064
Category	Term	Count	%	PValue	Genes	List Total	Pop Hits	Pop Total	Fold Enrichment	Bonferroni	Benjamini	FDR
UP_SEQ_FEATURE	domain:IQ	3	0.635593	0.428789	PPEF2, MYH11, MYH10	472	59	19113	2.059	1	0.999764	99.9926
INTERPRO	IPR000048:IQ calmodulin-binding region	3	0.635593	0.684268	PPEF2, MYH11, MYH10	450	87	16659	1.27655	1	0.999961	100
SMART	SM00015:IQ	3	0.635593	0.728651	PPEF2, MYH11, MYH10	267	87	9079	1.17254	1	0.998627	100
Annotation Cluster 131	Enrichment Score: 0.21775830905754706
Category	Term	Count	%	PValue	Genes	List Total	Pop Hits	Pop Total	Fold Enrichment	Bonferroni	Benjamini	FDR
GOTERM_BP_FAT	GO:0009582~detection of abiotic stimulus	3	0.635593	0.550279	AIPL1, NR2E3, COL11A1	382	65	13528	1.63447	1	0.984285	99.9999
GOTERM_BP_FAT	GO:0009581~detection of external stimulus	3	0.635593	0.621061	AIPL1, NR2E3, COL11A1	382	74	13528	1.43569	1	0.991503	100
GOTERM_BP_FAT	GO:0051606~detection of stimulus	4	0.847458	0.650143	AIPL1, PPEF2, NR2E3, COL11A1	382	118	13528	1.20046	1	0.993635	100
Annotation Cluster 132	Enrichment Score: 0.19215483736576247
Category	Term	Count	%	PValue	Genes	List Total	Pop Hits	Pop Total	Fold Enrichment	Bonferroni	Benjamini	FDR
SP_PIR_KEYWORDS	Endonuclease	3	0.635593	0.466988	RNASEL, SMG6, G3BP1	472	64	19235	1.91026	1	0.866357	99.9868
SP_PIR_KEYWORDS	nuclease	3	0.635593	0.736429	RNASEL, SMG6, G3BP1	472	106	19235	1.15336	1	0.969693	100
GOTERM_MF_FAT	GO:0004519~endonuclease activity	3	0.635593	0.771079	RNASEL, SMG6, G3BP1	362	100	12983	1.07594	1	0.998918	100
Annotation Cluster 133	Enrichment Score: 0.17915131079997745
Category	Term	Count	%	PValue	Genes	List Total	Pop Hits	Pop Total	Fold Enrichment	Bonferroni	Benjamini	FDR
GOTERM_BP_FAT	GO:0016485~protein processing	4	0.847458	0.614996	DNER, CRP, IFT172, FURIN	382	112	13528	1.26477	1	0.991201	100
GOTERM_BP_FAT	GO:0051604~protein maturation	4	0.847458	0.672274	DNER, CRP, IFT172, FURIN	382	122	13528	1.1611	1	0.994836	100
GOTERM_BP_FAT	GO:0051605~protein maturation by peptide bond cleavage	3	0.635593	0.701661	DNER, CRP, FURIN	382	86	13528	1.23536	1	0.996256	100
Annotation Cluster 134	Enrichment Score: 0.17907693071611425
Category	Term	Count	%	PValue	Genes	List Total	Pop Hits	Pop Total	Fold Enrichment	Bonferroni	Benjamini	FDR
UP_SEQ_FEATURE	domain:Protein kinase	13	2.75424	0.490172	FGFR1, RNASEL, ROCK1, ERBB3, LIMK1, TAOK3, ADRBK1, PXK, EPHB3, DDR2, NEK8, GRK6, SIK1	472	469	19113	1.12243	1	0.999925	99.9989
INTERPRO	IPR000719:Protein kinase, core	13	2.75424	0.63466	FGFR1, RNASEL, ROCK1, ERBB3, LIMK1, TAOK3, ADRBK1, PXK, EPHB3, DDR2, NEK8, GRK6, SIK1	450	476	16659	1.01105	1	0.999926	100
UP_SEQ_FEATURE	binding site:ATP	12	2.54237	0.784757	FGFR1, ROCK1, LIMK1, ERBB3, TAOK3, GRK6, NEK8, ADRBK1, SIK1, EPHB3, DDR2, MARS	472	542	19113	0.896538	1	1	100
INTERPRO	IPR017441:Protein kinase, ATP binding site	11	2.33051	0.787168	FGFR1, RNASEL, ROCK1, LIMK1, ERBB3, TAOK3, GRK6, NEK8, ADRBK1, SIK1, EPHB3	450	455	16659	0.894989	1	0.999998	100
Annotation Cluster 135	Enrichment Score: 0.17497793056983144
Category	Term	Count	%	PValue	Genes	List Total	Pop Hits	Pop Total	Fold Enrichment	Bonferroni	Benjamini	FDR
SP_PIR_KEYWORDS	tpr repeat	5	1.05932	0.553343	AIPL1, LEPREL2, IFT172, LEPREL1, FEM1B	472	160	19235	1.2735	1	0.908496	99.9989
UP_SEQ_FEATURE	repeat:TPR 3	4	0.847458	0.664741	AIPL1, LEPREL2, IFT172, LEPREL1	472	138	19113	1.17373	1	0.999999	100
UP_SEQ_FEATURE	repeat:TPR 4	3	0.635593	0.694016	LEPREL2, IFT172, LEPREL1	472	97	19113	1.25238	1	0.999999	100
UP_SEQ_FEATURE	repeat:TPR 2	4	0.847458	0.722849	AIPL1, LEPREL2, IFT172, LEPREL1	472	151	19113	1.07268	1	1	100
UP_SEQ_FEATURE	repeat:TPR 1	4	0.847458	0.722849	AIPL1, LEPREL2, IFT172, LEPREL1	472	151	19113	1.07268	1	1	100
Annotation Cluster 136	Enrichment Score: 0.16391250560956244
Category	Term	Count	%	PValue	Genes	List Total	Pop Hits	Pop Total	Fold Enrichment	Bonferroni	Benjamini	FDR
GOTERM_BP_FAT	GO:0009141~nucleoside triphosphate metabolic process	5	1.05932	0.506388	TCIRG1, ATP2A2, ENPP1, ATP1A3, ACLY	382	131	13528	1.35166	1	0.977561	99.9995
GOTERM_BP_FAT	GO:0009150~purine ribonucleotide metabolic process	5	1.05932	0.54751	TCIRG1, ATP2A2, ATP1A3, ACLY, ENTPD2	382	138	13528	1.2831	1	0.983936	99.9999
GOTERM_BP_FAT	GO:0046034~ATP metabolic process	4	0.847458	0.571097	TCIRG1, ATP2A2, ATP1A3, ACLY	382	105	13528	1.34909	1	0.987323	100
GOTERM_BP_FAT	GO:0009259~ribonucleotide metabolic process	5	1.05932	0.597638	TCIRG1, ATP2A2, ATP1A3, ACLY, ENTPD2	382	147	13528	1.20454	1	0.989828	100
GOTERM_BP_FAT	GO:0009205~purine ribonucleoside triphosphate metabolic process	4	0.847458	0.644447	TCIRG1, ATP2A2, ATP1A3, ACLY	382	117	13528	1.21072	1	0.993197	100
GOTERM_BP_FAT	GO:0009199~ribonucleoside triphosphate metabolic process	4	0.847458	0.650143	TCIRG1, ATP2A2, ATP1A3, ACLY	382	118	13528	1.20046	1	0.993635	100
GOTERM_BP_FAT	GO:0009144~purine nucleoside triphosphate metabolic process	4	0.847458	0.672274	TCIRG1, ATP2A2, ATP1A3, ACLY	382	122	13528	1.1611	1	0.994836	100
GOTERM_BP_FAT	GO:0006754~ATP biosynthetic process	3	0.635593	0.719446	TCIRG1, ATP2A2, ATP1A3	382	89	13528	1.19372	1	0.996889	100
GOTERM_BP_FAT	GO:0009206~purine ribonucleoside triphosphate biosynthetic process	3	0.635593	0.767516	TCIRG1, ATP2A2, ATP1A3	382	98	13528	1.08409	1	0.998378	100
GOTERM_BP_FAT	GO:0009145~purine nucleoside triphosphate biosynthetic process	3	0.635593	0.77239	TCIRG1, ATP2A2, ATP1A3	382	99	13528	1.07314	1	0.998503	100
GOTERM_BP_FAT	GO:0009201~ribonucleoside triphosphate biosynthetic process	3	0.635593	0.77239	TCIRG1, ATP2A2, ATP1A3	382	99	13528	1.07314	1	0.998503	100
GOTERM_BP_FAT	GO:0009142~nucleoside triphosphate biosynthetic process	3	0.635593	0.786483	TCIRG1, ATP2A2, ATP1A3	382	102	13528	1.04158	1	0.998773	100
GOTERM_BP_FAT	GO:0009152~purine ribonucleotide biosynthetic process	3	0.635593	0.845992	TCIRG1, ATP2A2, ATP1A3	382	117	13528	0.908041	1	0.9996	100
GOTERM_BP_FAT	GO:0009260~ribonucleotide biosynthetic process	3	0.635593	0.868252	TCIRG1, ATP2A2, ATP1A3	382	124	13528	0.856781	1	0.999778	100
Annotation Cluster 137	Enrichment Score: 0.15418146008522104
Category	Term	Count	%	PValue	Genes	List Total	Pop Hits	Pop Total	Fold Enrichment	Bonferroni	Benjamini	FDR
INTERPRO	IPR000504:RNA recognition motif, RNP-1	6	1.27119	0.67585	HNRPDL, RBPMS2, MEF2D, SF3B14, G3BP1, PPARGC1B	450	211	16659	1.0527	1	0.99996	100
INTERPRO	IPR012677:Nucleotide-binding, alpha-beta plait	6	1.27119	0.683842	HNRPDL, RBPMS2, MEF2D, SF3B14, G3BP1, PPARGC1B	450	213	16659	1.04282	1	0.999964	100
SMART	SM00360:RRM	6	1.27119	0.745846	HNRPDL, RBPMS2, MEF2D, SF3B14, G3BP1, PPARGC1B	267	211	9079	0.966931	1	0.998605	100
Annotation Cluster 138	Enrichment Score: 0.15113494726715718
Category	Term	Count	%	PValue	Genes	List Total	Pop Hits	Pop Total	Fold Enrichment	Bonferroni	Benjamini	FDR
INTERPRO	IPR006025:Peptidase M, neutral zinc metallopeptidases, zinc-binding site	4	0.847458	0.480843	ACE, RNPEPL1, ADAM33, ADAMTS5	450	96	16659	1.5425	1	0.998848	99.9963
SP_PIR_KEYWORDS	metalloprotease	4	0.847458	0.718828	ACE, RNPEPL1, ADAM33, ADAMTS5	472	151	19235	1.07953	1	0.966154	100
UP_SEQ_FEATURE	metal ion-binding site:Zinc; catalytic	3	0.635593	0.810087	RNPEPL1, ADAM33, ADAMTS5	472	123	19113	0.98765	1	1	100
GOTERM_MF_FAT	GO:0008237~metallopeptidase activity	4	0.847458	0.887769	ACE, RNPEPL1, ADAM33, ADAMTS5	362	183	12983	0.783927	1	0.999913	100
Annotation Cluster 139	Enrichment Score: 0.14922685061740415
Category	Term	Count	%	PValue	Genes	List Total	Pop Hits	Pop Total	Fold Enrichment	Bonferroni	Benjamini	FDR
INTERPRO	IPR019787:Zinc finger, PHD-finger	3	0.635593	0.671896	BRPF1, MLLT6, NSD1	450	85	16659	1.30659	1	0.999959	100
INTERPRO	IPR001965:Zinc finger, PHD-type	3	0.635593	0.702107	BRPF1, MLLT6, NSD1	450	90	16659	1.234	1	0.999974	100
INTERPRO	IPR019786:Zinc finger, PHD-type, conserved site	3	0.635593	0.719102	BRPF1, MLLT6, NSD1	450	93	16659	1.19419	1	0.999979	100
SMART	SM00249:PHD	3	0.635593	0.745756	BRPF1, MLLT6, NSD1	267	90	9079	1.13346	1	0.99882	100
Annotation Cluster 140	Enrichment Score: 0.14847076497477021
Category	Term	Count	%	PValue	Genes	List Total	Pop Hits	Pop Total	Fold Enrichment	Bonferroni	Benjamini	FDR
GOTERM_BP_FAT	GO:0060541~respiratory system development	4	0.847458	0.590285	ASCL1, FOXF1, MAPK8IP3, FGF2	382	108	13528	1.31162	1	0.989544	100
GOTERM_BP_FAT	GO:0030324~lung development	3	0.635593	0.77239	FOXF1, MAPK8IP3, FGF2	382	99	13528	1.07314	1	0.998503	100
GOTERM_BP_FAT	GO:0030323~respiratory tube development	3	0.635593	0.786483	FOXF1, MAPK8IP3, FGF2	382	102	13528	1.04158	1	0.998773	100
Annotation Cluster 141	Enrichment Score: 0.14585328871654898
Category	Term	Count	%	PValue	Genes	List Total	Pop Hits	Pop Total	Fold Enrichment	Bonferroni	Benjamini	FDR
GOTERM_BP_FAT	GO:0007599~hemostasis	4	0.847458	0.590285	ANXA7, HMCN1, COL3A1, ENTPD2	382	108	13528	1.31162	1	0.989544	100
GOTERM_BP_FAT	GO:0050817~coagulation	3	0.635593	0.786483	HMCN1, COL3A1, ENTPD2	382	102	13528	1.04158	1	0.998773	100
GOTERM_BP_FAT	GO:0007596~blood coagulation	3	0.635593	0.786483	HMCN1, COL3A1, ENTPD2	382	102	13528	1.04158	1	0.998773	100
Annotation Cluster 142	Enrichment Score: 0.13826921421794927
Category	Term	Count	%	PValue	Genes	List Total	Pop Hits	Pop Total	Fold Enrichment	Bonferroni	Benjamini	FDR
INTERPRO	IPR013753:Ras	4	0.847458	0.658905	RHOC, RAB26, GEM, RAB40B	450	125	16659	1.18464	1	0.999957	100
INTERPRO	IPR001806:Ras GTPase	4	0.847458	0.709069	RHOC, RAB26, GEM, RAB40B	450	135	16659	1.09689	1	0.999974	100
UP_SEQ_FEATURE	lipid moiety-binding region:S-geranylgeranyl cysteine	3	0.635593	0.720131	RHOC, RAB26, RAB40B	472	102	19113	1.19099	1	1	100
INTERPRO	IPR005225:Small GTP-binding protein	4	0.847458	0.831764	RHOC, RAB26, GEM, RAB40B	450	167	16659	0.886707	1	0.999999	100
Annotation Cluster 143	Enrichment Score: 0.13677824312788528
Category	Term	Count	%	PValue	Genes	List Total	Pop Hits	Pop Total	Fold Enrichment	Bonferroni	Benjamini	FDR
GOTERM_BP_FAT	GO:0006469~negative regulation of protein kinase activity	3	0.635593	0.707691	CDKN1B, GADD45B, THY1	382	87	13528	1.22116	1	0.996551	100
GOTERM_BP_FAT	GO:0033673~negative regulation of kinase activity	3	0.635593	0.725174	CDKN1B, GADD45B, THY1	382	90	13528	1.18045	1	0.997061	100
GOTERM_BP_FAT	GO:0051348~negative regulation of transferase activity	3	0.635593	0.757495	CDKN1B, GADD45B, THY1	382	96	13528	1.10668	1	0.99812	100
Annotation Cluster 144	Enrichment Score: 0.13296093281046703
Category	Term	Count	%	PValue	Genes	List Total	Pop Hits	Pop Total	Fold Enrichment	Bonferroni	Benjamini	FDR
SP_PIR_KEYWORDS	peroxisome	3	0.635593	0.650662	TYSND1, CRAT, ACAA1	472	90	19235	1.3584	1	0.946492	100
GOTERM_CC_FAT	GO:0005777~peroxisome	3	0.635593	0.783215	TYSND1, CRAT, ACAA1	355	103	12782	1.04871	1	0.980968	100
GOTERM_CC_FAT	GO:0042579~microbody	3	0.635593	0.783215	TYSND1, CRAT, ACAA1	355	103	12782	1.04871	1	0.980968	100
Annotation Cluster 145	Enrichment Score: 0.13217143715141835
Category	Term	Count	%	PValue	Genes	List Total	Pop Hits	Pop Total	Fold Enrichment	Bonferroni	Benjamini	FDR
GOTERM_BP_FAT	GO:0006164~purine nucleotide biosynthetic process	5	1.05932	0.603	TCIRG1, ATP2A2, ADCY9, ADCY8, ATP1A3	382	148	13528	1.19641	1	0.99018	100
GOTERM_BP_FAT	GO:0009165~nucleotide biosynthetic process	5	1.05932	0.772883	TCIRG1, ATP2A2, ADCY9, ADCY8, ATP1A3	382	186	13528	0.951979	1	0.998497	100
GOTERM_BP_FAT	GO:0034654~nucleobase, nucleoside, nucleotide and nucleic acid biosynthetic process	5	1.05932	0.79697	TCIRG1, ATP2A2, ADCY9, ADCY8, ATP1A3	382	193	13528	0.917451	1	0.998929	100
GOTERM_BP_FAT	GO:0034404~nucleobase, nucleoside and nucleotide biosynthetic process	5	1.05932	0.79697	TCIRG1, ATP2A2, ADCY9, ADCY8, ATP1A3	382	193	13528	0.917451	1	0.998929	100
Annotation Cluster 146	Enrichment Score: 0.13040654956036138
Category	Term	Count	%	PValue	Genes	List Total	Pop Hits	Pop Total	Fold Enrichment	Bonferroni	Benjamini	FDR
UP_SEQ_FEATURE	repeat:1	6	1.27119	0.7184	ANXA7, MUC2, SNCB, CALD1, RYR3, NEFM	472	243	19113	0.999843	1	1	100
UP_SEQ_FEATURE	repeat:2	6	1.27119	0.728292	ANXA7, MUC2, SNCB, CALD1, RYR3, NEFM	472	246	19113	0.98765	1	1	100
UP_SEQ_FEATURE	repeat:3	5	1.05932	0.77644	ANXA7, MUC2, CALD1, RYR3, NEFM	472	214	19113	0.946113	1	1	100
Annotation Cluster 147	Enrichment Score: 0.12137974056752247
Category	Term	Count	%	PValue	Genes	List Total	Pop Hits	Pop Total	Fold Enrichment	Bonferroni	Benjamini	FDR
GOTERM_BP_FAT	GO:0035113~embryonic appendage morphogenesis	3	0.635593	0.707691	DKK1, DLX6, DLX5	382	87	13528	1.22116	1	0.996551	100
GOTERM_BP_FAT	GO:0030326~embryonic limb morphogenesis	3	0.635593	0.707691	DKK1, DLX6, DLX5	382	87	13528	1.22116	1	0.996551	100
GOTERM_BP_FAT	GO:0035108~limb morphogenesis	3	0.635593	0.77239	DKK1, DLX6, DLX5	382	99	13528	1.07314	1	0.998503	100
GOTERM_BP_FAT	GO:0035107~appendage morphogenesis	3	0.635593	0.77239	DKK1, DLX6, DLX5	382	99	13528	1.07314	1	0.998503	100
GOTERM_BP_FAT	GO:0060173~limb development	3	0.635593	0.791007	DKK1, DLX6, DLX5	382	103	13528	1.03146	1	0.998851	100
GOTERM_BP_FAT	GO:0048736~appendage development	3	0.635593	0.791007	DKK1, DLX6, DLX5	382	103	13528	1.03146	1	0.998851	100
Annotation Cluster 148	Enrichment Score: 0.11992366739708629
Category	Term	Count	%	PValue	Genes	List Total	Pop Hits	Pop Total	Fold Enrichment	Bonferroni	Benjamini	FDR
GOTERM_BP_FAT	GO:0001934~positive regulation of protein amino acid phosphorylation	3	0.635593	0.719446	ZFP91, FGF2, ADIPOQ	382	89	13528	1.19372	1	0.996889	100
GOTERM_BP_FAT	GO:0042327~positive regulation of phosphorylation	3	0.635593	0.762551	ZFP91, FGF2, ADIPOQ	382	97	13528	1.09527	1	0.998265	100
GOTERM_BP_FAT	GO:0045937~positive regulation of phosphate metabolic process	3	0.635593	0.777175	ZFP91, FGF2, ADIPOQ	382	100	13528	1.06241	1	0.998581	100
GOTERM_BP_FAT	GO:0010562~positive regulation of phosphorus metabolic process	3	0.635593	0.777175	ZFP91, FGF2, ADIPOQ	382	100	13528	1.06241	1	0.998581	100
Annotation Cluster 149	Enrichment Score: 0.11866372162675018
Category	Term	Count	%	PValue	Genes	List Total	Pop Hits	Pop Total	Fold Enrichment	Bonferroni	Benjamini	FDR
GOTERM_BP_FAT	GO:0007156~homophilic cell adhesion	4	0.847458	0.718266	PTPRF, CLSTN1, PCDHGC3, CDH2	382	131	13528	1.08133	1	0.996905	100
UP_SEQ_FEATURE	domain:Cadherin 1	3	0.635593	0.734883	CLSTN1, PCDHGC3, CDH2	472	105	19113	1.15696	1	1	100
UP_SEQ_FEATURE	domain:Cadherin 2	3	0.635593	0.734883	CLSTN1, PCDHGC3, CDH2	472	105	19113	1.15696	1	1	100
INTERPRO	IPR002126:Cadherin	3	0.635593	0.79223	CLSTN1, PCDHGC3, CDH2	450	108	16659	1.02833	1	0.999998	100
SMART	SM00112:CA	3	0.635593	0.830059	CLSTN1, PCDHGC3, CDH2	267	108	9079	0.944548	1	0.999634	100
Annotation Cluster 150	Enrichment Score: 0.11706516076111226
Category	Term	Count	%	PValue	Genes	List Total	Pop Hits	Pop Total	Fold Enrichment	Bonferroni	Benjamini	FDR
GOTERM_CC_FAT	GO:0030055~cell-substrate junction	4	0.847458	0.603626	TLN1, LIMK1, DMD, ACTN1	355	112	12782	1.28592	1	0.936749	99.9997
GOTERM_CC_FAT	GO:0005925~focal adhesion	3	0.635593	0.77862	TLN1, LIMK1, ACTN1	355	102	12782	1.05899	1	0.980474	100
GOTERM_CC_FAT	GO:0005924~cell-substrate adherens junction	3	0.635593	0.7965	TLN1, LIMK1, ACTN1	355	106	12782	1.01903	1	0.983354	100
GOTERM_CC_FAT	GO:0005912~adherens junction	4	0.847458	0.807518	TLN1, LIMK1, ACTN1, CDH2	355	155	12782	0.929178	1	0.985128	100
GOTERM_CC_FAT	GO:0070161~anchoring junction	4	0.847458	0.859493	TLN1, LIMK1, ACTN1, CDH2	355	172	12782	0.83734	1	0.992341	100
Annotation Cluster 151	Enrichment Score: 0.11569319051925982
Category	Term	Count	%	PValue	Genes	List Total	Pop Hits	Pop Total	Fold Enrichment	Bonferroni	Benjamini	FDR
SP_PIR_KEYWORDS	helicase	4	0.847458	0.640898	IFIH1, G3BP1, DHX30, SMARCA2	472	134	19235	1.21648	1	0.943238	100
UP_SEQ_FEATURE	domain:Helicase C-terminal	3	0.635593	0.734883	IFIH1, DHX30, SMARCA2	472	105	19113	1.15696	1	1	100
GOTERM_MF_FAT	GO:0004386~helicase activity	4	0.847458	0.75145	IFIH1, G3BP1, DHX30, SMARCA2	362	140	12983	1.0247	1	0.99862	100
UP_SEQ_FEATURE	domain:Helicase ATP-binding	3	0.635593	0.757997	IFIH1, DHX30, SMARCA2	472	110	19113	1.10437	1	1	100
INTERPRO	IPR014021:Helicase, superfamily 1 and 2, ATP-binding	3	0.635593	0.787931	IFIH1, DHX30, SMARCA2	450	107	16659	1.03794	1	0.999997	100
INTERPRO	IPR001650:DNA/RNA helicase, C-terminal	3	0.635593	0.787931	IFIH1, DHX30, SMARCA2	450	107	16659	1.03794	1	0.999997	100
INTERPRO	IPR014001:DEAD-like helicase, N-terminal	3	0.635593	0.796452	IFIH1, DHX30, SMARCA2	450	109	16659	1.0189	1	0.999998	100
SMART	SM00490:HELICc	3	0.635593	0.822112	IFIH1, DHX30, SMARCA2	267	106	9079	0.96237	1	0.999627	100
SMART	SM00487:DEXDc	3	0.635593	0.833911	IFIH1, DHX30, SMARCA2	267	109	9079	0.935883	1	0.999604	100
Annotation Cluster 152	Enrichment Score: 0.11479896543543748
Category	Term	Count	%	PValue	Genes	List Total	Pop Hits	Pop Total	Fold Enrichment	Bonferroni	Benjamini	FDR
GOTERM_MF_FAT	GO:0005096~GTPase activator activity	7	1.48305	0.576932	RAP1GDS1, CHN1, ARHGAP8, RASA3, RGS14, ARHGEF11, THY1	362	220	12983	1.14115	1	0.991616	99.9997
GOTERM_MF_FAT	GO:0030695~GTPase regulator activity	9	1.90678	0.878668	GBF1, PSD, RAP1GDS1, CHN1, ARHGAP8, RASA3, RGS14, ARHGEF11, THY1	362	404	12983	0.798965	1	0.999886	100
GOTERM_MF_FAT	GO:0060589~nucleoside-triphosphatase regulator activity	9	1.90678	0.892594	GBF1, PSD, RAP1GDS1, CHN1, ARHGAP8, RASA3, RGS14, ARHGEF11, THY1	362	413	12983	0.781554	1	0.999924	100
Annotation Cluster 153	Enrichment Score: 0.1106975752479629
Category	Term	Count	%	PValue	Genes	List Total	Pop Hits	Pop Total	Fold Enrichment	Bonferroni	Benjamini	FDR
UP_SEQ_FEATURE	nucleotide phosphate-binding region:GTP	8	1.69492	0.593314	GBP7, TUBB2B, ATL1, RHOC, RAB26, GEM, EEFSEC, RAB40B	472	295	19113	1.09813	1	0.999991	100
SP_PIR_KEYWORDS	gtp-binding	8	1.69492	0.698632	GBP7, TUBB2B, ATL1, RHOC, RAB26, GEM, EEFSEC, RAB40B	472	329	19235	0.990933	1	0.96004	100
GOTERM_MF_FAT	GO:0003924~GTPase activity	6	1.27119	0.702553	GBP7, TUBB2B, ATL1, RHOC, GEM, EEFSEC	362	211	12983	1.01985	1	0.997714	100
GOTERM_MF_FAT	GO:0005525~GTP binding	8	1.69492	0.896801	GBP7, TUBB2B, ATL1, RHOC, RAB26, GEM, EEFSEC, RAB40B	362	372	12983	0.771283	1	0.999931	100
GOTERM_MF_FAT	GO:0032561~guanyl ribonucleotide binding	8	1.69492	0.910864	GBP7, TUBB2B, ATL1, RHOC, RAB26, GEM, EEFSEC, RAB40B	362	382	12983	0.751092	1	0.999955	100
GOTERM_MF_FAT	GO:0019001~guanyl nucleotide binding	8	1.69492	0.910864	GBP7, TUBB2B, ATL1, RHOC, RAB26, GEM, EEFSEC, RAB40B	362	382	12983	0.751092	1	0.999955	100
Annotation Cluster 154	Enrichment Score: 0.10708479738055705
Category	Term	Count	%	PValue	Genes	List Total	Pop Hits	Pop Total	Fold Enrichment	Bonferroni	Benjamini	FDR
GOTERM_BP_FAT	GO:0043065~positive regulation of apoptosis	11	2.33051	0.775151	VDR, MUC2, APP, CDKN1B, PTPRF, FASTK, RXRA, MAL, FEM1B, ADIPOQ, ARHGEF11	382	430	13528	0.90593	1	0.998543	100
GOTERM_BP_FAT	GO:0043068~positive regulation of programmed cell death	11	2.33051	0.782317	VDR, MUC2, APP, CDKN1B, PTPRF, FASTK, RXRA, MAL, FEM1B, ADIPOQ, ARHGEF11	382	433	13528	0.899653	1	0.998683	100
GOTERM_BP_FAT	GO:0010942~positive regulation of cell death	11	2.33051	0.787003	VDR, MUC2, APP, CDKN1B, PTPRF, FASTK, RXRA, MAL, FEM1B, ADIPOQ, ARHGEF11	382	435	13528	0.895517	1	0.99877	100
Annotation Cluster 155	Enrichment Score: 0.10490976583328872
Category	Term	Count	%	PValue	Genes	List Total	Pop Hits	Pop Total	Fold Enrichment	Bonferroni	Benjamini	FDR
GOTERM_BP_FAT	GO:0000187~activation of MAPK activity	3	0.635593	0.676504	MAPK8IP3, LPAR1, FGF2	382	82	13528	1.29562	1	0.994914	100
GOTERM_BP_FAT	GO:0043406~positive regulation of MAP kinase activity	3	0.635593	0.786483	MAPK8IP3, LPAR1, FGF2	382	102	13528	1.04158	1	0.998773	100
GOTERM_BP_FAT	GO:0043405~regulation of MAP kinase activity	3	0.635593	0.910565	MAPK8IP3, LPAR1, FGF2	382	141	13528	0.753481	1	0.999943	100
Annotation Cluster 156	Enrichment Score: 0.10297781657257923
Category	Term	Count	%	PValue	Genes	List Total	Pop Hits	Pop Total	Fold Enrichment	Bonferroni	Benjamini	FDR
GOTERM_BP_FAT	GO:0006606~protein import into nucleus	3	0.635593	0.701661	NCKIPSD, FGF2, RERE	382	86	13528	1.23536	1	0.996256	100
GOTERM_BP_FAT	GO:0051170~nuclear import	3	0.635593	0.713619	NCKIPSD, FGF2, RERE	382	88	13528	1.20728	1	0.996706	100
GOTERM_BP_FAT	GO:0034504~protein localization in nucleus	3	0.635593	0.747103	NCKIPSD, FGF2, RERE	382	94	13528	1.13022	1	0.997792	100
GOTERM_BP_FAT	GO:0017038~protein import	3	0.635593	0.887526	NCKIPSD, FGF2, RERE	382	131	13528	0.810999	1	0.999876	100
GOTERM_BP_FAT	GO:0033365~protein localization in organelle	3	0.635593	0.920355	NCKIPSD, FGF2, RERE	382	146	13528	0.727677	1	0.999963	100
Annotation Cluster 157	Enrichment Score: 0.08010305770652677
Category	Term	Count	%	PValue	Genes	List Total	Pop Hits	Pop Total	Fold Enrichment	Bonferroni	Benjamini	FDR
GOTERM_MF_FAT	GO:0042626~ATPase activity, coupled to transmembrane movement of substances	3	0.635593	0.810814	ATP2A2, ABCC3, ATP1A3	362	109	12983	0.9871	1	0.999503	100
GOTERM_MF_FAT	GO:0043492~ATPase activity, coupled to movement of substances	3	0.635593	0.814828	ATP2A2, ABCC3, ATP1A3	362	110	12983	0.978127	1	0.999525	100
GOTERM_MF_FAT	GO:0016820~hydrolase activity, acting on acid anhydrides, catalyzing transmembrane movement of substances	3	0.635593	0.818766	ATP2A2, ABCC3, ATP1A3	362	111	12983	0.969315	1	0.999546	100
GOTERM_MF_FAT	GO:0015405~P-P-bond-hydrolysis-driven transmembrane transporter activity	3	0.635593	0.857371	ATP2A2, ABCC3, ATP1A3	362	122	12983	0.881917	1	0.999806	100
GOTERM_MF_FAT	GO:0015399~primary active transmembrane transporter activity	3	0.635593	0.857371	ATP2A2, ABCC3, ATP1A3	362	122	12983	0.881917	1	0.999806	100
Annotation Cluster 158	Enrichment Score: 0.06908062883461095
Category	Term	Count	%	PValue	Genes	List Total	Pop Hits	Pop Total	Fold Enrichment	Bonferroni	Benjamini	FDR
GOTERM_MF_FAT	GO:0004867~serine-type endopeptidase inhibitor activity	3	0.635593	0.729852	APP, WFDC1, FURIN	362	92	12983	1.1695	1	0.998291	100
GOTERM_MF_FAT	GO:0004866~endopeptidase inhibitor activity	3	0.635593	0.914941	APP, WFDC1, FURIN	362	145	12983	0.742027	1	0.999961	100
GOTERM_MF_FAT	GO:0030414~peptidase inhibitor activity	3	0.635593	0.929245	APP, WFDC1, FURIN	362	153	12983	0.703228	1	0.999976	100
Annotation Cluster 159	Enrichment Score: 0.060396083169925445
Category	Term	Count	%	PValue	Genes	List Total	Pop Hits	Pop Total	Fold Enrichment	Bonferroni	Benjamini	FDR
GOTERM_BP_FAT	GO:0008654~phospholipid biosynthetic process	3	0.635593	0.786483	CRLS1, PIGS, GPAT2	382	102	13528	1.04158	1	0.998773	100
GOTERM_BP_FAT	GO:0006644~phospholipid metabolic process	4	0.847458	0.906769	SERINC2, CRLS1, PIGS, GPAT2	382	190	13528	0.74555	1	0.999934	100
GOTERM_BP_FAT	GO:0019637~organophosphate metabolic process	4	0.847458	0.923902	SERINC2, CRLS1, PIGS, GPAT2	382	200	13528	0.708272	1	0.999967	100
Annotation Cluster 160	Enrichment Score: 0.05763767469017291
Category	Term	Count	%	PValue	Genes	List Total	Pop Hits	Pop Total	Fold Enrichment	Bonferroni	Benjamini	FDR
SP_PIR_KEYWORDS	serine/threonine-protein kinase	8	1.69492	0.827632	ROCK1, LIMK1, FASTK, TAOK3, GRK6, NEK8, ADRBK1, SIK1	472	381	19235	0.855688	1	0.986557	100
INTERPRO	IPR002290:Serine/threonine protein kinase	6	1.27119	0.831097	ROCK1, TAOK3, GRK6, NEK8, ADRBK1, SIK1	450	259	16659	0.857606	1	0.999999	100
SMART	SM00220:S_TKc	6	1.27119	0.881514	ROCK1, TAOK3, GRK6, NEK8, ADRBK1, SIK1	267	259	9079	0.787732	1	0.999888	100
INTERPRO	IPR008271:Serine/threonine protein kinase, active site	7	1.48305	0.918602	ROCK1, LIMK1, TAOK3, GRK6, NEK8, ADRBK1, SIK1	450	354	16659	0.732034	1	1	100
INTERPRO	IPR017442:Serine/threonine protein kinase-related	7	1.48305	0.924625	ROCK1, LIMK1, TAOK3, GRK6, NEK8, ADRBK1, SIK1	450	359	16659	0.721838	1	1	100
Annotation Cluster 161	Enrichment Score: 0.05136891190221629
Category	Term	Count	%	PValue	Genes	List Total	Pop Hits	Pop Total	Fold Enrichment	Bonferroni	Benjamini	FDR
SP_PIR_KEYWORDS	Protease	11	2.33051	0.750886	APP, ACE, PSMA4, RNPEPL1, TYSND1, UCHL1, ADAM33, RELN, FURIN, ADAMTS5, USP31	472	484	19235	0.926185	1	0.972742	100
GOTERM_MF_FAT	GO:0008233~peptidase activity	11	2.33051	0.961181	APP, ACE, PSMA4, RNPEPL1, TYSND1, UCHL1, ADAM33, RELN, FURIN, ADAMTS5, USP31	362	574	12983	0.687301	1	0.999997	100
GOTERM_MF_FAT	GO:0070011~peptidase activity, acting on L-amino acid peptides	10	2.11864	0.971659	ACE, PSMA4, RNPEPL1, TYSND1, UCHL1, ADAM33, RELN, FURIN, ADAMTS5, USP31	362	549	12983	0.653272	1	0.999999	100
Annotation Cluster 162	Enrichment Score: 0.04562515657317392
Category	Term	Count	%	PValue	Genes	List Total	Pop Hits	Pop Total	Fold Enrichment	Bonferroni	Benjamini	FDR
SP_PIR_KEYWORDS	guanine-nucleotide releasing factor	3	0.635593	0.799888	GBF1, PSD, ARHGEF11	472	121	19235	1.01038	1	0.981033	100
GOTERM_MF_FAT	GO:0005085~guanyl-nucleotide exchange factor activity	3	0.635593	0.92759	GBF1, PSD, ARHGEF11	362	152	12983	0.707855	1	0.999975	100
GOTERM_MF_FAT	GO:0005083~small GTPase regulator activity	4	0.847458	0.98342	GBF1, PSD, ARHGEF11, THY1	362	274	12983	0.523571	1	1	100
Annotation Cluster 163	Enrichment Score: 0.04494951301731578
Category	Term	Count	%	PValue	Genes	List Total	Pop Hits	Pop Total	Fold Enrichment	Bonferroni	Benjamini	FDR
GOTERM_BP_FAT	GO:0034613~cellular protein localization	9	1.90678	0.89719	COPA, SEC24B, NAGPA, LTBP2, AP3B2, NCKIPSD, FGF2, FLNA, RERE	382	411	13528	0.775481	1	0.999908	100
GOTERM_BP_FAT	GO:0070727~cellular macromolecule localization	9	1.90678	0.901418	COPA, SEC24B, NAGPA, LTBP2, AP3B2, NCKIPSD, FGF2, FLNA, RERE	382	414	13528	0.769861	1	0.99992	100
GOTERM_BP_FAT	GO:0006886~intracellular protein transport	8	1.69492	0.906444	COPA, SEC24B, NAGPA, LTBP2, AP3B2, NCKIPSD, FGF2, RERE	382	374	13528	0.75751	1	0.999934	100
Annotation Cluster 164	Enrichment Score: 0.03496332541152726
Category	Term	Count	%	PValue	Genes	List Total	Pop Hits	Pop Total	Fold Enrichment	Bonferroni	Benjamini	FDR
SP_PIR_KEYWORDS	Serine protease	3	0.635593	0.849433	TYSND1, RELN, FURIN	472	136	19235	0.898944	1	0.989348	100
GOTERM_MF_FAT	GO:0008236~serine-type peptidase activity	3	0.635593	0.960676	TYSND1, RELN, FURIN	362	178	12983	0.60446	1	0.999997	100
GOTERM_MF_FAT	GO:0017171~serine hydrolase activity	3	0.635593	0.962507	TYSND1, RELN, FURIN	362	180	12983	0.597744	1	0.999997	100
Annotation Cluster 165	Enrichment Score: 0.03312201445655449
Category	Term	Count	%	PValue	Genes	List Total	Pop Hits	Pop Total	Fold Enrichment	Bonferroni	Benjamini	FDR
SP_PIR_KEYWORDS	sh3 domain	4	0.847458	0.891124	CASKIN2, MIA3, FCHSD2, NCKIPSD	472	210	19235	0.776231	1	0.99468	100
INTERPRO	IPR001452:Src homology-3 domain	4	0.847458	0.929336	CASKIN2, MIA3, FCHSD2, NCKIPSD	450	213	16659	0.695211	1	1	100
UP_SEQ_FEATURE	domain:SH3	3	0.635593	0.934765	CASKIN2, MIA3, NCKIPSD	472	177	19113	0.686333	1	1	100
SMART	SM00326:SH3	4	0.847458	0.952135	CASKIN2, MIA3, FCHSD2, NCKIPSD	267	213	9079	0.638568	1	0.999996	100
Annotation Cluster 166	Enrichment Score: 0.02584759116269668
Category	Term	Count	%	PValue	Genes	List Total	Pop Hits	Pop Total	Fold Enrichment	Bonferroni	Benjamini	FDR
GOTERM_MF_FAT	GO:0016881~acid-amino acid ligase activity	4	0.847458	0.921486	RNF217, UBE2F, FEM1B, GCLM	362	201	12983	0.713724	1	0.999968	100
GOTERM_MF_FAT	GO:0019787~small conjugating protein ligase activity	3	0.635593	0.947757	RNF217, UBE2F, FEM1B	362	166	12983	0.648156	1	0.999992	100
GOTERM_MF_FAT	GO:0016879~ligase activity, forming carbon-nitrogen bonds	4	0.847458	0.957792	RNF217, UBE2F, FEM1B, GCLM	362	231	12983	0.621033	1	0.999997	100
Annotation Cluster 167	Enrichment Score: 0.023974765923946935
Category	Term	Count	%	PValue	Genes	List Total	Pop Hits	Pop Total	Fold Enrichment	Bonferroni	Benjamini	FDR
SP_PIR_KEYWORDS	mrna splicing	4	0.847458	0.889243	SF3B14, PRPF8, THOC5, LUC7L3	472	209	19235	0.779945	1	0.994609	100
SP_PIR_KEYWORDS	mrna processing	4	0.847458	0.955386	SF3B14, PRPF8, THOC5, LUC7L3	472	260	19235	0.626956	1	0.999219	100
GOTERM_BP_FAT	GO:0008380~RNA splicing	3	0.635593	0.997417	SF3B14, PRPF8, LUC7L3	382	284	13528	0.374087	1	1	100
Annotation Cluster 168	Enrichment Score: 0.0074065522933116825
Category	Term	Count	%	PValue	Genes	List Total	Pop Hits	Pop Total	Fold Enrichment	Bonferroni	Benjamini	FDR
UP_SEQ_FEATURE	zinc finger region:C2H2-type 1	9	1.90678	0.959167	ZFP91, OSR2, PRDM9, IKZF1, GLIS2, ZNF414, ZFHX3, KLF1, HIC1	472	542	19113	0.672404	1	1	100
UP_SEQ_FEATURE	zinc finger region:C2H2-type 3	10	2.11864	0.971875	ZFP91, ZNF341, OSR2, PRDM9, IKZF1, GLIS2, ZNF414, ZFHX3, KLF1, HIC1	472	622	19113	0.651023	1	1	100
INTERPRO	IPR015880:Zinc finger, C2H2-like	13	2.75424	0.991905	IKZF1, GLIS2, AKAP8L, HIC1, ZFP91, ZNF341, BRPF1, OSR2, ZNF703, PRDM9, ZNF414, KLF1, ZFHX3	450	797	16659	0.603839	1	1	100
INTERPRO	IPR007087:Zinc finger, C2H2-type	12	2.54237	0.995438	ZFP91, BRPF1, ZNF341, OSR2, PRDM9, ZNF703, IKZF1, GLIS2, ZNF414, ZFHX3, KLF1, HIC1	450	784	16659	0.566633	1	1	100
SMART	SM00355:ZnF_C2H2	13	2.75424	0.997651	IKZF1, GLIS2, AKAP8L, HIC1, ZFP91, ZNF341, BRPF1, OSR2, ZNF703, PRDM9, ZNF414, KLF1, ZFHX3	267	797	9079	0.554641	1	1	100
Annotation Cluster 169	Enrichment Score: 0.0060294624141620365
Category	Term	Count	%	PValue	Genes	List Total	Pop Hits	Pop Total	Fold Enrichment	Bonferroni	Benjamini	FDR
UP_SEQ_FEATURE	zinc finger region:C2H2-type 3	10	2.11864	0.971875	ZFP91, ZNF341, OSR2, PRDM9, IKZF1, GLIS2, ZNF414, ZFHX3, KLF1, HIC1	472	622	19113	0.651023	1	1	100
UP_SEQ_FEATURE	zinc finger region:C2H2-type 4	8	1.69492	0.988877	ZFP91, ZNF341, OSR2, PRDM9, IKZF1, GLIS2, ZFHX3, HIC1	472	575	19113	0.56339	1	1	100
INTERPRO	IPR013087:Zinc finger, C2H2-type/integrase, DNA-binding	8	1.69492	0.998065	ZNF341, OSR2, PRDM9, IKZF1, GLIS2, ZFHX3, KLF1, HIC1	450	621	16659	0.476908	1	1	100
Annotation Cluster 170	Enrichment Score: 0.004658243118281534
Category	Term	Count	%	PValue	Genes	List Total	Pop Hits	Pop Total	Fold Enrichment	Bonferroni	Benjamini	FDR
GOTERM_BP_FAT	GO:0000280~nuclear division	3	0.635593	0.986759	FZR1, TUBB2B, RGS14	382	220	13528	0.482913	1	1	100
GOTERM_BP_FAT	GO:0007067~mitosis	3	0.635593	0.986759	FZR1, TUBB2B, RGS14	382	220	13528	0.482913	1	1	100
GOTERM_BP_FAT	GO:0000087~M phase of mitotic cell cycle	3	0.635593	0.988023	FZR1, TUBB2B, RGS14	382	224	13528	0.474289	1	1	100
GOTERM_BP_FAT	GO:0048285~organelle fission	3	0.635593	0.989438	FZR1, TUBB2B, RGS14	382	229	13528	0.463934	1	1	100
GOTERM_BP_FAT	GO:0000279~M phase	4	0.847458	0.995706	FZR1, PRDM9, TUBB2B, RGS14	382	329	13528	0.430561	1	1	100
Annotation Cluster 171	Enrichment Score: 2.666469903723356E-4
Category	Term	Count	%	PValue	Genes	List Total	Pop Hits	Pop Total	Fold Enrichment	Bonferroni	Benjamini	FDR
GOTERM_BP_FAT	GO:0007283~spermatogenesis	3	0.635593	0.99862	CCNI, CLDN11, KLHL10	382	308	13528	0.344938	1	1	100
GOTERM_BP_FAT	GO:0048232~male gamete generation	3	0.635593	0.99862	CCNI, CLDN11, KLHL10	382	308	13528	0.344938	1	1	100
GOTERM_BP_FAT	GO:0007276~gamete generation	3	0.635593	0.999864	CCNI, CLDN11, KLHL10	382	395	13528	0.268964	1	1	100
GOTERM_BP_FAT	GO:0032504~multicellular organism reproduction	4	0.847458	0.999914	CCNI, PPP1R1B, CLDN11, KLHL10	382	487	13528	0.290872	1	1	100
GOTERM_BP_FAT	GO:0048609~reproductive process in a multicellular organism	4	0.847458	0.999914	CCNI, PPP1R1B, CLDN11, KLHL10	382	487	13528	0.290872	1	1	100
Annotation Cluster 172	Enrichment Score: 1.4498875838043323E-7
Category	Term	Count	%	PValue	Genes	List Total	Pop Hits	Pop Total	Fold Enrichment	Bonferroni	Benjamini	FDR
INTERPRO	IPR017452:GPCR, rhodopsin-like superfamily	4	0.847458	1	TACR2, GNRHR, LPAR1, GPR20	450	726	16659	0.203967	1	1	100
INTERPRO	IPR000276:7TM GPCR, rhodopsin-like	4	0.847458	1	TACR2, GNRHR, LPAR1, GPR20	450	727	16659	0.203686	1	1	100
PIR_SUPERFAMILY	PIRSF800006:rhodopsin-like G protein-coupled receptors	4	0.847458	1	TACR2, GNRHR, LPAR1, GPR20	211	686	7396	0.204386	1	1	100

## Sheet: A14-WA14_DOWN
Annotation Cluster 1	Enrichment Score: 2.4910511090103338
Category	Term	Count	%	PValue	Genes	List Total	Pop Hits	Pop Total	Fold Enrichment	Bonferroni	Benjamini	FDR
GOTERM_BP_FAT	GO:0051173~positive regulation of nitrogen compound metabolic process	16	10.3226	0.000566098	MMS19, HMGB2, TFEB, NFKBIA, AFF1, PROX1, ATXN1, P2RX4, ASCL1, DNA2, CD80, THRAP3, NCOA6, USP22, RUNX1, DDAH1	121	644	13528	2.77768	0.501955	0.294277	0.914153
GOTERM_BP_FAT	GO:0031328~positive regulation of cellular biosynthetic process	16	10.3226	0.0010631	MMS19, HMGB2, TFEB, NFKBIA, AFF1, PROX1, ATXN1, P2RX4, ASCL1, DNA2, CD80, THRAP3, NCOA6, USP22, RUNX1, DDAH1	121	685	13528	2.61143	0.730011	0.353678	1.71026
GOTERM_BP_FAT	GO:0009891~positive regulation of biosynthetic process	16	10.3226	0.0012291	MMS19, HMGB2, TFEB, NFKBIA, AFF1, PROX1, ATXN1, P2RX4, ASCL1, DNA2, CD80, THRAP3, NCOA6, USP22, RUNX1, DDAH1	121	695	13528	2.57385	0.779961	0.315103	1.97481
GOTERM_BP_FAT	GO:0045935~positive regulation of nucleobase, nucleoside, nucleotide and nucleic acid metabolic process	14	9.03226	0.00355681	MMS19, HMGB2, TFEB, NFKBIA, AFF1, PROX1, ATXN1, ASCL1, DNA2, CD80, THRAP3, NCOA6, USP22, RUNX1	121	624	13528	2.50837	0.987553	0.518592	5.61492
GOTERM_BP_FAT	GO:0010604~positive regulation of macromolecule metabolic process	17	10.9677	0.00368068	MMS19, HMGB2, TFEB, NFKBIA, NDFIP2, AFF1, PROX1, ATXN1, ASCL1, DNA2, ECE1, CD80, THRAP3, NCOA6, PSMD3, USP22, RUNX1	121	857	13528	2.21777	0.989319	0.477154	5.80502
GOTERM_BP_FAT	GO:0045941~positive regulation of transcription	13	8.3871	0.0042969	MMS19, HMGB2, TFEB, NFKBIA, AFF1, PROX1, ATXN1, ASCL1, CD80, THRAP3, NCOA6, USP22, RUNX1	121	564	13528	2.57699	0.995013	0.445111	6.74544
GOTERM_BP_FAT	GO:0010557~positive regulation of macromolecule biosynthetic process	14	9.03226	0.00526882	MMS19, HMGB2, TFEB, NFKBIA, AFF1, PROX1, ATXN1, ASCL1, DNA2, CD80, THRAP3, NCOA6, USP22, RUNX1	121	654	13528	2.39331	0.998501	0.478114	8.2108
GOTERM_BP_FAT	GO:0010628~positive regulation of gene expression	13	8.3871	0.00542735	MMS19, HMGB2, TFEB, NFKBIA, AFF1, PROX1, ATXN1, ASCL1, CD80, THRAP3, NCOA6, USP22, RUNX1	121	581	13528	2.50159	0.998768	0.456118	8.44776
GOTERM_BP_FAT	GO:0045893~positive regulation of transcription, DNA-dependent	11	7.09677	0.00988743	ATXN1, MMS19, ASCL1, HMGB2, NCOA6, THRAP3, TFEB, NFKBIA, AFF1, RUNX1, PROX1	121	477	13528	2.57824	0.999995	0.639165	14.8838
GOTERM_BP_FAT	GO:0051254~positive regulation of RNA metabolic process	11	7.09677	0.010445	ATXN1, MMS19, ASCL1, HMGB2, NCOA6, THRAP3, TFEB, NFKBIA, AFF1, RUNX1, PROX1	121	481	13528	2.55679	0.999998	0.630004	15.6578
Annotation Cluster 2	Enrichment Score: 1.9978502042934996
Category	Term	Count	%	PValue	Genes	List Total	Pop Hits	Pop Total	Fold Enrichment	Bonferroni	Benjamini	FDR
GOTERM_BP_FAT	GO:0002009~morphogenesis of an epithelium	6	3.87097	0.0020315	NOTCH2, PGP, SHROOM3, LAMA5, TGIF1, PROX1	121	101	13528	6.64168	0.918187	0.393872	3.24424
GOTERM_BP_FAT	GO:0060429~epithelium development	8	5.16129	0.00409148	COL18A1, NOTCH2, PGP, SHROOM3, LAMA5, TGIF1, VEZF1, PROX1	121	227	13528	3.94015	0.993571	0.467871	6.43294
GOTERM_BP_FAT	GO:0048729~tissue morphogenesis	6	3.87097	0.0220492	NOTCH2, PGP, SHROOM3, LAMA5, TGIF1, PROX1	121	180	13528	3.72672	1	0.696786	30.3436
GOTERM_BP_FAT	GO:0048598~embryonic morphogenesis	7	4.51613	0.0556556	NOTCH2, PGP, ECE1, SHROOM3, LAMA5, TGIF1, PROX1	121	307	13528	2.54922	1	0.805895	60.4938
Annotation Cluster 3	Enrichment Score: 1.5952671655838224
Category	Term	Count	%	PValue	Genes	List Total	Pop Hits	Pop Total	Fold Enrichment	Bonferroni	Benjamini	FDR
GOTERM_BP_FAT	GO:0043632~modification-dependent macromolecule catabolic process	12	7.74194	0.0130062	USP28, SENP1, SOCS2, FBXL20, BUB1B, PSMD3, TRAF7, CBLL1, USP22, CISH, ZER1, CDCA3	121	574	13528	2.33732	1	0.683717	19.1292
GOTERM_BP_FAT	GO:0019941~modification-dependent protein catabolic process	12	7.74194	0.0130062	USP28, SENP1, SOCS2, FBXL20, BUB1B, PSMD3, TRAF7, CBLL1, USP22, CISH, ZER1, CDCA3	121	574	13528	2.33732	1	0.683717	19.1292
GOTERM_BP_FAT	GO:0051603~proteolysis involved in cellular protein catabolic process	12	7.74194	0.0175482	USP28, SENP1, SOCS2, FBXL20, BUB1B, PSMD3, TRAF7, CBLL1, USP22, CISH, ZER1, CDCA3	121	600	13528	2.23603	1	0.682423	24.9581
GOTERM_BP_FAT	GO:0044257~cellular protein catabolic process	12	7.74194	0.0181404	USP28, SENP1, SOCS2, FBXL20, BUB1B, PSMD3, TRAF7, CBLL1, USP22, CISH, ZER1, CDCA3	121	603	13528	2.22491	1	0.675929	25.6883
SP_PIR_KEYWORDS	ubl conjugation pathway	10	6.45161	0.0215432	USP28, SENP1, SOCS2, FBXL20, TRAF7, CBLL1, USP22, CISH, ZER1, CDCA3	155	509	19235	2.43805	0.987714	0.585157	23.9224
GOTERM_BP_FAT	GO:0030163~protein catabolic process	12	7.74194	0.0222441	USP28, SENP1, SOCS2, FBXL20, BUB1B, PSMD3, TRAF7, CBLL1, USP22, CISH, ZER1, CDCA3	121	622	13528	2.15695	1	0.68457	30.5684
GOTERM_BP_FAT	GO:0044265~cellular macromolecule catabolic process	13	8.3871	0.0272191	SOCS2, FBXL20, CBLL1, CISH, DNA2, USP28, SENP1, PSMD3, BUB1B, USP22, TRAF7, ZER1, CDCA3	121	725	13528	2.00472	1	0.702772	36.0813
GOTERM_BP_FAT	GO:0009057~macromolecule catabolic process	13	8.3871	0.0442434	SOCS2, FBXL20, CBLL1, CISH, DNA2, USP28, SENP1, PSMD3, BUB1B, USP22, TRAF7, ZER1, CDCA3	121	781	13528	1.86098	1	0.742996	51.9965
GOTERM_BP_FAT	GO:0006508~proteolysis	14	9.03226	0.141309	PREP, SOCS2, FBXL20, CBLL1, CISH, USP28, ECE1, SENP1, PSMD3, BUB1B, TRAF7, USP22, ZER1, CDCA3	121	1054	13528	1.48503	1	0.920683	91.5479
Annotation Cluster 4	Enrichment Score: 1.4822512106899606
Category	Term	Count	%	PValue	Genes	List Total	Pop Hits	Pop Total	Fold Enrichment	Bonferroni	Benjamini	FDR
GOTERM_CC_FAT	GO:0070013~intracellular organelle lumen	24	15.4839	0.0253639	MMS19, SIVA1, HMGB2, KIF4A, ELL, E2F8, DNAJC10, TFEB, SNRPD1, WEE1, SIRT3, ATXN1, TUT1, DNA2, CFL2, NCOA6, THRAP3, PHF15, SMARCA5, GATAD2A, USP22, DHX30, MRPL32, TSEN15	110	1779	12782	1.56762	0.994839	0.928162	27.6252
GOTERM_CC_FAT	GO:0043233~organelle lumen	24	15.4839	0.0320825	MMS19, SIVA1, HMGB2, KIF4A, ELL, E2F8, DNAJC10, TFEB, SNRPD1, WEE1, SIRT3, ATXN1, TUT1, DNA2, CFL2, NCOA6, THRAP3, PHF15, SMARCA5, GATAD2A, USP22, DHX30, MRPL32, TSEN15	110	1820	12782	1.53231	0.99875	0.892282	33.6592
GOTERM_CC_FAT	GO:0031981~nuclear lumen	20	12.9032	0.0370679	MMS19, SIVA1, HMGB2, KIF4A, ELL, E2F8, TFEB, SNRPD1, WEE1, ATXN1, TUT1, DNA2, CFL2, NCOA6, THRAP3, PHF15, SMARCA5, GATAD2A, USP22, TSEN15	110	1450	12782	1.60276	0.999566	0.787469	37.8334
GOTERM_CC_FAT	GO:0031974~membrane-enclosed lumen	24	15.4839	0.0390403	MMS19, SIVA1, HMGB2, KIF4A, ELL, E2F8, DNAJC10, TFEB, SNRPD1, WEE1, SIRT3, ATXN1, TUT1, DNA2, CFL2, NCOA6, THRAP3, PHF15, SMARCA5, GATAD2A, USP22, DHX30, MRPL32, TSEN15	110	1856	12782	1.50259	0.999715	0.743497	39.417
Annotation Cluster 5	Enrichment Score: 1.4700950691484114
Category	Term	Count	%	PValue	Genes	List Total	Pop Hits	Pop Total	Fold Enrichment	Bonferroni	Benjamini	FDR
GOTERM_BP_FAT	GO:0045446~endothelial cell differentiation	4	2.58065	0.000350371	COL18A1, LAMA5, VEZF1, PROX1	121	16	13528	27.9504	0.35039	0.35039	0.566719
GOTERM_BP_FAT	GO:0048514~blood vessel morphogenesis	5	3.22581	0.118137	COL18A1, LAMA5, TIPARP, VEZF1, PROX1	121	211	13528	2.64933	1	0.904138	86.9829
GOTERM_BP_FAT	GO:0001568~blood vessel development	5	3.22581	0.173196	COL18A1, LAMA5, TIPARP, VEZF1, PROX1	121	245	13528	2.28167	1	0.934279	95.4245
GOTERM_BP_FAT	GO:0001944~vasculature development	5	3.22581	0.183725	COL18A1, LAMA5, TIPARP, VEZF1, PROX1	121	251	13528	2.22712	1	0.93192	96.2832
Annotation Cluster 6	Enrichment Score: 1.0108400445394399
Category	Term	Count	%	PValue	Genes	List Total	Pop Hits	Pop Total	Fold Enrichment	Bonferroni	Benjamini	FDR
GOTERM_BP_FAT	GO:0043193~positive regulation of gene-specific transcription	4	2.58065	0.0421462	HMGB2, TFEB, NFKBIA, PROX1	121	87	13528	5.14031	1	0.734244	50.2594
GOTERM_BP_FAT	GO:0010552~positive regulation of specific transcription from RNA polymerase II promoter	3	1.93548	0.0909111	HMGB2, TFEB, NFKBIA	121	57	13528	5.8843	1	0.890712	78.6854
GOTERM_BP_FAT	GO:0032583~regulation of gene-specific transcription	4	2.58065	0.116397	HMGB2, TFEB, NFKBIA, PROX1	121	134	13528	3.33736	1	0.907467	86.5599
GOTERM_BP_FAT	GO:0010551~regulation of specific transcription from RNA polymerase II promoter	3	1.93548	0.20292	HMGB2, TFEB, NFKBIA	121	94	13528	3.56814	1	0.9404	97.4732
Annotation Cluster 7	Enrichment Score: 0.9455337155185577
Category	Term	Count	%	PValue	Genes	List Total	Pop Hits	Pop Total	Fold Enrichment	Bonferroni	Benjamini	FDR
GOTERM_BP_FAT	GO:0031396~regulation of protein ubiquitination	4	2.58065	0.0592645	BUB1B, PSMD3, NDFIP2, ZER1	121	100	13528	4.47207	1	0.818994	62.8724
GOTERM_BP_FAT	GO:0051438~regulation of ubiquitin-protein ligase activity	3	1.93548	0.152194	BUB1B, PSMD3, ZER1	121	78	13528	4.30006	1	0.928604	93.1275
GOTERM_BP_FAT	GO:0051340~regulation of ligase activity	3	1.93548	0.161513	BUB1B, PSMD3, ZER1	121	81	13528	4.1408	1	0.933503	94.2553
Annotation Cluster 8	Enrichment Score: 0.9428334440514575
Category	Term	Count	%	PValue	Genes	List Total	Pop Hits	Pop Total	Fold Enrichment	Bonferroni	Benjamini	FDR
GOTERM_BP_FAT	GO:0016331~morphogenesis of embryonic epithelium	4	2.58065	0.0147404	PGP, SHROOM3, LAMA5, TGIF1	121	58	13528	7.71046	1	0.658812	21.4031
GOTERM_BP_FAT	GO:0060562~epithelial tube morphogenesis	3	1.93548	0.119099	SHROOM3, LAMA5, TGIF1	121	67	13528	5.00604	1	0.902694	87.2112
GOTERM_BP_FAT	GO:0035295~tube development	4	2.58065	0.310006	SHROOM3, LAMA5, TGIF1, PROX1	121	220	13528	2.03276	1	0.971016	99.7566
GOTERM_BP_FAT	GO:0035239~tube morphogenesis	3	1.93548	0.311086	SHROOM3, LAMA5, TGIF1	121	127	13528	2.64098	1	0.969853	99.7627
Annotation Cluster 9	Enrichment Score: 0.9314019031546672
Category	Term	Count	%	PValue	Genes	List Total	Pop Hits	Pop Total	Fold Enrichment	Bonferroni	Benjamini	FDR
GOTERM_BP_FAT	GO:0040012~regulation of locomotion	5	3.22581	0.0913901	COL18A1, BBS2, LAMA5, CBLL1, UNC5C	121	192	13528	2.9115	1	0.887498	78.8668
GOTERM_BP_FAT	GO:0051270~regulation of cell motion	5	3.22581	0.0927173	COL18A1, BBS2, LAMA5, CBLL1, UNC5C	121	193	13528	2.89642	1	0.886707	79.3619
GOTERM_BP_FAT	GO:0030334~regulation of cell migration	4	2.58065	0.189555	COL18A1, LAMA5, CBLL1, UNC5C	121	169	13528	2.64619	1	0.932458	96.6911
Annotation Cluster 10	Enrichment Score: 0.9016106148045344
Category	Term	Count	%	PValue	Genes	List Total	Pop Hits	Pop Total	Fold Enrichment	Bonferroni	Benjamini	FDR
UP_SEQ_FEATURE	repeat:LRR 6	5	3.22581	0.0901338	IGSF10, AMIGO2, RSU1, STK11IP, FBXL20	155	210	19113	2.93594	1	0.99991	75.1548
UP_SEQ_FEATURE	repeat:LRR 3	6	3.87097	0.0946148	IGSF10, AMIGO2, RSU1, STK11IP, FBXL20, ZER1	155	299	19113	2.47444	1	0.999361	76.8989
UP_SEQ_FEATURE	repeat:LRR 1	6	3.87097	0.114798	IGSF10, AMIGO2, RSU1, STK11IP, FBXL20, ZER1	155	318	19113	2.3266	1	0.999671	83.4311
UP_SEQ_FEATURE	repeat:LRR 2	6	3.87097	0.115914	IGSF10, AMIGO2, RSU1, STK11IP, FBXL20, ZER1	155	319	19113	2.3193	1	0.99932	83.7364
UP_SEQ_FEATURE	repeat:LRR 5	5	3.22581	0.116838	IGSF10, AMIGO2, RSU1, STK11IP, FBXL20	155	231	19113	2.66904	1	0.998753	83.9852
SP_PIR_KEYWORDS	leucine-rich repeat	6	3.87097	0.116992	IGSF10, AMIGO2, RSU1, STK11IP, FBXL20, ZER1	155	322	19235	2.31236	1	0.752485	79.0291
UP_SEQ_FEATURE	repeat:LRR 4	5	3.22581	0.146497	IGSF10, AMIGO2, RSU1, STK11IP, FBXL20	155	252	19113	2.44662	1	0.997152	90.3213
INTERPRO	IPR001611:Leucine-rich repeat	4	2.58065	0.269544	IGSF10, AMIGO2, RSU1, STK11IP	142	213	16659	2.20313	1	0.999999	98.5424
Annotation Cluster 11	Enrichment Score: 0.8538218888764544
Category	Term	Count	%	PValue	Genes	List Total	Pop Hits	Pop Total	Fold Enrichment	Bonferroni	Benjamini	FDR
SP_PIR_KEYWORDS	transcription regulation	23	14.8387	0.0860476	ASXL2, MMS19, SATB1, ELL, WDR5, E2F8, TFEB, PROX1, ASCL1, NOTCH2, ZNF341, XBP1, NCOA6, THRAP3, GATAD2A, TGIF1, TRAF7, ZNF414, USP22, RUNX1, VEZF1, FOXD1, KLF3	155	2026	19235	1.4088	1	0.780106	67.6839
SP_PIR_KEYWORDS	Transcription	23	14.8387	0.102647	ASXL2, MMS19, SATB1, ELL, WDR5, E2F8, TFEB, PROX1, ASCL1, NOTCH2, ZNF341, XBP1, NCOA6, THRAP3, GATAD2A, TGIF1, TRAF7, ZNF414, USP22, RUNX1, VEZF1, FOXD1, KLF3	155	2071	19235	1.37819	1	0.723882	74.3265
GOTERM_BP_FAT	GO:0006350~transcription	22	14.1935	0.310778	ASXL2, MMS19, ELL, E2F8, TFEB, PROX1, ASCL1, NOTCH2, ZNF341, XBP1, NCOA6, THRAP3, SMARCA5, GATAD2A, TGIF1, TRAF7, USP22, ZNF414, RUNX1, VEZF1, FOXD1, KLF3	121	2101	13528	1.1707	1	0.97053	99.7609
Annotation Cluster 12	Enrichment Score: 0.8369937159055948
Category	Term	Count	%	PValue	Genes	List Total	Pop Hits	Pop Total	Fold Enrichment	Bonferroni	Benjamini	FDR
GOTERM_BP_FAT	GO:0060041~retina development in camera-type eye	3	1.93548	0.0383827	TGIF1, PROX1, GRK1	121	35	13528	9.583	1	0.718574	46.9932
GOTERM_BP_FAT	GO:0043010~camera-type eye development	3	1.93548	0.245364	TGIF1, PROX1, GRK1	121	107	13528	3.13463	1	0.954689	98.9597
GOTERM_BP_FAT	GO:0001654~eye development	3	1.93548	0.327395	TGIF1, PROX1, GRK1	121	132	13528	2.54095	1	0.972396	99.8391
Annotation Cluster 13	Enrichment Score: 0.8221929599653549
Category	Term	Count	%	PValue	Genes	List Total	Pop Hits	Pop Total	Fold Enrichment	Bonferroni	Benjamini	FDR
GOTERM_BP_FAT	GO:0043433~negative regulation of transcription factor activity	3	1.93548	0.0603369	SIVA1, NFKBIA, PROX1	121	45	13528	7.45344	1	0.817762	63.5529
GOTERM_BP_FAT	GO:0043392~negative regulation of DNA binding	3	1.93548	0.0751178	SIVA1, NFKBIA, PROX1	121	51	13528	6.57657	1	0.859393	71.8168
GOTERM_BP_FAT	GO:0051100~negative regulation of binding	3	1.93548	0.0963754	SIVA1, NFKBIA, PROX1	121	59	13528	5.68483	1	0.887928	80.6708
GOTERM_BP_FAT	GO:0051090~regulation of transcription factor activity	3	1.93548	0.23224	SIVA1, NFKBIA, PROX1	121	103	13528	3.25636	1	0.953538	98.6241
GOTERM_BP_FAT	GO:0051101~regulation of DNA binding	3	1.93548	0.291417	SIVA1, NFKBIA, PROX1	121	121	13528	2.77194	1	0.968181	99.6253
GOTERM_BP_FAT	GO:0051098~regulation of binding	3	1.93548	0.394547	SIVA1, NFKBIA, PROX1	121	153	13528	2.19219	1	0.978433	99.9708
Annotation Cluster 14	Enrichment Score: 0.7981707370884197
Category	Term	Count	%	PValue	Genes	List Total	Pop Hits	Pop Total	Fold Enrichment	Bonferroni	Benjamini	FDR
GOTERM_MF_FAT	GO:0030554~adenyl nucleotide binding	19	12.2581	0.10781	KIF4A, DTYMK, PIK3CD, STRADB, GSG2, WEE1, P2RX4, ANKRD17, DNA2, CCT4, THRAP3, SMARCA5, BUB1B, TLK2, DHX30, RUNX1, PIP4K2A, MTO1, GRK1	110	1577	12983	1.42202	1	0.999133	78.3739
GOTERM_MF_FAT	GO:0005524~ATP binding	18	11.6129	0.110068	KIF4A, DTYMK, PIK3CD, STRADB, GSG2, WEE1, P2RX4, ANKRD17, DNA2, CCT4, THRAP3, SMARCA5, BUB1B, TLK2, DHX30, RUNX1, PIP4K2A, GRK1	110	1477	12983	1.43838	1	0.997535	79.0973
GOTERM_MF_FAT	GO:0001883~purine nucleoside binding	19	12.2581	0.119723	KIF4A, DTYMK, PIK3CD, STRADB, GSG2, WEE1, P2RX4, ANKRD17, DNA2, CCT4, THRAP3, SMARCA5, BUB1B, TLK2, DHX30, RUNX1, PIP4K2A, MTO1, GRK1	110	1601	12983	1.4007	1	0.99274	81.9443
GOTERM_MF_FAT	GO:0032559~adenyl ribonucleotide binding	18	11.6129	0.1204	KIF4A, DTYMK, PIK3CD, STRADB, GSG2, WEE1, P2RX4, ANKRD17, DNA2, CCT4, THRAP3, SMARCA5, BUB1B, TLK2, DHX30, RUNX1, PIP4K2A, GRK1	110	1497	12983	1.41917	1	0.987779	82.13
GOTERM_MF_FAT	GO:0001882~nucleoside binding	19	12.2581	0.125444	KIF4A, DTYMK, PIK3CD, STRADB, GSG2, WEE1, P2RX4, ANKRD17, DNA2, CCT4, THRAP3, SMARCA5, BUB1B, TLK2, DHX30, RUNX1, PIP4K2A, MTO1, GRK1	110	1612	12983	1.39114	1	0.984106	83.4576
GOTERM_MF_FAT	GO:0000166~nucleotide binding	24	15.4839	0.175324	RBPMS2, KIF4A, DTYMK, PIK3CD, STRADB, RAB7L1, GSG2, WEE1, SIRT3, TUT1, P2RX4, ANKRD17, DNA2, CCT4, THRAP3, SMARCA5, BUB1B, TRAF7, TLK2, DHX30, RUNX1, PIP4K2A, MTO1, GRK1	110	2245	12983	1.26176	1	0.981145	92.4795
SP_PIR_KEYWORDS	atp-binding	15	9.67742	0.176222	KIF4A, DTYMK, PIK3CD, STRADB, WEE1, GSG2, DNA2, CCT4, THRAP3, SMARCA5, BUB1B, TLK2, DHX30, PIP4K2A, GRK1	155	1326	19235	1.40381	1	0.858849	91.229
GOTERM_MF_FAT	GO:0017076~purine nucleotide binding	21	13.5484	0.177058	KIF4A, DTYMK, PIK3CD, STRADB, RAB7L1, GSG2, WEE1, P2RX4, ANKRD17, DNA2, CCT4, THRAP3, SMARCA5, BUB1B, TRAF7, TLK2, DHX30, RUNX1, PIP4K2A, MTO1, GRK1	110	1918	12983	1.29227	1	0.976796	92.689
GOTERM_MF_FAT	GO:0032555~purine ribonucleotide binding	20	12.9032	0.19452	KIF4A, DTYMK, PIK3CD, STRADB, RAB7L1, GSG2, WEE1, P2RX4, ANKRD17, DNA2, CCT4, THRAP3, SMARCA5, BUB1B, TRAF7, TLK2, DHX30, RUNX1, PIP4K2A, GRK1	110	1836	12983	1.2857	1	0.970341	94.5179
GOTERM_MF_FAT	GO:0032553~ribonucleotide binding	20	12.9032	0.19452	KIF4A, DTYMK, PIK3CD, STRADB, RAB7L1, GSG2, WEE1, P2RX4, ANKRD17, DNA2, CCT4, THRAP3, SMARCA5, BUB1B, TRAF7, TLK2, DHX30, RUNX1, PIP4K2A, GRK1	110	1836	12983	1.2857	1	0.970341	94.5179
SP_PIR_KEYWORDS	nucleotide-binding	16	10.3226	0.373765	KIF4A, DTYMK, PIK3CD, STRADB, RAB7L1, WEE1, GSG2, DNA2, CCT4, THRAP3, SMARCA5, BUB1B, TLK2, DHX30, PIP4K2A, GRK1	155	1686	19235	1.17767	1	0.905914	99.7193
Annotation Cluster 15	Enrichment Score: 0.7658585381375073
Category	Term	Count	%	PValue	Genes	List Total	Pop Hits	Pop Total	Fold Enrichment	Bonferroni	Benjamini	FDR
SP_PIR_KEYWORDS	protein transport	8	5.16129	0.0953506	COG5, ATG9A, XPO5, NASP, NUP188, NAPB, RAB7L1, COG1	155	485	19235	2.04696	1	0.740621	71.5792
GOTERM_BP_FAT	GO:0008104~protein localization	12	7.74194	0.159013	BBS2, COG5, ATG9A, SHROOM3, XPO5, NASP, NFKBIA, NUP188, NAPB, STRADB, RAB7L1, COG1	121	882	13528	1.52111	1	0.934984	93.9711
GOTERM_BP_FAT	GO:0015031~protein transport	10	6.45161	0.234767	COG5, ATG9A, XPO5, NASP, NFKBIA, NUP188, NAPB, STRADB, RAB7L1, COG1	121	762	13528	1.46721	1	0.951291	98.6957
GOTERM_BP_FAT	GO:0045184~establishment of protein localization	10	6.45161	0.242758	COG5, ATG9A, XPO5, NASP, NFKBIA, NUP188, NAPB, STRADB, RAB7L1, COG1	121	769	13528	1.45386	1	0.954217	98.8999
Annotation Cluster 16	Enrichment Score: 0.7650693081659127
Category	Term	Count	%	PValue	Genes	List Total	Pop Hits	Pop Total	Fold Enrichment	Bonferroni	Benjamini	FDR
KEGG_PATHWAY	hsa04630:Jak-STAT signaling pathway	4	2.58065	0.0836057	PTPN6, SOCS2, PIK3CD, CISH	35	155	5085	3.74931	0.99899	0.899653	60.3816
SMART	SM00252:SH2	3	1.93548	0.192988	PTPN6, SOCS2, CISH	67	111	9079	3.66236	1	1	89.3336
SP_PIR_KEYWORDS	SH2 domain	3	1.93548	0.223089	PTPN6, SOCS2, CISH	155	111	19235	3.35397	1	0.880521	95.7958
INTERPRO	IPR000980:SH2 motif	3	1.93548	0.241812	PTPN6, SOCS2, CISH	142	111	16659	3.17073	1	1	97.5928
Annotation Cluster 17	Enrichment Score: 0.7439865728648091
Category	Term	Count	%	PValue	Genes	List Total	Pop Hits	Pop Total	Fold Enrichment	Bonferroni	Benjamini	FDR
GOTERM_BP_FAT	GO:0006915~apoptosis	9	5.80645	0.165804	SIVA1, PTPN6, ECE1, SLC5A8, BUB1B, NFKBIA, TRAF7, UNC5C, GRK1	121	602	13528	1.67145	1	0.934224	94.714
GOTERM_BP_FAT	GO:0012501~programmed cell death	9	5.80645	0.175385	SIVA1, PTPN6, ECE1, SLC5A8, BUB1B, NFKBIA, TRAF7, UNC5C, GRK1	121	611	13528	1.64683	1	0.934687	95.6171
GOTERM_BP_FAT	GO:0008219~cell death	10	6.45161	0.188065	SIVA1, ATXN1, PTPN6, ECE1, SLC5A8, BUB1B, NFKBIA, TRAF7, UNC5C, GRK1	121	719	13528	1.55496	1	0.932766	96.5911
GOTERM_BP_FAT	GO:0016265~death	10	6.45161	0.193268	SIVA1, ATXN1, PTPN6, ECE1, SLC5A8, BUB1B, NFKBIA, TRAF7, UNC5C, GRK1	121	724	13528	1.54422	1	0.934487	96.9286
Annotation Cluster 18	Enrichment Score: 0.7397418466868121
Category	Term	Count	%	PValue	Genes	List Total	Pop Hits	Pop Total	Fold Enrichment	Bonferroni	Benjamini	FDR
GOTERM_BP_FAT	GO:0042981~regulation of apoptosis	11	7.09677	0.176101	COL18A1, SIVA1, P2RX4, AMIGO2, NOTCH2, PGP, EI24, SOCS2, NFKBIA, TRAF7, STRADB	121	804	13528	1.52962	1	0.931386	95.6784
GOTERM_BP_FAT	GO:0043067~regulation of programmed cell death	11	7.09677	0.183703	COL18A1, SIVA1, P2RX4, AMIGO2, NOTCH2, PGP, EI24, SOCS2, NFKBIA, TRAF7, STRADB	121	812	13528	1.51455	1	0.933856	96.2816
GOTERM_BP_FAT	GO:0010941~regulation of cell death	11	7.09677	0.186593	COL18A1, SIVA1, P2RX4, AMIGO2, NOTCH2, PGP, EI24, SOCS2, NFKBIA, TRAF7, STRADB	121	815	13528	1.50898	1	0.933102	96.4895
Annotation Cluster 19	Enrichment Score: 0.7053341818992008
Category	Term	Count	%	PValue	Genes	List Total	Pop Hits	Pop Total	Fold Enrichment	Bonferroni	Benjamini	FDR
GOTERM_BP_FAT	GO:0051168~nuclear export	3	1.93548	0.0991421	ATXN1, XPO5, STRADB	121	60	13528	5.59008	1	0.886778	81.6085
GOTERM_BP_FAT	GO:0006913~nucleocytoplasmic transport	4	2.58065	0.161061	ATXN1, XPO5, NFKBIA, STRADB	121	156	13528	2.86671	1	0.935204	94.2049
GOTERM_BP_FAT	GO:0051169~nuclear transport	4	2.58065	0.165356	ATXN1, XPO5, NFKBIA, STRADB	121	158	13528	2.83042	1	0.935877	94.6677
GOTERM_BP_FAT	GO:0006605~protein targeting	3	1.93548	0.571473	XPO5, NFKBIA, STRADB	121	215	13528	1.56002	1	0.993985	99.9999
Annotation Cluster 20	Enrichment Score: 0.6740991830057013
Category	Term	Count	%	PValue	Genes	List Total	Pop Hits	Pop Total	Fold Enrichment	Bonferroni	Benjamini	FDR
UP_SEQ_FEATURE	repeat:ANK 5	4	2.58065	0.0894121	NOTCH2, ANKRD17, TANC2, NFKBIA	155	131	19113	3.76518	1	0.999985	74.8627
UP_SEQ_FEATURE	repeat:ANK 4	4	2.58065	0.135366	NOTCH2, ANKRD17, TANC2, NFKBIA	155	158	19113	3.12176	1	0.997867	88.2842
UP_SEQ_FEATURE	repeat:ANK 6	3	1.93548	0.16967	NOTCH2, ANKRD17, TANC2	155	92	19113	4.02097	1	0.996952	93.5496
UP_SEQ_FEATURE	repeat:ANK 3	4	2.58065	0.2042	NOTCH2, ANKRD17, TANC2, NFKBIA	155	194	19113	2.54247	1	0.998402	96.5514
SMART	SM00248:ANK	4	2.58065	0.249488	NOTCH2, ANKRD17, TANC2, NFKBIA	67	238	9079	2.27744	1	0.994688	94.9998
UP_SEQ_FEATURE	repeat:ANK 1	4	2.58065	0.285524	NOTCH2, ANKRD17, TANC2, NFKBIA	155	231	19113	2.13523	1	0.999826	99.2962
UP_SEQ_FEATURE	repeat:ANK 2	4	2.58065	0.290124	NOTCH2, ANKRD17, TANC2, NFKBIA	155	232	19113	2.12603	1	0.999787	99.3601
SP_PIR_KEYWORDS	ank repeat	4	2.58065	0.302266	NOTCH2, ANKRD17, TANC2, NFKBIA	155	240	19235	2.06828	1	0.911384	98.9095
INTERPRO	IPR002110:Ankyrin	4	2.58065	0.327245	NOTCH2, ANKRD17, TANC2, NFKBIA	142	238	16659	1.97171	1	0.999996	99.5186
Annotation Cluster 21	Enrichment Score: 0.6002264001756648
Category	Term	Count	%	PValue	Genes	List Total	Pop Hits	Pop Total	Fold Enrichment	Bonferroni	Benjamini	FDR
GOTERM_BP_FAT	GO:0070647~protein modification by small protein conjugation or removal	4	2.58065	0.169684	SENP1, TRAF7, CBLL1, USP22	121	160	13528	2.79504	1	0.934457	95.099
GOTERM_BP_FAT	GO:0016567~protein ubiquitination	3	1.93548	0.284844	TRAF7, CBLL1, USP22	121	119	13528	2.81853	1	0.966047	99.5648
GOTERM_BP_FAT	GO:0032446~protein modification by small protein conjugation	3	1.93548	0.327395	TRAF7, CBLL1, USP22	121	132	13528	2.54095	1	0.972396	99.8391
Annotation Cluster 22	Enrichment Score: 0.5998301639693814
Category	Term	Count	%	PValue	Genes	List Total	Pop Hits	Pop Total	Fold Enrichment	Bonferroni	Benjamini	FDR
GOTERM_BP_FAT	GO:0042325~regulation of phosphorylation	7	4.51613	0.232949	ATXN1, CD80, TRAF7, STRADB, LPAR1, CISH, GRK1	121	466	13528	1.67942	1	0.952691	98.6446
GOTERM_BP_FAT	GO:0051174~regulation of phosphorus metabolic process	7	4.51613	0.26099	ATXN1, CD80, TRAF7, STRADB, LPAR1, CISH, GRK1	121	485	13528	1.61363	1	0.959626	99.2591
GOTERM_BP_FAT	GO:0019220~regulation of phosphate metabolic process	7	4.51613	0.26099	ATXN1, CD80, TRAF7, STRADB, LPAR1, CISH, GRK1	121	485	13528	1.61363	1	0.959626	99.2591
Annotation Cluster 23	Enrichment Score: 0.598862752201296
Category	Term	Count	%	PValue	Genes	List Total	Pop Hits	Pop Total	Fold Enrichment	Bonferroni	Benjamini	FDR
GOTERM_BP_FAT	GO:0019725~cellular homeostasis	8	5.16129	0.120465	TMX2, ATXN1, KCNMB4, P2RX4, ADM, DNAJC10, LPAR1, SLC9A3R1	121	466	13528	1.91934	1	0.898739	87.5291
GOTERM_BP_FAT	GO:0006873~cellular ion homeostasis	6	3.87097	0.238254	ATXN1, KCNMB4, P2RX4, ADM, LPAR1, SLC9A3R1	121	374	13528	1.79361	1	0.952429	98.7889
GOTERM_BP_FAT	GO:0055082~cellular chemical homeostasis	6	3.87097	0.248172	ATXN1, KCNMB4, P2RX4, ADM, LPAR1, SLC9A3R1	121	380	13528	1.76529	1	0.955284	99.0208
GOTERM_BP_FAT	GO:0050801~ion homeostasis	6	3.87097	0.297459	ATXN1, KCNMB4, P2RX4, ADM, LPAR1, SLC9A3R1	121	409	13528	1.64012	1	0.969096	99.6739
GOTERM_BP_FAT	GO:0048878~chemical homeostasis	6	3.87097	0.478194	ATXN1, KCNMB4, P2RX4, ADM, LPAR1, SLC9A3R1	121	512	13528	1.31018	1	0.98859	99.9974
Annotation Cluster 24	Enrichment Score: 0.5807113806760585
Category	Term	Count	%	PValue	Genes	List Total	Pop Hits	Pop Total	Fold Enrichment	Bonferroni	Benjamini	FDR
SP_PIR_KEYWORDS	trna processing	3	1.93548	0.100595	TRMT5, TSEN15, MTO1	155	67	19235	5.55657	1	0.737768	73.5797
GOTERM_BP_FAT	GO:0008033~tRNA processing	3	1.93548	0.146044	TRMT5, TSEN15, MTO1	121	76	13528	4.41322	1	0.925075	92.2728
GOTERM_BP_FAT	GO:0006399~tRNA metabolic process	3	1.93548	0.281555	TRMT5, TSEN15, MTO1	121	118	13528	2.84241	1	0.965405	99.5312
GOTERM_BP_FAT	GO:0034470~ncRNA processing	3	1.93548	0.496208	TRMT5, TSEN15, MTO1	121	187	13528	1.79361	1	0.989299	99.9985
GOTERM_BP_FAT	GO:0034660~ncRNA metabolic process	3	1.93548	0.608354	TRMT5, TSEN15, MTO1	121	230	13528	1.45828	1	0.995892	100
Annotation Cluster 25	Enrichment Score: 0.5803195164632585
Category	Term	Count	%	PValue	Genes	List Total	Pop Hits	Pop Total	Fold Enrichment	Bonferroni	Benjamini	FDR
INTERPRO	IPR011990:Tetratricopeptide-like helical	4	2.58065	0.14809	TTC14, NASP, TANC2, NAPB	142	157	16659	2.98897	1	1	88.4407
SMART	SM00028:TPR	3	1.93548	0.206236	TTC14, NASP, TANC2	67	116	9079	3.5045	1	0.999782	91.026
INTERPRO	IPR001440:Tetratricopeptide TPR-1	3	1.93548	0.207552	TTC14, NASP, TANC2	142	100	16659	3.51951	1	1	95.6358
INTERPRO	IPR019734:Tetratricopeptide repeat	3	1.93548	0.260621	TTC14, NASP, TANC2	142	117	16659	3.00813	1	1	98.2835
INTERPRO	IPR013026:Tetratricopeptide region	3	1.93548	0.273173	TTC14, NASP, TANC2	142	121	16659	2.90868	1	0.999997	98.6369
UP_SEQ_FEATURE	repeat:TPR 3	3	1.93548	0.305625	TTC14, NASP, TANC2	155	138	19113	2.68065	1	0.999753	99.5379
UP_SEQ_FEATURE	repeat:TPR 2	3	1.93548	0.34399	TTC14, NASP, TANC2	155	151	19113	2.44986	1	0.999817	99.8001
UP_SEQ_FEATURE	repeat:TPR 1	3	1.93548	0.34399	TTC14, NASP, TANC2	155	151	19113	2.44986	1	0.999817	99.8001
SP_PIR_KEYWORDS	tpr repeat	3	1.93548	0.366759	TTC14, NASP, TANC2	155	160	19235	2.32681	1	0.906194	99.6773
Annotation Cluster 26	Enrichment Score: 0.5775031621036276
Category	Term	Count	%	PValue	Genes	List Total	Pop Hits	Pop Total	Fold Enrichment	Bonferroni	Benjamini	FDR
GOTERM_BP_FAT	GO:0010629~negative regulation of gene expression	9	5.80645	0.0793914	ATXN1, SATB1, HMGB2, XPO5, GATAD2A, TGIF1, NDFIP2, PROX1, SIRT3	121	504	13528	1.99646	1	0.869525	73.8562
GOTERM_BP_FAT	GO:0016481~negative regulation of transcription	7	4.51613	0.222874	ATXN1, SATB1, HMGB2, GATAD2A, TGIF1, PROX1, SIRT3	121	459	13528	1.70504	1	0.949441	98.3251
GOTERM_BP_FAT	GO:0045934~negative regulation of nucleobase, nucleoside, nucleotide and nucleic acid metabolic process	7	4.51613	0.302265	ATXN1, SATB1, HMGB2, GATAD2A, TGIF1, PROX1, SIRT3	121	512	13528	1.52854	1	0.969457	99.7083
GOTERM_BP_FAT	GO:0051172~negative regulation of nitrogen compound metabolic process	7	4.51613	0.313177	ATXN1, SATB1, HMGB2, GATAD2A, TGIF1, PROX1, SIRT3	121	519	13528	1.50792	1	0.969908	99.7741
GOTERM_BP_FAT	GO:0010558~negative regulation of macromolecule biosynthetic process	7	4.51613	0.357401	ATXN1, SATB1, HMGB2, GATAD2A, TGIF1, PROX1, SIRT3	121	547	13528	1.43073	1	0.975976	99.9232
GOTERM_BP_FAT	GO:0031327~negative regulation of cellular biosynthetic process	7	4.51613	0.37972	ATXN1, SATB1, HMGB2, GATAD2A, TGIF1, PROX1, SIRT3	121	561	13528	1.39503	1	0.978019	99.9567
GOTERM_BP_FAT	GO:0009890~negative regulation of biosynthetic process	7	4.51613	0.398885	ATXN1, SATB1, HMGB2, GATAD2A, TGIF1, PROX1, SIRT3	121	573	13528	1.36581	1	0.977567	99.974
Annotation Cluster 27	Enrichment Score: 0.5646695261453543
Category	Term	Count	%	PValue	Genes	List Total	Pop Hits	Pop Total	Fold Enrichment	Bonferroni	Benjamini	FDR
SMART	SM00369:LRR_TYP	3	1.93548	0.246483	IGSF10, AMIGO2, RSU1	67	131	9079	3.10322	1	0.998978	94.7868
INTERPRO	IPR001611:Leucine-rich repeat	4	2.58065	0.269544	IGSF10, AMIGO2, RSU1, STK11IP	142	213	16659	2.20313	1	0.999999	98.5424
INTERPRO	IPR003591:Leucine-rich repeat, typical subtype	3	1.93548	0.304492	IGSF10, AMIGO2, RSU1	142	131	16659	2.68665	1	0.999997	99.2466
Annotation Cluster 28	Enrichment Score: 0.551815854633171
Category	Term	Count	%	PValue	Genes	List Total	Pop Hits	Pop Total	Fold Enrichment	Bonferroni	Benjamini	FDR
GOTERM_CC_FAT	GO:0000151~ubiquitin ligase complex	4	2.58065	0.0415456	BUB1B, TRAF7, CBLL1, ZER1	110	90	12782	5.16444	0.999833	0.711393	41.3749
GOTERM_MF_FAT	GO:0004842~ubiquitin-protein ligase activity	3	1.93548	0.350495	TRAF7, CBLL1, ZER1	110	147	12983	2.40872	1	0.986452	99.695
GOTERM_MF_FAT	GO:0019787~small conjugating protein ligase activity	3	1.93548	0.407413	TRAF7, CBLL1, ZER1	110	166	12983	2.13302	1	0.990143	99.911
GOTERM_MF_FAT	GO:0016881~acid-amino acid ligase activity	3	1.93548	0.505433	TRAF7, CBLL1, ZER1	110	201	12983	1.7616	1	0.996737	99.9921
GOTERM_MF_FAT	GO:0016879~ligase activity, forming carbon-nitrogen bonds	3	1.93548	0.580783	TRAF7, CBLL1, ZER1	110	231	12983	1.53282	1	0.997769	99.9991
Annotation Cluster 29	Enrichment Score: 0.5439013773597946
Category	Term	Count	%	PValue	Genes	List Total	Pop Hits	Pop Total	Fold Enrichment	Bonferroni	Benjamini	FDR
GOTERM_BP_FAT	GO:0006916~anti-apoptosis	5	3.22581	0.110793	AMIGO2, NOTCH2, SOCS2, NFKBIA, STRADB	121	206	13528	2.71363	1	0.902846	85.1088
GOTERM_BP_FAT	GO:0043066~negative regulation of apoptosis	5	3.22581	0.384654	AMIGO2, NOTCH2, SOCS2, NFKBIA, STRADB	121	354	13528	1.57912	1	0.978326	99.962
GOTERM_BP_FAT	GO:0043069~negative regulation of programmed cell death	5	3.22581	0.394731	AMIGO2, NOTCH2, SOCS2, NFKBIA, STRADB	121	359	13528	1.55713	1	0.977967	99.9709
GOTERM_BP_FAT	GO:0060548~negative regulation of cell death	5	3.22581	0.396744	AMIGO2, NOTCH2, SOCS2, NFKBIA, STRADB	121	360	13528	1.5528	1	0.978005	99.9724
Annotation Cluster 30	Enrichment Score: 0.5076506845493012
Category	Term	Count	%	PValue	Genes	List Total	Pop Hits	Pop Total	Fold Enrichment	Bonferroni	Benjamini	FDR
GOTERM_BP_FAT	GO:0001822~kidney development	3	1.93548	0.209402	LAMA5, TIPARP, PROX1	121	96	13528	3.4938	1	0.942948	97.7867
GOTERM_BP_FAT	GO:0001655~urogenital system development	3	1.93548	0.255228	LAMA5, TIPARP, PROX1	121	110	13528	3.04914	1	0.957333	99.1596
GOTERM_BP_FAT	GO:0007517~muscle organ development	3	1.93548	0.561228	LAMA5, TIPARP, PROX1	121	211	13528	1.5896	1	0.993396	99.9998
Annotation Cluster 31	Enrichment Score: 0.48897398954551957
Category	Term	Count	%	PValue	Genes	List Total	Pop Hits	Pop Total	Fold Enrichment	Bonferroni	Benjamini	FDR
GOTERM_BP_FAT	GO:0048285~organelle fission	5	3.22581	0.146242	BUB1B, MAPRE2, PEX11G, WEE1, CDCA3	121	229	13528	2.44108	1	0.922767	92.3018
SP_PIR_KEYWORDS	mitosis	4	2.58065	0.180962	BUB1B, MAPRE2, WEE1, CDCA3	155	183	19235	2.7125	1	0.853422	91.8419
GOTERM_BP_FAT	GO:0000280~nuclear division	4	2.58065	0.310006	BUB1B, MAPRE2, WEE1, CDCA3	121	220	13528	2.03276	1	0.971016	99.7566
GOTERM_BP_FAT	GO:0007067~mitosis	4	2.58065	0.310006	BUB1B, MAPRE2, WEE1, CDCA3	121	220	13528	2.03276	1	0.971016	99.7566
GOTERM_BP_FAT	GO:0000087~M phase of mitotic cell cycle	4	2.58065	0.319729	BUB1B, MAPRE2, WEE1, CDCA3	121	224	13528	1.99646	1	0.970194	99.8066
SP_PIR_KEYWORDS	cell division	4	2.58065	0.354369	BUB1B, MAPRE2, WEE1, CDCA3	155	264	19235	1.88025	1	0.908248	99.5884
GOTERM_BP_FAT	GO:0051301~cell division	4	2.58065	0.488149	BUB1B, MAPRE2, WEE1, CDCA3	121	295	13528	1.51595	1	0.988947	99.9981
GOTERM_BP_FAT	GO:0022403~cell cycle phase	5	3.22581	0.50287	CDK2AP1, BUB1B, MAPRE2, WEE1, CDCA3	121	414	13528	1.35026	1	0.989455	99.9988
GOTERM_BP_FAT	GO:0000279~M phase	4	2.58065	0.561811	BUB1B, MAPRE2, WEE1, CDCA3	121	329	13528	1.35929	1	0.993285	99.9998
Annotation Cluster 32	Enrichment Score: 0.4718314466792844
Category	Term	Count	%	PValue	Genes	List Total	Pop Hits	Pop Total	Fold Enrichment	Bonferroni	Benjamini	FDR
GOTERM_BP_FAT	GO:0030384~phosphoinositide metabolic process	3	1.93548	0.136922	PIK3CD, PIGQ, PIP4K2A	121	73	13528	4.59459	1	0.916515	90.8197
GOTERM_BP_FAT	GO:0006650~glycerophospholipid metabolic process	3	1.93548	0.281555	PIK3CD, PIGQ, PIP4K2A	121	118	13528	2.84241	1	0.965405	99.5312
GOTERM_BP_FAT	GO:0046486~glycerolipid metabolic process	3	1.93548	0.422428	PIK3CD, PIGQ, PIP4K2A	121	162	13528	2.0704	1	0.980329	99.9864
GOTERM_BP_FAT	GO:0006644~phospholipid metabolic process	3	1.93548	0.504661	PIK3CD, PIGQ, PIP4K2A	121	190	13528	1.76529	1	0.989449	99.9989
GOTERM_BP_FAT	GO:0019637~organophosphate metabolic process	3	1.93548	0.532174	PIK3CD, PIGQ, PIP4K2A	121	200	13528	1.67702	1	0.991936	99.9996
Annotation Cluster 33	Enrichment Score: 0.43016487749841525
Category	Term	Count	%	PValue	Genes	List Total	Pop Hits	Pop Total	Fold Enrichment	Bonferroni	Benjamini	FDR
SP_PIR_KEYWORDS	helicase	3	1.93548	0.291094	DNA2, SMARCA5, DHX30	155	134	19235	2.77829	1	0.908952	98.6688
GOTERM_MF_FAT	GO:0004386~helicase activity	3	1.93548	0.329053	DNA2, SMARCA5, DHX30	110	140	12983	2.52916	1	0.987771	99.5284
GOTERM_MF_FAT	GO:0016887~ATPase activity	4	2.58065	0.534818	DNA2, RALBP1, SMARCA5, DHX30	110	334	12983	1.4135	1	0.996874	99.9965
Annotation Cluster 34	Enrichment Score: 0.42194764496320813
Category	Term	Count	%	PValue	Genes	List Total	Pop Hits	Pop Total	Fold Enrichment	Bonferroni	Benjamini	FDR
UP_SEQ_FEATURE	transit peptide:Mitochondrion	6	3.87097	0.324138	AADAT, LETM1, TMEM70, MRPL32, MTO1, SIRT3	155	467	19113	1.58428	1	0.999814	99.6897
SP_PIR_KEYWORDS	transit peptide	6	3.87097	0.333644	AADAT, LETM1, TMEM70, MRPL32, MTO1, SIRT3	155	476	19235	1.56425	1	0.903942	99.388
SP_PIR_KEYWORDS	mitochondrion	8	5.16129	0.501353	AADAT, LETM1, TMEM70, DHX30, MRPL32, MTO1, NDUFA11, SIRT3	155	832	19235	1.19324	1	0.952911	99.9839
Annotation Cluster 35	Enrichment Score: 0.4053992060015123
Category	Term	Count	%	PValue	Genes	List Total	Pop Hits	Pop Total	Fold Enrichment	Bonferroni	Benjamini	FDR
GOTERM_BP_FAT	GO:0048858~cell projection morphogenesis	4	2.58065	0.370717	BBS2, ADM, LAMA5, UNC5C	121	245	13528	1.82533	1	0.977085	99.9453
GOTERM_BP_FAT	GO:0032990~cell part morphogenesis	4	2.58065	0.397201	BBS2, ADM, LAMA5, UNC5C	121	256	13528	1.7469	1	0.977615	99.9728
GOTERM_BP_FAT	GO:0030030~cell projection organization	5	3.22581	0.412809	BBS2, ADM, LAMA5, UNC5C, LPAR1	121	368	13528	1.51904	1	0.978831	99.9822
Annotation Cluster 36	Enrichment Score: 0.4028487753946242
Category	Term	Count	%	PValue	Genes	List Total	Pop Hits	Pop Total	Fold Enrichment	Bonferroni	Benjamini	FDR
GOTERM_BP_FAT	GO:0006352~transcription initiation	3	1.93548	0.167782	NCOA6, THRAP3, SMARCA5	121	83	13528	4.04102	1	0.934384	94.9137
GOTERM_BP_FAT	GO:0006351~transcription, DNA-dependent	4	2.58065	0.481368	ELL, NCOA6, THRAP3, SMARCA5	121	292	13528	1.53153	1	0.988781	99.9976
GOTERM_BP_FAT	GO:0032774~RNA biosynthetic process	4	2.58065	0.4904	ELL, NCOA6, THRAP3, SMARCA5	121	296	13528	1.51083	1	0.989002	99.9982
GOTERM_BP_FAT	GO:0006366~transcription from RNA polymerase II promoter	3	1.93548	0.617777	ELL, NCOA6, THRAP3	121	234	13528	1.43335	1	0.996244	100
Annotation Cluster 37	Enrichment Score: 0.402487747352651
Category	Term	Count	%	PValue	Genes	List Total	Pop Hits	Pop Total	Fold Enrichment	Bonferroni	Benjamini	FDR
GOTERM_BP_FAT	GO:0032270~positive regulation of cellular protein metabolic process	4	2.58065	0.341614	CD80, PSMD3, NFKBIA, NDFIP2	121	233	13528	1.91934	1	0.975314	99.8862
GOTERM_BP_FAT	GO:0051247~positive regulation of protein metabolic process	4	2.58065	0.365879	CD80, PSMD3, NFKBIA, NDFIP2	121	243	13528	1.84036	1	0.976205	99.9381
GOTERM_BP_FAT	GO:0031401~positive regulation of protein modification process	3	1.93548	0.496208	CD80, PSMD3, NDFIP2	121	187	13528	1.79361	1	0.989299	99.9985
Annotation Cluster 38	Enrichment Score: 0.4000137708766844
Category	Term	Count	%	PValue	Genes	List Total	Pop Hits	Pop Total	Fold Enrichment	Bonferroni	Benjamini	FDR
GOTERM_BP_FAT	GO:0030097~hemopoiesis	4	2.58065	0.348903	NOTCH2, NCOA6, TIPARP, RUNX1	121	236	13528	1.89494	1	0.975124	99.905
GOTERM_BP_FAT	GO:0048534~hemopoietic or lymphoid organ development	4	2.58065	0.406764	NOTCH2, NCOA6, TIPARP, RUNX1	121	260	13528	1.72003	1	0.978699	99.979
GOTERM_BP_FAT	GO:0002520~immune system development	4	2.58065	0.44454	NOTCH2, NCOA6, TIPARP, RUNX1	121	276	13528	1.62031	1	0.983631	99.9928
Annotation Cluster 39	Enrichment Score: 0.3868193023535666
Category	Term	Count	%	PValue	Genes	List Total	Pop Hits	Pop Total	Fold Enrichment	Bonferroni	Benjamini	FDR
INTERPRO	IPR008271:Serine/threonine protein kinase, active site	6	3.87097	0.18154	BUB1B, TLK2, STRADB, GSG2, WEE1, GRK1	142	354	16659	1.98842	1	1	93.2589
UP_SEQ_FEATURE	domain:Protein kinase	6	3.87097	0.327313	BUB1B, TLK2, STRADB, GSG2, WEE1, GRK1	155	469	19113	1.57752	1	0.999771	99.7105
INTERPRO	IPR017441:Protein kinase, ATP binding site	6	3.87097	0.341528	BUB1B, TLK2, STRADB, GSG2, WEE1, GRK1	142	455	16659	1.54704	1	0.999994	99.6394
SP_PIR_KEYWORDS	serine/threonine-protein kinase	5	3.22581	0.364186	BUB1B, TLK2, GSG2, WEE1, GRK1	155	381	19235	1.62857	1	0.909937	99.6604
UP_SEQ_FEATURE	binding site:ATP	6	3.87097	0.443772	BUB1B, TLK2, STRADB, GSG2, WEE1, GRK1	155	542	19113	1.36505	1	0.999963	99.9824
GOTERM_MF_FAT	GO:0004674~protein serine/threonine kinase activity	5	3.22581	0.489633	BUB1B, TLK2, GSG2, WEE1, GRK1	110	430	12983	1.37241	1	0.996366	99.988
INTERPRO	IPR000719:Protein kinase, core	5	3.22581	0.575871	TLK2, STRADB, GSG2, WEE1, GRK1	142	476	16659	1.23232	1	1	99.999
GOTERM_MF_FAT	GO:0004672~protein kinase activity	6	3.87097	0.580029	BUB1B, TLK2, STRADB, GSG2, WEE1, GRK1	110	606	12983	1.16859	1	0.998039	99.9991
UP_SEQ_FEATURE	active site:Proton acceptor	6	3.87097	0.615368	BUB1B, TLK2, GSG2, WEE1, GRK1, SIRT3	155	658	19113	1.1244	1	0.999998	99.9999
Annotation Cluster 40	Enrichment Score: 0.36566749729225506
Category	Term	Count	%	PValue	Genes	List Total	Pop Hits	Pop Total	Fold Enrichment	Bonferroni	Benjamini	FDR
GOTERM_BP_FAT	GO:0032147~activation of protein kinase activity	3	1.93548	0.268392	TRAF7, STRADB, CISH	121	114	13528	2.94215	1	0.959475	99.3707
GOTERM_BP_FAT	GO:0045860~positive regulation of protein kinase activity	4	2.58065	0.317297	TRAF7, STRADB, LPAR1, CISH	121	223	13528	2.00541	1	0.969997	99.7951
GOTERM_BP_FAT	GO:0033674~positive regulation of kinase activity	4	2.58065	0.336752	TRAF7, STRADB, LPAR1, CISH	121	231	13528	1.93596	1	0.974338	99.8718
GOTERM_BP_FAT	GO:0051347~positive regulation of transferase activity	4	2.58065	0.35861	TRAF7, STRADB, LPAR1, CISH	121	240	13528	1.86336	1	0.975744	99.9255
GOTERM_BP_FAT	GO:0000165~MAPKKK cascade	3	1.93548	0.487665	TRAF7, STRADB, LPAR1	121	184	13528	1.82285	1	0.989148	99.9981
GOTERM_BP_FAT	GO:0045859~regulation of protein kinase activity	4	2.58065	0.594221	TRAF7, STRADB, LPAR1, CISH	121	345	13528	1.29625	1	0.995194	100
GOTERM_BP_FAT	GO:0043549~regulation of kinase activity	4	2.58065	0.617503	TRAF7, STRADB, LPAR1, CISH	121	357	13528	1.25268	1	0.996327	100
GOTERM_BP_FAT	GO:0051338~regulation of transferase activity	4	2.58065	0.645331	TRAF7, STRADB, LPAR1, CISH	121	372	13528	1.20217	1	0.997427	100
Annotation Cluster 41	Enrichment Score: 0.36225248113417036
Category	Term	Count	%	PValue	Genes	List Total	Pop Hits	Pop Total	Fold Enrichment	Bonferroni	Benjamini	FDR
GOTERM_BP_FAT	GO:0065003~macromolecular complex assembly	8	5.16129	0.376899	P2RX4, HMGB2, NCOA6, THRAP3, SNRPD1, SMARCA5, TMEM70, SLC9A3R1	121	665	13528	1.34498	1	0.978313	99.9534
GOTERM_BP_FAT	GO:0006461~protein complex assembly	6	3.87097	0.466132	P2RX4, NCOA6, THRAP3, SMARCA5, TMEM70, SLC9A3R1	121	505	13528	1.32834	1	0.987284	99.9962
GOTERM_BP_FAT	GO:0070271~protein complex biogenesis	6	3.87097	0.466132	P2RX4, NCOA6, THRAP3, SMARCA5, TMEM70, SLC9A3R1	121	505	13528	1.32834	1	0.987284	99.9962
Annotation Cluster 42	Enrichment Score: 0.36194954111644567
Category	Term	Count	%	PValue	Genes	List Total	Pop Hits	Pop Total	Fold Enrichment	Bonferroni	Benjamini	FDR
UP_SEQ_FEATURE	transmembrane region	44	28.3871	0.290185	TMX2, SLC45A3, KCNMB4, TAS1R3, ALG6, LPAR1, TMEM62, SLC19A1, APCDD1, MANSC1, FXYD6, RTN1, PEX11G, MPPE1, SLC29A3, ECE1, SHISA2, SLC35F3, UNC5C, B4GALT5, FZD8, FAM174B, TMEM97, B4GALT2, ATG9A, TM2D2, NDFIP2, TMEM70, STIM1, PIGQ, MAN1C1, NDUFA11, TMEM39A, NOTCH2, P2RX4, AMIGO2, SLC6A9, LETM1, EI24, CD80, GPR39, SLC41A3, SLC5A8, VAMP4	155	4911	19113	1.10479	1	0.999701	99.3609
SP_PIR_KEYWORDS	transmembrane	44	28.3871	0.306077	TMX2, SLC45A3, KCNMB4, TAS1R3, ALG6, LPAR1, TMEM62, SLC19A1, APCDD1, MANSC1, FXYD6, RTN1, PEX11G, MPPE1, SLC29A3, ECE1, SHISA2, SLC35F3, UNC5C, B4GALT5, FZD8, FAM174B, TMEM97, B4GALT2, ATG9A, TM2D2, NDFIP2, TMEM70, STIM1, PIGQ, MAN1C1, NDUFA11, TMEM39A, NOTCH2, P2RX4, AMIGO2, SLC6A9, LETM1, EI24, CD80, GPR39, SLC41A3, SLC5A8, VAMP4	155	4973	19235	1.09798	1	0.907538	98.982
SP_PIR_KEYWORDS	membrane	52	33.5484	0.467657	SLC45A3, ALG6, TAS1R3, LPAR1, TMEM62, APCDD1, PEX11G, RTN1, UNC5C, ATG9A, RALBP1, TMEM70, STIM1, SLC9A3R1, PIGQ, NDUFA11, BBS2, AMIGO2, LETM1, CD80, SLC41A3, VAMP4, TMX2, KCNMB4, NAPB, SLC19A1, MANSC1, FXYD6, MPPE1, SLC29A3, ECE1, SHISA2, SLC35F3, B4GALT5, FAM174B, TMEM97, FZD8, B4GALT2, TM2D2, NDFIP2, RAB7L1, MAN1C1, TMEM39A, P2RX4, NOTCH2, COG5, EI24, SLC6A9, GPR39, SLC5A8, COG1, GRK1	155	6256	19235	1.03149	1	0.948271	99.9635
GOTERM_CC_FAT	GO:0031224~intrinsic to membrane	47	30.3226	0.596059	TMX2, SLC45A3, KCNMB4, TAS1R3, NUP188, ALG6, LPAR1, TMEM62, SLC19A1, APCDD1, MANSC1, FXYD6, RTN1, PEX11G, MPPE1, SLC29A3, ECE1, SHISA2, SLC35F3, TRAF7, UNC5C, B4GALT5, FZD8, FAM174B, TMEM97, B4GALT2, ATG9A, TM2D2, NDFIP2, TMEM70, STIM1, PIGQ, MAN1C1, NDUFA11, TMEM39A, NOTCH2, P2RX4, AMIGO2, SLC6A9, LETM1, EI24, CD80, GPR39, SLC41A3, SLC5A8, VAMP4, GRK1	110	5485	12782	0.995697	1	0.999213	99.9989
GOTERM_CC_FAT	GO:0016021~integral to membrane	45	29.0323	0.625935	TMX2, SLC45A3, KCNMB4, TAS1R3, NUP188, ALG6, LPAR1, TMEM62, SLC19A1, APCDD1, MANSC1, FXYD6, RTN1, PEX11G, MPPE1, SLC29A3, ECE1, SHISA2, SLC35F3, UNC5C, B4GALT5, FZD8, FAM174B, TMEM97, B4GALT2, ATG9A, TM2D2, NDFIP2, TMEM70, STIM1, PIGQ, MAN1C1, NDUFA11, TMEM39A, NOTCH2, P2RX4, AMIGO2, SLC6A9, LETM1, EI24, CD80, GPR39, SLC41A3, SLC5A8, VAMP4	110	5297	12782	0.987163	1	0.999428	99.9996
Annotation Cluster 43	Enrichment Score: 0.351525192543376
Category	Term	Count	%	PValue	Genes	List Total	Pop Hits	Pop Total	Fold Enrichment	Bonferroni	Benjamini	FDR
GOTERM_BP_FAT	GO:0006468~protein amino acid phosphorylation	8	5.16129	0.379831	PIK3CD, CDK2AP1, TLK2, STRADB, LPAR1, GSG2, WEE1, GRK1	121	667	13528	1.34095	1	0.977503	99.9569
GOTERM_BP_FAT	GO:0016310~phosphorylation	9	5.80645	0.416069	PIK3CD, CDK2AP1, TLK2, STRADB, LPAR1, PIP4K2A, GSG2, WEE1, GRK1	121	800	13528	1.25777	1	0.979199	99.9838
GOTERM_BP_FAT	GO:0006793~phosphorus metabolic process	10	6.45161	0.498393	PTPN6, PIK3CD, CDK2AP1, TLK2, STRADB, LPAR1, PIP4K2A, GSG2, WEE1, GRK1	121	973	13528	1.14904	1	0.989085	99.9986
GOTERM_BP_FAT	GO:0006796~phosphate metabolic process	10	6.45161	0.498393	PTPN6, PIK3CD, CDK2AP1, TLK2, STRADB, LPAR1, PIP4K2A, GSG2, WEE1, GRK1	121	973	13528	1.14904	1	0.989085	99.9986
Annotation Cluster 44	Enrichment Score: 0.32676848158704047
Category	Term	Count	%	PValue	Genes	List Total	Pop Hits	Pop Total	Fold Enrichment	Bonferroni	Benjamini	FDR
SMART	SM00320:WD40	4	2.58065	0.304997	WDR5, WDR45L, WDR24, TRAF7	67	266	9079	2.03771	1	0.995068	97.7578
UP_SEQ_FEATURE	repeat:WD 1	4	2.58065	0.379963	WDR5, WDR45L, WDR24, TRAF7	155	274	19113	1.80014	1	0.999891	99.9129
UP_SEQ_FEATURE	repeat:WD 2	4	2.58065	0.379963	WDR5, WDR45L, WDR24, TRAF7	155	274	19113	1.80014	1	0.999891	99.9129
SP_PIR_KEYWORDS	wd repeat	4	2.58065	0.380506	WDR5, WDR45L, WDR24, TRAF7	155	276	19235	1.7985	1	0.905507	99.755
INTERPRO	IPR001680:WD40 repeat	4	2.58065	0.391838	WDR5, WDR45L, WDR24, TRAF7	142	266	16659	1.76416	1	0.999998	99.8763
INTERPRO	IPR019775:WD40 repeat, conserved site	4	2.58065	0.416855	WDR5, WDR45L, WDR24, TRAF7	142	277	16659	1.69411	1	0.999998	99.9297
UP_SEQ_FEATURE	repeat:WD 6	3	1.93548	0.459665	WDR5, WDR24, TRAF7	155	192	19113	1.92671	1	0.99996	99.9885
INTERPRO	IPR015943:WD40/YVTN repeat-like	4	2.58065	0.468009	WDR5, WDR45L, WDR24, TRAF7	142	300	16659	1.56423	1	0.999999	99.9796
UP_SEQ_FEATURE	repeat:WD 5	3	1.93548	0.56463	WDR5, WDR24, TRAF7	155	233	19113	1.58768	1	0.999995	99.9995
INTERPRO	IPR019782:WD40 repeat 2	3	1.93548	0.572737	WDR5, WDR24, TRAF7	142	226	16659	1.5573	1	1	99.9989
INTERPRO	IPR017986:WD40 repeat, region	3	1.93548	0.600991	WDR5, WDR24, TRAF7	142	238	16659	1.47878	1	1	99.9996
UP_SEQ_FEATURE	repeat:WD 4	3	1.93548	0.60293	WDR5, WDR24, TRAF7	155	251	19113	1.47382	1	0.999998	99.9999
INTERPRO	IPR019781:WD40 repeat, subgroup	3	1.93548	0.610094	WDR5, WDR24, TRAF7	142	242	16659	1.45434	1	1	99.9997
UP_SEQ_FEATURE	repeat:WD 3	3	1.93548	0.632505	WDR5, WDR24, TRAF7	155	265	19113	1.39596	1	0.999999	100
Annotation Cluster 45	Enrichment Score: 0.29943388128450554
Category	Term	Count	%	PValue	Genes	List Total	Pop Hits	Pop Total	Fold Enrichment	Bonferroni	Benjamini	FDR
GOTERM_BP_FAT	GO:0003013~circulatory system process	3	1.93548	0.49337	P2RX4, ECE1, ADM	121	186	13528	1.80325	1	0.989161	99.9984
GOTERM_BP_FAT	GO:0008015~blood circulation	3	1.93548	0.49337	P2RX4, ECE1, ADM	121	186	13528	1.80325	1	0.989161	99.9984
GOTERM_BP_FAT	GO:0044057~regulation of system process	4	2.58065	0.519221	KCNMB4, P2RX4, ECE1, ADM	121	309	13528	1.44727	1	0.990638	99.9993
Annotation Cluster 46	Enrichment Score: 0.26328316281723424
Category	Term	Count	%	PValue	Genes	List Total	Pop Hits	Pop Total	Fold Enrichment	Bonferroni	Benjamini	FDR
GOTERM_BP_FAT	GO:0034613~cellular protein localization	5	3.22581	0.497158	BBS2, XPO5, NFKBIA, NAPB, STRADB	121	411	13528	1.36012	1	0.989172	99.9986
GOTERM_BP_FAT	GO:0070727~cellular macromolecule localization	5	3.22581	0.50287	BBS2, XPO5, NFKBIA, NAPB, STRADB	121	414	13528	1.35026	1	0.989455	99.9988
GOTERM_BP_FAT	GO:0006886~intracellular protein transport	4	2.58065	0.648933	XPO5, NFKBIA, NAPB, STRADB	121	374	13528	1.19574	1	0.997505	100
Annotation Cluster 47	Enrichment Score: 0.25817449302208073
Category	Term	Count	%	PValue	Genes	List Total	Pop Hits	Pop Total	Fold Enrichment	Bonferroni	Benjamini	FDR
SMART	SM00409:IG	4	2.58065	0.432288	IGSF10, AMIGO2, IGSF21, CD80	67	330	9079	1.64251	1	0.99898	99.7286
SP_PIR_KEYWORDS	Immunoglobulin domain	5	3.22581	0.521469	IGSF10, AMIGO2, IGSF21, CD80, UNC5C	155	470	19235	1.32018	1	0.957899	99.9904
INTERPRO	IPR003599:Immunoglobulin subtype	4	2.58065	0.531585	IGSF10, AMIGO2, IGSF21, CD80	142	330	16659	1.42202	1	1	99.9963
INTERPRO	IPR007110:Immunoglobulin-like	5	3.22581	0.616461	IGSF10, AMIGO2, IGSF21, CD80, UNC5C	142	501	16659	1.17083	1	0.999999	99.9998
INTERPRO	IPR013783:Immunoglobulin-like fold	5	3.22581	0.692862	IGSF10, AMIGO2, IGSF21, CD80, UNC5C	142	553	16659	1.06073	1	1	100
Annotation Cluster 48	Enrichment Score: 0.2298208573642203
Category	Term	Count	%	PValue	Genes	List Total	Pop Hits	Pop Total	Fold Enrichment	Bonferroni	Benjamini	FDR
GOTERM_BP_FAT	GO:0042391~regulation of membrane potential	3	1.93548	0.333892	ATXN1, KCNMB4, P2RX4	121	134	13528	2.50302	1	0.97403	99.8625
GOTERM_BP_FAT	GO:0007268~synaptic transmission	3	1.93548	0.745685	ATXN1, KCNMB4, P2RX4	121	298	13528	1.12552	1	0.999423	100
GOTERM_BP_FAT	GO:0019226~transmission of nerve impulse	3	1.93548	0.821062	ATXN1, KCNMB4, P2RX4	121	350	13528	0.9583	1	0.999864	100
Annotation Cluster 49	Enrichment Score: 0.19160879013185278
Category	Term	Count	%	PValue	Genes	List Total	Pop Hits	Pop Total	Fold Enrichment	Bonferroni	Benjamini	FDR
SP_PIR_KEYWORDS	Protease	5	3.22581	0.544683	USP28, PREP, SENP1, ECE1, USP22	155	484	19235	1.28199	1	0.963519	99.9949
GOTERM_MF_FAT	GO:0070011~peptidase activity, acting on L-amino acid peptides	5	3.22581	0.682534	USP28, PREP, SENP1, ECE1, USP22	110	549	12983	1.07493	1	0.999279	100
GOTERM_MF_FAT	GO:0008233~peptidase activity	5	3.22581	0.715988	USP28, PREP, SENP1, ECE1, USP22	110	574	12983	1.02811	1	0.999582	100
Annotation Cluster 50	Enrichment Score: 0.189920699512497
Category	Term	Count	%	PValue	Genes	List Total	Pop Hits	Pop Total	Fold Enrichment	Bonferroni	Benjamini	FDR
GOTERM_CC_FAT	GO:0044432~endoplasmic reticulum part	4	2.58065	0.571499	DNAJC10, STIM1, ALG6, RTN1	110	347	12782	1.33948	1	0.999041	99.9977
GOTERM_CC_FAT	GO:0005789~endoplasmic reticulum membrane	3	1.93548	0.672197	STIM1, ALG6, RTN1	110	269	12782	1.29591	1	0.999623	99.9999
GOTERM_CC_FAT	GO:0042175~nuclear envelope-endoplasmic reticulum network	3	1.93548	0.701012	STIM1, ALG6, RTN1	110	284	12782	1.22746	1	0.999563	100
Annotation Cluster 51	Enrichment Score: 0.15301664892510125
Category	Term	Count	%	PValue	Genes	List Total	Pop Hits	Pop Total	Fold Enrichment	Bonferroni	Benjamini	FDR
GOTERM_MF_FAT	GO:0008270~zinc ion binding	19	12.2581	0.676239	ASXL2, SIVA1, COL18A1, TIPARP, CBLL1, SIRT3, TUT1, P2RX4, ZNF341, ECE1, GPR39, PHF15, GATAD2A, TRAF7, ZNF414, USP22, VEZF1, DDAH1, KLF3	110	2311	12983	0.970367	1	0.999397	100
SP_PIR_KEYWORDS	zinc	17	10.9677	0.688537	ASXL2, SIVA1, COL18A1, TIPARP, CBLL1, SIRT3, ZNF341, ECE1, GPR39, PHF15, GATAD2A, TRAF7, USP22, ZNF414, VEZF1, DDAH1, KLF3	155	2189	19235	0.963748	1	0.9803	100
GOTERM_MF_FAT	GO:0046914~transition metal ion binding	22	14.1935	0.746316	ASXL2, SIVA1, COL18A1, B4GALT2, TIPARP, CBLL1, SIRT3, TUT1, P2RX4, ZNF341, ECE1, GPR39, NUDT7, PHF15, GATAD2A, TRAF7, ZNF414, USP22, VEZF1, DDAH1, B4GALT5, KLF3	110	2785	12983	0.932352	1	0.999712	100
Annotation Cluster 52	Enrichment Score: 0.12025350812603254
Category	Term	Count	%	PValue	Genes	List Total	Pop Hits	Pop Total	Fold Enrichment	Bonferroni	Benjamini	FDR
GOTERM_BP_FAT	GO:0043065~positive regulation of apoptosis	4	2.58065	0.739385	COL18A1, SIVA1, NOTCH2, EI24	121	430	13528	1.04002	1	0.999383	100
GOTERM_BP_FAT	GO:0043068~positive regulation of programmed cell death	4	2.58065	0.743671	COL18A1, SIVA1, NOTCH2, EI24	121	433	13528	1.03281	1	0.999417	100
GOTERM_BP_FAT	GO:0010942~positive regulation of cell death	4	2.58065	0.746498	COL18A1, SIVA1, NOTCH2, EI24	121	435	13528	1.02806	1	0.999414	100
GOTERM_BP_FAT	GO:0006917~induction of apoptosis	3	1.93548	0.780398	SIVA1, NOTCH2, EI24	121	320	13528	1.04814	1	0.999711	100
GOTERM_BP_FAT	GO:0012502~induction of programmed cell death	3	1.93548	0.781873	SIVA1, NOTCH2, EI24	121	321	13528	1.04488	1	0.999711	100
Annotation Cluster 53	Enrichment Score: 0.11287993602002426
Category	Term	Count	%	PValue	Genes	List Total	Pop Hits	Pop Total	Fold Enrichment	Bonferroni	Benjamini	FDR
GOTERM_MF_FAT	GO:0046872~metal ion binding	33	21.2903	0.747079	SIVA1, TIPARP, CBLL1, MPPE1, ECE1, NUDT7, GATAD2A, TRAF7, VEZF1, RUNX1, DDAH1, B4GALT5, ASXL2, COL18A1, REV1, B4GALT2, STIM1, MAN1C1, GSG2, WEE1, SIRT3, TUT1, NOTCH2, P2RX4, HARBI1, LETM1, ZNF341, GPR39, PHF15, SLC5A8, ZNF414, USP22, KLF3	110	4140	12983	0.940797	1	0.999669	100
GOTERM_MF_FAT	GO:0043169~cation binding	33	21.2903	0.768028	SIVA1, TIPARP, CBLL1, MPPE1, ECE1, NUDT7, GATAD2A, TRAF7, VEZF1, RUNX1, DDAH1, B4GALT5, ASXL2, COL18A1, REV1, B4GALT2, STIM1, MAN1C1, GSG2, WEE1, SIRT3, TUT1, NOTCH2, P2RX4, HARBI1, LETM1, ZNF341, GPR39, PHF15, SLC5A8, ZNF414, USP22, KLF3	110	4179	12983	0.932017	1	0.999766	100
GOTERM_MF_FAT	GO:0043167~ion binding	33	21.2903	0.799129	SIVA1, TIPARP, CBLL1, MPPE1, ECE1, NUDT7, GATAD2A, TRAF7, VEZF1, RUNX1, DDAH1, B4GALT5, ASXL2, COL18A1, REV1, B4GALT2, STIM1, MAN1C1, GSG2, WEE1, SIRT3, TUT1, NOTCH2, P2RX4, HARBI1, LETM1, ZNF341, GPR39, PHF15, SLC5A8, ZNF414, USP22, KLF3	110	4241	12983	0.918392	1	0.999879	100
Annotation Cluster 54	Enrichment Score: 0.10322016604448568
Category	Term	Count	%	PValue	Genes	List Total	Pop Hits	Pop Total	Fold Enrichment	Bonferroni	Benjamini	FDR
GOTERM_MF_FAT	GO:0022803~passive transmembrane transporter activity	4	2.58065	0.678674	KCNMB4, P2RX4, SLC5A8, FXYD6	110	413	12983	1.14312	1	0.99933	100
SP_PIR_KEYWORDS	ionic channel	3	1.93548	0.725811	KCNMB4, P2RX4, FXYD6	155	318	19235	1.17072	1	0.984217	100
GOTERM_MF_FAT	GO:0005216~ion channel activity	3	1.93548	0.839476	KCNMB4, P2RX4, FXYD6	110	386	12983	0.91731	1	0.999951	100
GOTERM_MF_FAT	GO:0022838~substrate specific channel activity	3	1.93548	0.851803	KCNMB4, P2RX4, FXYD6	110	398	12983	0.889653	1	0.999962	100
GOTERM_MF_FAT	GO:0015267~channel activity	3	1.93548	0.865101	KCNMB4, P2RX4, FXYD6	110	412	12983	0.859422	1	0.999972	100
Annotation Cluster 55	Enrichment Score: 0.06288336348499346
Category	Term	Count	%	PValue	Genes	List Total	Pop Hits	Pop Total	Fold Enrichment	Bonferroni	Benjamini	FDR
GOTERM_BP_FAT	GO:0050890~cognition	7	4.51613	0.825148	COL18A1, ATXN1, P2RX4, BBS2, PENK, TAS1R3, GRK1	121	909	13528	0.860959	1	0.999874	100
GOTERM_BP_FAT	GO:0007600~sensory perception	6	3.87097	0.852591	COL18A1, P2RX4, BBS2, PENK, TAS1R3, GRK1	121	810	13528	0.82816	1	0.999946	100
GOTERM_BP_FAT	GO:0050877~neurological system process	8	5.16129	0.920613	COL18A1, ATXN1, KCNMB4, P2RX4, BBS2, PENK, TAS1R3, GRK1	121	1210	13528	0.739184	1	0.999997	100
Annotation Cluster 56	Enrichment Score: 0.053120024944055655
Category	Term	Count	%	PValue	Genes	List Total	Pop Hits	Pop Total	Fold Enrichment	Bonferroni	Benjamini	FDR
GOTERM_CC_FAT	GO:0031966~mitochondrial membrane	3	1.93548	0.853982	LETM1, TMEM70, NDUFA11	110	394	12782	0.884772	1	0.999948	100
GOTERM_CC_FAT	GO:0005740~mitochondrial envelope	3	1.93548	0.87698	LETM1, TMEM70, NDUFA11	110	419	12782	0.831981	1	0.999954	100
GOTERM_CC_FAT	GO:0031967~organelle envelope	4	2.58065	0.904186	LETM1, TMEM70, NUP188, NDUFA11	110	620	12782	0.749677	1	0.999977	100
GOTERM_CC_FAT	GO:0031975~envelope	4	2.58065	0.905365	LETM1, TMEM70, NUP188, NDUFA11	110	622	12782	0.747267	1	0.999973	100
Annotation Cluster 57	Enrichment Score: 0.04781960229295093
Category	Term	Count	%	PValue	Genes	List Total	Pop Hits	Pop Total	Fold Enrichment	Bonferroni	Benjamini	FDR
UP_SEQ_FEATURE	zinc finger region:C2H2-type 2	4	2.58065	0.871758	ZNF341, ZNF414, VEZF1, KLF3	155	608	19113	0.811248	1	1	100
UP_SEQ_FEATURE	zinc finger region:C2H2-type 3	4	2.58065	0.881458	ZNF341, ZNF414, VEZF1, KLF3	155	622	19113	0.792988	1	1	100
UP_SEQ_FEATURE	zinc finger region:C2H2-type 1	3	1.93548	0.935285	ZNF414, VEZF1, KLF3	155	542	19113	0.682526	1	1	100
Annotation Cluster 58	Enrichment Score: 0.04353727604129
Category	Term	Count	%	PValue	Genes	List Total	Pop Hits	Pop Total	Fold Enrichment	Bonferroni	Benjamini	FDR
SMART	SM00355:ZnF_C2H2	5	3.22581	0.842889	TUT1, ZNF341, CBLL1, ZNF414, VEZF1	67	797	9079	0.85011	1	1	100
INTERPRO	IPR015880:Zinc finger, C2H2-like	5	3.22581	0.91034	TUT1, ZNF341, CBLL1, ZNF414, VEZF1	142	797	16659	0.735991	1	1	100
INTERPRO	IPR007087:Zinc finger, C2H2-type	4	2.58065	0.964748	ZNF341, CBLL1, ZNF414, VEZF1	142	784	16659	0.598556	1	1	100
Annotation Cluster 59	Enrichment Score: 0.037005926490571925
Category	Term	Count	%	PValue	Genes	List Total	Pop Hits	Pop Total	Fold Enrichment	Bonferroni	Benjamini	FDR
SP_PIR_KEYWORDS	cell adhesion	3	1.93548	0.854826	COL18A1, AMIGO2, LAMA5	155	422	19235	0.882205	1	0.996481	100
GOTERM_BP_FAT	GO:0007155~cell adhesion	4	2.58065	0.95165	COL18A1, AMIGO2, LAMA5, CBLL1	121	700	13528	0.638867	1	1	100
GOTERM_BP_FAT	GO:0022610~biological adhesion	4	2.58065	0.951979	COL18A1, AMIGO2, LAMA5, CBLL1	121	701	13528	0.637955	1	1	100
Annotation Cluster 60	Enrichment Score: 0.027388431876049647
Category	Term	Count	%	PValue	Genes	List Total	Pop Hits	Pop Total	Fold Enrichment	Bonferroni	Benjamini	FDR
GOTERM_CC_FAT	GO:0031410~cytoplasmic vesicle	4	2.58065	0.916469	ATG9A, ECE1, CCT4, TRAF7	110	642	12782	0.723988	1	0.999975	100
GOTERM_CC_FAT	GO:0031982~vesicle	4	2.58065	0.930045	ATG9A, ECE1, CCT4, TRAF7	110	670	12782	0.693731	1	0.999982	100
GOTERM_CC_FAT	GO:0016023~cytoplasmic membrane-bounded vesicle	3	1.93548	0.951801	ECE1, CCT4, TRAF7	110	550	12782	0.633818	1	0.999994	100
GOTERM_CC_FAT	GO:0031988~membrane-bounded vesicle	3	1.93548	0.957809	ECE1, CCT4, TRAF7	110	568	12782	0.613732	1	0.999994	100
Annotation Cluster 61	Enrichment Score: 0.009500630138439785
Category	Term	Count	%	PValue	Genes	List Total	Pop Hits	Pop Total	Fold Enrichment	Bonferroni	Benjamini	FDR
GOTERM_CC_FAT	GO:0005624~membrane fraction	4	2.58065	0.972161	PGP, SLC6A9, ECE1, SLC19A1	110	809	12782	0.574536	1	0.999998	100
GOTERM_CC_FAT	GO:0005626~insoluble fraction	4	2.58065	0.977363	PGP, SLC6A9, ECE1, SLC19A1	110	839	12782	0.553993	1	0.999999	100
GOTERM_CC_FAT	GO:0000267~cell fraction	5	3.22581	0.985608	PGP, SLC6A9, ECE1, ADM, SLC19A1	110	1083	12782	0.536473	1	1	100

## Sheet: A14-WA14_UP
Annotation Cluster 1	Enrichment Score: 4.511204098333359
Category	Term	Count	%	PValue	Genes	List Total	Pop Hits	Pop Total	Fold Enrichment	Bonferroni	Benjamini	FDR
GOTERM_CC_FAT	GO:0070013~intracellular organelle lumen	40	19.0476	1.87095e-05	SDAD1, GRPEL1, FZR1, CRNKL1, FARS2, PDLIM3, POLR2D, SUFU, MINA, ERCC6, CSNK2A1, DNAJB11, FRG1, GSTK1, HTATSF1, RTF1, HSPA5, KDM5A, DNAJA3, PDK1, SRPK2, MRPL51, BRF1, TAF3, SUCLG1, YWHAB, RNPS1, SMAD1, APPL1, RSL1D1, PA2G4, ANKRD28, MRPL27, RSRC1, MED8, ANXA11, NOP58, PHF5A, LRPPRC, PHF6	144	1779	12782	1.99582	0.00448027	0.00448027	0.0241466
GOTERM_CC_FAT	GO:0043233~organelle lumen	40	19.0476	3.16687e-05	SDAD1, GRPEL1, FZR1, CRNKL1, FARS2, PDLIM3, POLR2D, SUFU, MINA, ERCC6, CSNK2A1, DNAJB11, FRG1, GSTK1, HTATSF1, RTF1, HSPA5, KDM5A, DNAJA3, PDK1, SRPK2, MRPL51, BRF1, TAF3, SUCLG1, YWHAB, RNPS1, SMAD1, APPL1, RSL1D1, PA2G4, ANKRD28, MRPL27, RSRC1, MED8, ANXA11, NOP58, PHF5A, LRPPRC, PHF6	144	1820	12782	1.95085	0.00757179	0.00379309	0.0408686
GOTERM_CC_FAT	GO:0031974~membrane-enclosed lumen	40	19.0476	4.93964e-05	SDAD1, GRPEL1, FZR1, CRNKL1, FARS2, PDLIM3, POLR2D, SUFU, MINA, ERCC6, CSNK2A1, DNAJB11, FRG1, GSTK1, HTATSF1, RTF1, HSPA5, KDM5A, DNAJA3, PDK1, SRPK2, MRPL51, BRF1, TAF3, SUCLG1, YWHAB, RNPS1, SMAD1, APPL1, RSL1D1, PA2G4, ANKRD28, MRPL27, RSRC1, MED8, ANXA11, NOP58, PHF5A, LRPPRC, PHF6	144	1856	12782	1.91301	0.0117854	0.00394401	0.0637396
Annotation Cluster 2	Enrichment Score: 2.3763180789401495
Category	Term	Count	%	PValue	Genes	List Total	Pop Hits	Pop Total	Fold Enrichment	Bonferroni	Benjamini	FDR
UP_SEQ_FEATURE	transit peptide:Mitochondrion	14	6.66667	0.00188188	PDK1, GRPEL1, MRPL51, COX7A2, NDUFB8, SUCLG1, FARS2, COQ5, MRS2, GPX4, MTERFD3, AGK, DNAJA3, LRPPRC	209	467	19113	2.74153	0.689556	0.689556	2.75641
SP_PIR_KEYWORDS	transit peptide	14	6.66667	0.00208966	PDK1, GRPEL1, MRPL51, COX7A2, NDUFB8, SUCLG1, FARS2, COQ5, MRS2, GPX4, MTERFD3, AGK, DNAJA3, LRPPRC	209	476	19235	2.70687	0.443294	0.177362	2.72802
SP_PIR_KEYWORDS	mitochondrion	17	8.09524	0.0188963	PDK1, NDUFB3, MRPL51, GRPEL1, COX7A2, NDUFB8, SUCLG1, FARS2, CRAT, COQ5, MRS2, MRPL27, GPX4, AGK, MTERFD3, DNAJA3, LRPPRC	209	832	19235	1.88049	0.995212	0.359261	22.2945
Annotation Cluster 3	Enrichment Score: 1.8443754327309838
Category	Term	Count	%	PValue	Genes	List Total	Pop Hits	Pop Total	Fold Enrichment	Bonferroni	Benjamini	FDR
SP_PIR_KEYWORDS	sterol biosynthesis	4	1.90476	0.00240512	HMGCS1, IDI1, SC4MOL, NSDHL	209	25	19235	14.7254	0.490459	0.15512	3.13381
GOTERM_BP_FAT	GO:0016126~sterol biosynthetic process	4	1.90476	0.00778058	HMGCS1, IDI1, SC4MOL, NSDHL	159	35	13528	9.72363	0.999963	0.921941	11.9802
SP_PIR_KEYWORDS	Steroid biosynthesis	4	1.90476	0.00917603	HMGCS1, IDI1, SC4MOL, NSDHL	209	40	19235	9.20335	0.924313	0.308392	11.4753
SP_PIR_KEYWORDS	Cholesterol biosynthesis	3	1.42857	0.0176331	HMGCS1, IDI1, NSDHL	209	19	19235	14.5316	0.993135	0.392335	20.9612
GOTERM_BP_FAT	GO:0006695~cholesterol biosynthetic process	3	1.42857	0.0366787	HMGCS1, IDI1, NSDHL	159	26	13528	9.81713	1	0.858027	45.6911
GOTERM_BP_FAT	GO:0006694~steroid biosynthetic process	4	1.90476	0.077304	HMGCS1, IDI1, SC4MOL, NSDHL	159	85	13528	4.00385	1	0.918061	73.1363
Annotation Cluster 4	Enrichment Score: 1.6808385366419094
Category	Term	Count	%	PValue	Genes	List Total	Pop Hits	Pop Total	Fold Enrichment	Bonferroni	Benjamini	FDR
INTERPRO	IPR003095:Heat shock protein DnaJ	4	1.90476	0.00262815	DNAJC18, DNAJB11, DNAJA3, SEC63	195	24	16659	14.2385	0.661836	0.661836	3.61926
GOTERM_MF_FAT	GO:0051082~unfolded protein binding	6	2.85714	0.00986011	DNAJC18, GRPEL1, DNAJB11, HSPA5, DNAJA3, SEC63	148	115	12983	4.57685	0.978179	0.615658	12.8461
SMART	SM00271:DnaJ	4	1.90476	0.0118128	DNAJC18, DNAJB11, DNAJA3, SEC63	91	48	9079	8.3141	0.668833	0.668833	12.1984
INTERPRO	IPR015609:Molecular chaperone, heat shock protein, Hsp40, DnaJ	4	1.90476	0.0119796	DNAJC18, DNAJB11, DNAJA3, SEC63	195	41	16659	8.33471	0.993025	0.916483	15.5343
UP_SEQ_FEATURE	domain:J	4	1.90476	0.016213	DNAJC18, DNAJB11, DNAJA3, SEC63	209	49	19113	7.46529	0.999961	0.815812	21.5378
INTERPRO	IPR001623:Heat shock protein DnaJ, N-terminal	4	1.90476	0.018322	DNAJC18, DNAJB11, DNAJA3, SEC63	195	48	16659	7.11923	0.999509	0.921099	22.8205
INTERPRO	IPR018253:Heat shock protein DnaJ, conserved site	4	1.90476	0.0193533	DNAJC18, DNAJB11, DNAJA3, SEC63	195	49	16659	6.97394	0.999681	0.866404	23.9485
GOTERM_MF_FAT	GO:0031072~heat shock protein binding	4	1.90476	0.051508	DNAJC18, DNAJB11, DNAJA3, SEC63	148	74	12983	4.74178	1	0.922039	51.9907
SP_PIR_KEYWORDS	Chaperone	5	2.38095	0.0929079	DNAJC18, GRPEL1, DNAJB11, DNAJA3, SEC63	209	158	19235	2.91245	1	0.679423	72.4545
GOTERM_BP_FAT	GO:0006457~protein folding	5	2.38095	0.154087	DNAJC18, GRPEL1, DNAJB11, DNAJA3, SEC63	159	177	13528	2.40344	1	0.973811	93.5028
Annotation Cluster 5	Enrichment Score: 1.527417510281584
Category	Term	Count	%	PValue	Genes	List Total	Pop Hits	Pop Total	Fold Enrichment	Bonferroni	Benjamini	FDR
SMART	SM00360:RRM	7	3.33333	0.0181442	HNRPDL, TRNAU1AP, HTATSF1, POLDIP3, G3BP2, MSI1, RNPS1	91	211	9079	3.30988	0.817847	0.573206	18.1644
INTERPRO	IPR000504:RNA recognition motif, RNP-1	7	3.33333	0.0372858	HNRPDL, TRNAU1AP, HTATSF1, POLDIP3, G3BP2, MSI1, RNPS1	195	211	16659	2.8342	1	0.92641	41.274
INTERPRO	IPR012677:Nucleotide-binding, alpha-beta plait	7	3.33333	0.0386782	HNRPDL, TRNAU1AP, HTATSF1, POLDIP3, G3BP2, MSI1, RNPS1	195	213	16659	2.80758	1	0.901892	42.4526
Annotation Cluster 6	Enrichment Score: 1.5093222330413374
Category	Term	Count	%	PValue	Genes	List Total	Pop Hits	Pop Total	Fold Enrichment	Bonferroni	Benjamini	FDR
GOTERM_BP_FAT	GO:0006413~translational initiation	4	1.90476	0.0155003	EIF3D, BRF1, EIF3H, EIF5	159	45	13528	7.56282	1	0.896365	22.5246
SP_PIR_KEYWORDS	Initiation factor	4	1.90476	0.0186803	EIF3D, BRF1, EIF3H, EIF5	209	52	19235	7.0795	0.994907	0.381214	22.068
GOTERM_MF_FAT	GO:0003743~translation initiation factor activity	4	1.90476	0.0317591	EIF3D, BRF1, EIF3H, EIF5	148	61	12983	5.75233	0.999996	0.917221	36.0986
GOTERM_MF_FAT	GO:0008135~translation factor activity, nucleic acid binding	4	1.90476	0.0997975	EIF3D, BRF1, EIF3H, EIF5	148	98	12983	3.58053	1	0.98272	76.7492
Annotation Cluster 7	Enrichment Score: 1.4762024745657332
Category	Term	Count	%	PValue	Genes	List Total	Pop Hits	Pop Total	Fold Enrichment	Bonferroni	Benjamini	FDR
GOTERM_BP_FAT	GO:0010888~negative regulation of lipid storage	3	1.42857	0.00828482	PPARA, ITGAV, CRP	159	12	13528	21.2704	0.999981	0.886165	12.7081
GOTERM_BP_FAT	GO:0010745~negative regulation of foam cell differentiation	3	1.42857	0.00828482	PPARA, ITGAV, CRP	159	12	13528	21.2704	0.999981	0.886165	12.7081
GOTERM_BP_FAT	GO:0010883~regulation of lipid storage	3	1.42857	0.0246139	PPARA, ITGAV, CRP	159	21	13528	12.1545	1	0.836055	33.4454
GOTERM_BP_FAT	GO:0010743~regulation of foam cell differentiation	3	1.42857	0.0341139	PPARA, ITGAV, CRP	159	25	13528	10.2098	1	0.872606	43.2801
GOTERM_BP_FAT	GO:0045596~negative regulation of cell differentiation	3	1.42857	0.721621	PPARA, ITGAV, CRP	159	216	13528	1.18169	1	0.999817	100
Annotation Cluster 8	Enrichment Score: 1.4346005877638501
Category	Term	Count	%	PValue	Genes	List Total	Pop Hits	Pop Total	Fold Enrichment	Bonferroni	Benjamini	FDR
BIOCARTA	h_ngfPathway:Nerve growth factor pathway (NGF)	3	1.42857	0.0264878	HRAS, CSNK2A1, GRB2	23	17	1437	11.0256	0.938693	0.938693	25.93
BIOCARTA	h_epoPathway:EPO Signaling Pathway	3	1.42857	0.0295247	HRAS, CSNK2A1, GRB2	23	18	1437	10.413	0.955702	0.789528	28.473
BIOCARTA	h_igf1Pathway:IGF-1 Signaling Pathway	3	1.42857	0.0326949	HRAS, CSNK2A1, GRB2	23	19	1437	9.86499	0.968479	0.684112	31.0426
BIOCARTA	h_il6Pathway:IL 6 signaling pathway	3	1.42857	0.0326949	HRAS, CSNK2A1, GRB2	23	19	1437	9.86499	0.968479	0.684112	31.0426
BIOCARTA	h_insulinPathway:Insulin Signaling Pathway	3	1.42857	0.0326949	HRAS, CSNK2A1, GRB2	23	19	1437	9.86499	0.968479	0.684112	31.0426
BIOCARTA	h_TPOPathway:TPO Signaling Pathway	3	1.42857	0.0359941	HRAS, CSNK2A1, GRB2	23	20	1437	9.37174	0.977905	0.614458	33.6271
BIOCARTA	h_il2Pathway:IL 2 signaling pathway	3	1.42857	0.0394179	HRAS, CSNK2A1, GRB2	23	21	1437	8.92547	0.984739	0.566771	36.2158
BIOCARTA	h_pdgfPathway:PDGF Signaling Pathway	3	1.42857	0.0542765	HRAS, CSNK2A1, GRB2	23	25	1437	7.49739	0.996984	0.619887	46.4188
BIOCARTA	h_egfPathway:EGF Signaling Pathway	3	1.42857	0.058262	HRAS, CSNK2A1, GRB2	23	26	1437	7.20903	0.998056	0.590102	48.8901
Annotation Cluster 9	Enrichment Score: 1.3937835659092466
Category	Term	Count	%	PValue	Genes	List Total	Pop Hits	Pop Total	Fold Enrichment	Bonferroni	Benjamini	FDR
GOTERM_BP_FAT	GO:0006605~protein targeting	8	3.80952	0.0131653	GNPTG, SRP14, GRPEL1, YWHAB, PTTG1IP, NOP58, YWHAE, SEC63	159	215	13528	3.16583	1	0.885079	19.4675
GOTERM_BP_FAT	GO:0034613~cellular protein localization	10	4.7619	0.0519473	GNPTG, SRP14, GRPEL1, TAF3, ARCN1, YWHAB, PTTG1IP, NOP58, YWHAE, SEC63	159	411	13528	2.07012	1	0.909497	58.1675
GOTERM_BP_FAT	GO:0070727~cellular macromolecule localization	10	4.7619	0.0539153	GNPTG, SRP14, GRPEL1, TAF3, ARCN1, YWHAB, PTTG1IP, NOP58, YWHAE, SEC63	159	414	13528	2.05512	1	0.895854	59.5638
GOTERM_BP_FAT	GO:0006886~intracellular protein transport	9	4.28571	0.072137	GNPTG, SRP14, GRPEL1, ARCN1, YWHAB, PTTG1IP, NOP58, YWHAE, SEC63	159	374	13528	2.04742	1	0.928835	70.5703
Annotation Cluster 10	Enrichment Score: 1.3152345478447698
Category	Term	Count	%	PValue	Genes	List Total	Pop Hits	Pop Total	Fold Enrichment	Bonferroni	Benjamini	FDR
UP_SEQ_FEATURE	domain:LIM zinc-binding	3	1.42857	0.0160807	MICALL2, PDLIM3, LIMD2	209	18	19113	15.2416	0.999958	0.866473	21.381
SMART	SM00132:LIM	4	1.90476	0.0356226	MICALL2, ZBTB41, PDLIM3, LIMD2	91	73	9079	5.46681	0.965725	0.675169	32.7729
INTERPRO	IPR001781:Zinc finger, LIM-type	4	1.90476	0.0534622	MICALL2, ZBTB41, PDLIM3, LIMD2	195	73	16659	4.68114	1	0.940965	53.6831
SP_PIR_KEYWORDS	LIM domain	3	1.42857	0.179054	MICALL2, PDLIM3, LIMD2	209	71	19235	3.88874	1	0.851169	92.6373
Annotation Cluster 11	Enrichment Score: 1.2905508402654478
Category	Term	Count	%	PValue	Genes	List Total	Pop Hits	Pop Total	Fold Enrichment	Bonferroni	Benjamini	FDR
GOTERM_BP_FAT	GO:0000398~nuclear mRNA splicing, via spliceosome	6	2.85714	0.0332891	SRPK2, CRNKL1, RSRC1, RNPS1, PHF5A, POLR2D	159	153	13528	3.33654	1	0.878217	42.4836
GOTERM_BP_FAT	GO:0000377~RNA splicing, via transesterification reactions with bulged adenosine as nucleophile	6	2.85714	0.0332891	SRPK2, CRNKL1, RSRC1, RNPS1, PHF5A, POLR2D	159	153	13528	3.33654	1	0.878217	42.4836
GOTERM_BP_FAT	GO:0000375~RNA splicing, via transesterification reactions	6	2.85714	0.0332891	SRPK2, CRNKL1, RSRC1, RNPS1, PHF5A, POLR2D	159	153	13528	3.33654	1	0.878217	42.4836
GOTERM_BP_FAT	GO:0006397~mRNA processing	8	3.80952	0.0825444	SRPK2, CRNKL1, FRG1, RSRC1, RNPS1, PHF5A, POLR2D, SLBP	159	321	13528	2.12042	1	0.922472	75.5232
GOTERM_BP_FAT	GO:0008380~RNA splicing	7	3.33333	0.115784	SRPK2, CRNKL1, FRG1, RSRC1, RNPS1, PHF5A, POLR2D	159	284	13528	2.09709	1	0.946173	86.6056
Annotation Cluster 12	Enrichment Score: 1.2703209015503047
Category	Term	Count	%	PValue	Genes	List Total	Pop Hits	Pop Total	Fold Enrichment	Bonferroni	Benjamini	FDR
GOTERM_BP_FAT	GO:0006897~endocytosis	7	3.33333	0.0443969	MICALL2, RAB7A, HRAS, ITGAV, CRP, MERTK, ELMOD2	159	220	13528	2.70715	1	0.879749	52.3793
GOTERM_BP_FAT	GO:0010324~membrane invagination	7	3.33333	0.0443969	MICALL2, RAB7A, HRAS, ITGAV, CRP, MERTK, ELMOD2	159	220	13528	2.70715	1	0.879749	52.3793
GOTERM_BP_FAT	GO:0016044~membrane organization	9	4.28571	0.078403	MICALL2, RAB7A, HRAS, ARF1, ITGAV, ARCN1, CRP, MERTK, ELMOD2	159	381	13528	2.00981	1	0.91624	73.6543
Annotation Cluster 13	Enrichment Score: 1.1307530960995154
Category	Term	Count	%	PValue	Genes	List Total	Pop Hits	Pop Total	Fold Enrichment	Bonferroni	Benjamini	FDR
GOTERM_CC_FAT	GO:0031988~membrane-bounded vesicle	13	6.19048	0.025532	RAB7A, AIMP1, PIK3C2A, GRB2, HEXB, YWHAB, TMEM168, APPL1, YWHAE, ANXA11, ARCN1, HSPA5, SLC30A7	144	568	12782	2.03157	0.997985	0.291672	28.3828
GOTERM_CC_FAT	GO:0031982~vesicle	13	6.19048	0.0723675	RAB7A, AIMP1, PIK3C2A, GRB2, HEXB, YWHAB, TMEM168, APPL1, YWHAE, ANXA11, ARCN1, HSPA5, SLC30A7	144	670	12782	1.72228	1	0.543359	62.0768
GOTERM_CC_FAT	GO:0016023~cytoplasmic membrane-bounded vesicle	11	5.2381	0.0890426	RAB7A, AIMP1, PIK3C2A, ARCN1, HEXB, ANXA11, YWHAB, TMEM168, HSPA5, YWHAE, SLC30A7	144	550	12782	1.77528	1	0.563502	69.9931
GOTERM_CC_FAT	GO:0031410~cytoplasmic vesicle	11	5.2381	0.182289	RAB7A, AIMP1, PIK3C2A, ARCN1, HEXB, ANXA11, YWHAB, TMEM168, HSPA5, YWHAE, SLC30A7	144	642	12782	1.52088	1	0.748415	92.5547
Annotation Cluster 14	Enrichment Score: 1.1279193826181355
Category	Term	Count	%	PValue	Genes	List Total	Pop Hits	Pop Total	Fold Enrichment	Bonferroni	Benjamini	FDR
GOTERM_CC_FAT	GO:0005743~mitochondrial inner membrane	8	3.80952	0.0562297	NDUFB3, MRS2, COX7A2, NDUFB8, GSTK1, GPX4, SUCLG1, CRAT	144	306	12782	2.32062	0.999999	0.468119	52.6209
GOTERM_CC_FAT	GO:0031966~mitochondrial membrane	9	4.28571	0.0748924	NDUFB3, MRS2, COX7A2, NDUFB8, GSTK1, GPX4, SUCLG1, CRAT, AGK	144	394	12782	2.0276	1	0.540884	63.3878
GOTERM_CC_FAT	GO:0005740~mitochondrial envelope	9	4.28571	0.0981382	NDUFB3, MRS2, COX7A2, NDUFB8, GSTK1, GPX4, SUCLG1, CRAT, AGK	144	419	12782	1.90662	1	0.587441	73.6385
Annotation Cluster 15	Enrichment Score: 1.1188445354227325
Category	Term	Count	%	PValue	Genes	List Total	Pop Hits	Pop Total	Fold Enrichment	Bonferroni	Benjamini	FDR
GOTERM_BP_FAT	GO:0070271~protein complex biogenesis	11	5.2381	0.0720649	SNAPC5, HRAS, BRF1, GRB2, RTF1, YWHAB, FADD, SMAD1, SKIL, POLR2D, USP16	159	505	13528	1.85327	1	0.933685	70.5329
GOTERM_BP_FAT	GO:0006461~protein complex assembly	11	5.2381	0.0720649	SNAPC5, HRAS, BRF1, GRB2, RTF1, YWHAB, FADD, SMAD1, SKIL, POLR2D, USP16	159	505	13528	1.85327	1	0.933685	70.5329
GOTERM_BP_FAT	GO:0043933~macromolecular complex subunit organization	14	6.66667	0.0722276	SNAPC5, SRPK2, HRAS, BRF1, CRNKL1, GRB2, YWHAB, FADD, SMAD1, POLR2D, RTF1, SKIL, USP16, MTERFD3	159	710	13528	1.67767	1	0.923965	70.6172
GOTERM_BP_FAT	GO:0065003~macromolecular complex assembly	13	6.19048	0.0892218	SNAPC5, SRPK2, HRAS, BRF1, CRNKL1, GRB2, YWHAB, FADD, SMAD1, POLR2D, RTF1, SKIL, USP16	159	665	13528	1.66325	1	0.921352	78.2766
Annotation Cluster 16	Enrichment Score: 1.0592803170482061
Category	Term	Count	%	PValue	Genes	List Total	Pop Hits	Pop Total	Fold Enrichment	Bonferroni	Benjamini	FDR
GOTERM_BP_FAT	GO:0008104~protein localization	17	8.09524	0.0526876	GNPTG, SRP14, RAB7A, GRPEL1, SDAD1, TAF3, VTA1, YWHAB, G3BP2, AMN, YWHAE, SEC63, HOOK1, ARF1, ARCN1, PTTG1IP, NOP58	159	882	13528	1.6399	1	0.90523	58.698
GOTERM_BP_FAT	GO:0015031~protein transport	14	6.66667	0.109422	GNPTG, SRP14, RAB7A, GRPEL1, SDAD1, VTA1, YWHAB, YWHAE, SEC63, HOOK1, ARF1, ARCN1, PTTG1IP, NOP58	159	762	13528	1.56318	1	0.94555	84.941
GOTERM_BP_FAT	GO:0045184~establishment of protein localization	14	6.66667	0.115172	GNPTG, SRP14, RAB7A, GRPEL1, SDAD1, VTA1, YWHAB, YWHAE, SEC63, HOOK1, ARF1, ARCN1, PTTG1IP, NOP58	159	769	13528	1.54895	1	0.950963	86.4533
Annotation Cluster 17	Enrichment Score: 1.0196739287440213
Category	Term	Count	%	PValue	Genes	List Total	Pop Hits	Pop Total	Fold Enrichment	Bonferroni	Benjamini	FDR
SP_PIR_KEYWORDS	peroxisome	4	1.90476	0.0740065	GSTK1, ABCD3, CRAT, IDI1	209	90	19235	4.09038	1	0.641266	63.8192
GOTERM_CC_FAT	GO:0042579~microbody	4	1.90476	0.108606	GSTK1, ABCD3, CRAT, IDI1	144	103	12782	3.44714	1	0.601382	77.3262
GOTERM_CC_FAT	GO:0005777~peroxisome	4	1.90476	0.108606	GSTK1, ABCD3, CRAT, IDI1	144	103	12782	3.44714	1	0.601382	77.3262
Annotation Cluster 18	Enrichment Score: 0.9451670517870312
Category	Term	Count	%	PValue	Genes	List Total	Pop Hits	Pop Total	Fold Enrichment	Bonferroni	Benjamini	FDR
GOTERM_BP_FAT	GO:0032507~maintenance of protein location in cell	3	1.42857	0.0827049	TAF3, YWHAB, G3BP2	159	41	13528	6.22549	1	0.913785	75.5931
GOTERM_BP_FAT	GO:0045185~maintenance of protein location	3	1.42857	0.108019	TAF3, YWHAB, G3BP2	159	48	13528	5.31761	1	0.9495	84.5487
GOTERM_BP_FAT	GO:0051651~maintenance of location in cell	3	1.42857	0.108019	TAF3, YWHAB, G3BP2	159	48	13528	5.31761	1	0.9495	84.5487
GOTERM_BP_FAT	GO:0051235~maintenance of location	3	1.42857	0.171713	TAF3, YWHAB, G3BP2	159	64	13528	3.98821	1	0.981097	95.394
Annotation Cluster 19	Enrichment Score: 0.8846951324706693
Category	Term	Count	%	PValue	Genes	List Total	Pop Hits	Pop Total	Fold Enrichment	Bonferroni	Benjamini	FDR
GOTERM_BP_FAT	GO:0015908~fatty acid transport	3	1.42857	0.0420215	PPARA, ABCD3, SLC27A4	159	28	13528	9.1159	1	0.874636	50.4081
GOTERM_BP_FAT	GO:0015718~monocarboxylic acid transport	3	1.42857	0.11559	PPARA, ABCD3, SLC27A4	159	50	13528	5.10491	1	0.948736	86.5573
GOTERM_BP_FAT	GO:0046942~carboxylic acid transport	4	1.90476	0.242491	PPARA, ABCD3, PDZK1, SLC27A4	159	147	13528	2.31515	1	0.990439	98.9295
GOTERM_BP_FAT	GO:0015849~organic acid transport	4	1.90476	0.245547	PPARA, ABCD3, PDZK1, SLC27A4	159	148	13528	2.29951	1	0.989358	98.998
Annotation Cluster 20	Enrichment Score: 0.7410227091816766
Category	Term	Count	%	PValue	Genes	List Total	Pop Hits	Pop Total	Fold Enrichment	Bonferroni	Benjamini	FDR
INTERPRO	IPR019786:Zinc finger, PHD-type, conserved site	4	1.90476	0.0946001	ATRX, TAF3, KDM5A, PHF6	195	93	16659	3.67444	1	0.989426	75.1447
SMART	SM00249:PHD	3	1.42857	0.224234	TAF3, KDM5A, PHF6	91	90	9079	3.32564	1	0.99727	93.7937
INTERPRO	IPR001965:Zinc finger, PHD-type	3	1.42857	0.282058	TAF3, KDM5A, PHF6	195	90	16659	2.84769	1	0.999999	99.036
Annotation Cluster 21	Enrichment Score: 0.6540768534427149
Category	Term	Count	%	PValue	Genes	List Total	Pop Hits	Pop Total	Fold Enrichment	Bonferroni	Benjamini	FDR
SP_PIR_KEYWORDS	nucleotide-binding	26	12.381	0.0658736	RAB7A, HRAS, FARS2, EIF5, UBA5, ATP2B1, ERCC6, CSNK2A1, DDX49, ABCD3, HSPA5, AGK, PDK1, SRPK2, RAP2C, PIK3C2A, SUCLG1, UBE2L3, ATRX, GLUL, ARF1, ATP9B, UBA3, UCKL1, MERTK, SLC27A4	209	1686	19235	1.41926	1	0.614806	59.3844
GOTERM_MF_FAT	GO:0017076~purine nucleotide binding	25	11.9048	0.330377	RAB7A, GRPEL1, HRAS, FARS2, EIF5, ATP2B1, CSNK2A1, ERCC6, DDX49, ABCD3, HSPA5, AGK, PDK1, SRPK2, RAP2C, PIK3C2A, SUCLG1, UBE2L3, ATRX, GLUL, ARF1, ATP9B, UBA3, UCKL1, MERTK	148	1918	12983	1.14342	1	0.999121	99.6169
GOTERM_MF_FAT	GO:0032553~ribonucleotide binding	24	11.4286	0.333415	PDK1, SRPK2, RAB7A, HRAS, RAP2C, PIK3C2A, FARS2, SUCLG1, EIF5, UBE2L3, ATP2B1, ATRX, GLUL, ERCC6, CSNK2A1, ARF1, DDX49, ATP9B, UBA3, ABCD3, UCKL1, HSPA5, MERTK, AGK	148	1836	12983	1.14671	1	0.998531	99.6404
GOTERM_MF_FAT	GO:0032555~purine ribonucleotide binding	24	11.4286	0.333415	PDK1, SRPK2, RAB7A, HRAS, RAP2C, PIK3C2A, FARS2, SUCLG1, EIF5, UBE2L3, ATP2B1, ATRX, GLUL, ERCC6, CSNK2A1, ARF1, DDX49, ATP9B, UBA3, ABCD3, UCKL1, HSPA5, MERTK, AGK	148	1836	12983	1.14671	1	0.998531	99.6404
Annotation Cluster 22	Enrichment Score: 0.6188953415748473
Category	Term	Count	%	PValue	Genes	List Total	Pop Hits	Pop Total	Fold Enrichment	Bonferroni	Benjamini	FDR
GOTERM_BP_FAT	GO:0043066~negative regulation of apoptosis	7	3.33333	0.233507	BFAR, HRAS, CFDP1, HSPA5, DNAJA3, ADA, TAX1BP1	159	354	13528	1.68241	1	0.989006	98.7022
GOTERM_BP_FAT	GO:0043069~negative regulation of programmed cell death	7	3.33333	0.243101	BFAR, HRAS, CFDP1, HSPA5, DNAJA3, ADA, TAX1BP1	159	359	13528	1.65898	1	0.989993	98.9436
GOTERM_BP_FAT	GO:0060548~negative regulation of cell death	7	3.33333	0.245034	BFAR, HRAS, CFDP1, HSPA5, DNAJA3, ADA, TAX1BP1	159	360	13528	1.65437	1	0.989834	98.9868
Annotation Cluster 23	Enrichment Score: 0.5896421182405124
Category	Term	Count	%	PValue	Genes	List Total	Pop Hits	Pop Total	Fold Enrichment	Bonferroni	Benjamini	FDR
GOTERM_CC_FAT	GO:0005746~mitochondrial respiratory chain	3	1.42857	0.160561	NDUFB3, COX7A2, NDUFB8	144	64	12782	4.16081	1	0.709294	89.5554
SP_PIR_KEYWORDS	respiratory chain	3	1.42857	0.179054	NDUFB3, COX7A2, NDUFB8	209	71	19235	3.88874	1	0.851169	92.6373
KEGG_PATHWAY	hsa05012:Parkinson's disease	4	1.90476	0.20433	NDUFB3, COX7A2, NDUFB8, UBE2L3	63	128	5085	2.52232	1	0.998028	92.4082
GOTERM_CC_FAT	GO:0070469~respiratory chain	3	1.42857	0.204796	NDUFB3, COX7A2, NDUFB8	144	75	12782	3.55056	1	0.773819	94.8069
KEGG_PATHWAY	hsa05010:Alzheimer's disease	4	1.90476	0.319758	NDUFB3, COX7A2, NDUFB8, FADD	63	163	5085	1.98072	1	0.997521	98.7041
GOTERM_CC_FAT	GO:0044455~mitochondrial membrane part	3	1.42857	0.409067	NDUFB3, COX7A2, NDUFB8	144	125	12782	2.13033	1	0.935727	99.8875
KEGG_PATHWAY	hsa00190:Oxidative phosphorylation	3	1.42857	0.473819	NDUFB3, COX7A2, NDUFB8	63	130	5085	1.86264	1	0.998275	99.9284
Annotation Cluster 24	Enrichment Score: 0.4588595319935188
Category	Term	Count	%	PValue	Genes	List Total	Pop Hits	Pop Total	Fold Enrichment	Bonferroni	Benjamini	FDR
GOTERM_BP_FAT	GO:0042981~regulation of apoptosis	12	5.71429	0.338299	BFAR, HRAS, ERCC6, YWHAB, FADD, CFDP1, HSPA5, YWHAE, DNAJA3, FGD3, ADA, TAX1BP1	159	804	13528	1.26988	1	0.994678	99.8825
GOTERM_BP_FAT	GO:0043067~regulation of programmed cell death	12	5.71429	0.350188	BFAR, HRAS, ERCC6, YWHAB, FADD, CFDP1, HSPA5, YWHAE, DNAJA3, FGD3, ADA, TAX1BP1	159	812	13528	1.25737	1	0.995543	99.9126
GOTERM_BP_FAT	GO:0010941~regulation of cell death	12	5.71429	0.354666	BFAR, HRAS, ERCC6, YWHAB, FADD, CFDP1, HSPA5, YWHAE, DNAJA3, FGD3, ADA, TAX1BP1	159	815	13528	1.25274	1	0.995232	99.9219
Annotation Cluster 25	Enrichment Score: 0.45412123509525965
Category	Term	Count	%	PValue	Genes	List Total	Pop Hits	Pop Total	Fold Enrichment	Bonferroni	Benjamini	FDR
SMART	SM00490:HELICc	3	1.42857	0.283088	ATRX, ERCC6, DDX49	91	106	9079	2.82366	1	0.99795	97.3835
SMART	SM00487:DEXDc	3	1.42857	0.294129	ATRX, ERCC6, DDX49	91	109	9079	2.74594	1	0.995479	97.7924
UP_SEQ_FEATURE	domain:Helicase C-terminal	3	1.42857	0.316978	ATRX, ERCC6, DDX49	209	105	19113	2.61285	1	1	99.6507
UP_SEQ_FEATURE	domain:Helicase ATP-binding	3	1.42857	0.336904	ATRX, ERCC6, DDX49	209	110	19113	2.49408	1	1	99.7749
INTERPRO	IPR014021:Helicase, superfamily 1 and 2, ATP-binding	3	1.42857	0.354737	ATRX, ERCC6, DDX49	195	107	16659	2.39526	1	1	99.7838
INTERPRO	IPR001650:DNA/RNA helicase, C-terminal	3	1.42857	0.354737	ATRX, ERCC6, DDX49	195	107	16659	2.39526	1	1	99.7838
INTERPRO	IPR014001:DEAD-like helicase, N-terminal	3	1.42857	0.363142	ATRX, ERCC6, DDX49	195	109	16659	2.35131	1	0.999999	99.8201
SP_PIR_KEYWORDS	helicase	3	1.42857	0.426325	ATRX, ERCC6, DDX49	209	134	19235	2.06045	1	0.940927	99.9356
GOTERM_MF_FAT	GO:0004386~helicase activity	3	1.42857	0.472373	ATRX, ERCC6, DDX49	148	140	12983	1.87978	1	0.998488	99.986
Annotation Cluster 26	Enrichment Score: 0.45211862669416986
Category	Term	Count	%	PValue	Genes	List Total	Pop Hits	Pop Total	Fold Enrichment	Bonferroni	Benjamini	FDR
GOTERM_MF_FAT	GO:0003924~GTPase activity	5	2.38095	0.217185	RAB7A, HRAS, RAP2C, ARF1, EIF5	148	211	12983	2.07874	1	0.998166	96.6547
SP_PIR_KEYWORDS	gtp-binding	6	2.85714	0.283914	RAB7A, HRAS, RAP2C, ARF1, SUCLG1, EIF5	209	329	19235	1.67842	1	0.89208	98.7914
UP_SEQ_FEATURE	nucleotide phosphate-binding region:GTP	5	2.38095	0.400556	RAB7A, HRAS, RAP2C, ARF1, EIF5	209	295	19113	1.55	1	1	99.9496
GOTERM_MF_FAT	GO:0005525~GTP binding	6	2.85714	0.413294	RAB7A, HRAS, RAP2C, ARF1, SUCLG1, EIF5	148	372	12983	1.41489	1	0.998045	99.9388
GOTERM_MF_FAT	GO:0019001~guanyl nucleotide binding	6	2.85714	0.435687	RAB7A, HRAS, RAP2C, ARF1, SUCLG1, EIF5	148	382	12983	1.37785	1	0.998182	99.9643
GOTERM_MF_FAT	GO:0032561~guanyl ribonucleotide binding	6	2.85714	0.435687	RAB7A, HRAS, RAP2C, ARF1, SUCLG1, EIF5	148	382	12983	1.37785	1	0.998182	99.9643
Annotation Cluster 27	Enrichment Score: 0.4423608012770455
Category	Term	Count	%	PValue	Genes	List Total	Pop Hits	Pop Total	Fold Enrichment	Bonferroni	Benjamini	FDR
GOTERM_BP_FAT	GO:0006915~apoptosis	10	4.7619	0.271226	BFAR, HRAS, AIMP1, YWHAB, FADD, GADD45A, YWHAE, DNAJA3, FGD3, TAX1BP1	159	602	13528	1.41332	1	0.991344	99.4309
GOTERM_BP_FAT	GO:0012501~programmed cell death	10	4.7619	0.285396	BFAR, HRAS, AIMP1, YWHAB, FADD, GADD45A, YWHAE, DNAJA3, FGD3, TAX1BP1	159	611	13528	1.3925	1	0.99278	99.5871
GOTERM_BP_FAT	GO:0008219~cell death	10	4.7619	0.464542	BFAR, HRAS, AIMP1, YWHAB, FADD, GADD45A, YWHAE, DNAJA3, FGD3, TAX1BP1	159	719	13528	1.18333	1	0.998118	99.9963
GOTERM_BP_FAT	GO:0016265~death	10	4.7619	0.472883	BFAR, HRAS, AIMP1, YWHAB, FADD, GADD45A, YWHAE, DNAJA3, FGD3, TAX1BP1	159	724	13528	1.17516	1	0.998141	99.9971
Annotation Cluster 28	Enrichment Score: 0.42801724490703924
Category	Term	Count	%	PValue	Genes	List Total	Pop Hits	Pop Total	Fold Enrichment	Bonferroni	Benjamini	FDR
GOTERM_MF_FAT	GO:0042626~ATPase activity, coupled to transmembrane movement of substances	3	1.42857	0.350495	ATP2B1, ATP9B, ABCD3	148	109	12983	2.41439	1	0.998723	99.7491
GOTERM_MF_FAT	GO:0043492~ATPase activity, coupled to movement of substances	3	1.42857	0.3546	ATP2B1, ATP9B, ABCD3	148	110	12983	2.39244	1	0.998089	99.7703
GOTERM_MF_FAT	GO:0016820~hydrolase activity, acting on acid anhydrides, catalyzing transmembrane movement of substances	3	1.42857	0.358696	ATP2B1, ATP9B, ABCD3	148	111	12983	2.37089	1	0.997811	99.7897
GOTERM_MF_FAT	GO:0015399~primary active transmembrane transporter activity	3	1.42857	0.403072	ATP2B1, ATP9B, ABCD3	148	122	12983	2.15712	1	0.998018	99.9222
GOTERM_MF_FAT	GO:0015405~P-P-bond-hydrolysis-driven transmembrane transporter activity	3	1.42857	0.403072	ATP2B1, ATP9B, ABCD3	148	122	12983	2.15712	1	0.998018	99.9222
Annotation Cluster 29	Enrichment Score: 0.4277846829932625
Category	Term	Count	%	PValue	Genes	List Total	Pop Hits	Pop Total	Fold Enrichment	Bonferroni	Benjamini	FDR
GOTERM_BP_FAT	GO:0015980~energy derivation by oxidation of organic compounds	4	1.90476	0.23335	NDUFB3, NDUFB8, SUCLG1, CRAT	159	144	13528	2.36338	1	0.989603	98.6978
GOTERM_BP_FAT	GO:0045333~cellular respiration	3	1.42857	0.313442	NDUFB3, NDUFB8, SUCLG1	159	97	13528	2.63139	1	0.993675	99.7853
GOTERM_BP_FAT	GO:0006091~generation of precursor metabolites and energy	4	1.90476	0.712003	NDUFB3, NDUFB8, SUCLG1, CRAT	159	313	13528	1.08731	1	0.99978	100
Annotation Cluster 30	Enrichment Score: 0.4235996659397281
Category	Term	Count	%	PValue	Genes	List Total	Pop Hits	Pop Total	Fold Enrichment	Bonferroni	Benjamini	FDR
GOTERM_BP_FAT	GO:0000302~response to reactive oxygen species	3	1.42857	0.218323	ERCC6, GPX4, ADA	159	75	13528	3.40327	1	0.989228	98.2119
GOTERM_BP_FAT	GO:0010035~response to inorganic substance	4	1.90476	0.430056	ERCC6, GPX4, ANXA11, ADA	159	205	13528	1.66013	1	0.997445	99.9897
GOTERM_BP_FAT	GO:0006979~response to oxidative stress	3	1.42857	0.57092	ERCC6, GPX4, ADA	159	164	13528	1.55637	1	0.998999	99.9999
Annotation Cluster 31	Enrichment Score: 0.4190604130049151
Category	Term	Count	%	PValue	Genes	List Total	Pop Hits	Pop Total	Fold Enrichment	Bonferroni	Benjamini	FDR
GOTERM_CC_FAT	GO:0005773~vacuole	5	2.38095	0.311687	HOOK1, RAB7A, PLA2G15, HEXB, ADA	144	252	12782	1.76119	1	0.887681	99.1942
GOTERM_CC_FAT	GO:0000323~lytic vacuole	4	1.90476	0.42126	RAB7A, PLA2G15, HEXB, ADA	144	211	12782	1.68273	1	0.935074	99.914
GOTERM_CC_FAT	GO:0005764~lysosome	4	1.90476	0.42126	RAB7A, PLA2G15, HEXB, ADA	144	211	12782	1.68273	1	0.935074	99.914
Annotation Cluster 32	Enrichment Score: 0.41284462657009297
Category	Term	Count	%	PValue	Genes	List Total	Pop Hits	Pop Total	Fold Enrichment	Bonferroni	Benjamini	FDR
UP_SEQ_FEATURE	short sequence motif:Effector region	3	1.42857	0.276777	RAB7A, HRAS, RAP2C	209	95	19113	2.88789	1	0.999999	99.1838
INTERPRO	IPR005225:Small GTP-binding protein	4	1.90476	0.308155	RAB7A, HRAS, RAP2C, ARF1	195	167	16659	2.04625	1	0.999999	99.4261
INTERPRO	IPR013753:Ras	3	1.42857	0.428706	RAB7A, HRAS, RAP2C	195	125	16659	2.05034	1	1	99.9607
INTERPRO	IPR001806:Ras GTPase	3	1.42857	0.46786	RAB7A, HRAS, RAP2C	195	135	16659	1.89846	1	1	99.9855
SP_PIR_KEYWORDS	prenylation	3	1.42857	0.5042	RAB7A, HRAS, RAP2C	209	156	19235	1.76987	1	0.966188	99.9906
Annotation Cluster 33	Enrichment Score: 0.4092817531719914
Category	Term	Count	%	PValue	Genes	List Total	Pop Hits	Pop Total	Fold Enrichment	Bonferroni	Benjamini	FDR
SP_PIR_KEYWORDS	atp-binding	19	9.04762	0.189305	PDK1, SRPK2, PIK3C2A, FARS2, UBA5, UBE2L3, ATP2B1, ATRX, GLUL, ERCC6, CSNK2A1, DDX49, ATP9B, UBA3, ABCD3, UCKL1, HSPA5, MERTK, AGK	209	1326	19235	1.31873	1	0.858962	93.7644
GOTERM_MF_FAT	GO:0001883~purine nucleoside binding	21	10	0.354444	PDK1, SRPK2, GRPEL1, PIK3C2A, FARS2, SUCLG1, UBE2L3, ADA, ATP2B1, ATRX, GLUL, ERCC6, CSNK2A1, DDX49, ATP9B, UBA3, ABCD3, UCKL1, HSPA5, MERTK, AGK	148	1601	12983	1.15064	1	0.998493	99.7695
GOTERM_MF_FAT	GO:0001882~nucleoside binding	21	10	0.366348	PDK1, SRPK2, GRPEL1, PIK3C2A, FARS2, SUCLG1, UBE2L3, ADA, ATP2B1, ATRX, GLUL, ERCC6, CSNK2A1, DDX49, ATP9B, UBA3, ABCD3, UCKL1, HSPA5, MERTK, AGK	148	1612	12983	1.14279	1	0.997696	99.822
GOTERM_MF_FAT	GO:0005524~ATP binding	18	8.57143	0.510062	PDK1, SRPK2, PIK3C2A, FARS2, UBE2L3, ATP2B1, ATRX, GLUL, ERCC6, CSNK2A1, DDX49, ATP9B, UBA3, UCKL1, ABCD3, HSPA5, MERTK, AGK	148	1477	12983	1.06907	1	0.998346	99.995
GOTERM_MF_FAT	GO:0030554~adenyl nucleotide binding	19	9.04762	0.523466	PDK1, SRPK2, GRPEL1, PIK3C2A, FARS2, UBE2L3, ATP2B1, ATRX, GLUL, ERCC6, CSNK2A1, DDX49, ATP9B, UBA3, ABCD3, UCKL1, HSPA5, MERTK, AGK	148	1577	12983	1.0569	1	0.997422	99.9966
GOTERM_MF_FAT	GO:0032559~adenyl ribonucleotide binding	18	8.57143	0.533574	PDK1, SRPK2, PIK3C2A, FARS2, UBE2L3, ATP2B1, ATRX, GLUL, ERCC6, CSNK2A1, DDX49, ATP9B, UBA3, UCKL1, ABCD3, HSPA5, MERTK, AGK	148	1497	12983	1.05479	1	0.997227	99.9975
Annotation Cluster 34	Enrichment Score: 0.3634345556565571
Category	Term	Count	%	PValue	Genes	List Total	Pop Hits	Pop Total	Fold Enrichment	Bonferroni	Benjamini	FDR
SP_PIR_KEYWORDS	ubl conjugation pathway	8	3.80952	0.312768	FZR1, MED8, UBA3, USP12, UBA5, ASB13, USP16, UBE2L3	209	509	19235	1.4465	1	0.913048	99.2983
GOTERM_BP_FAT	GO:0043632~modification-dependent macromolecule catabolic process	9	4.28571	0.355991	FZR1, PSMB1, MED8, UBA3, USP12, UBA5, ASB13, USP16, UBE2L3	159	574	13528	1.33403	1	0.995113	99.9245
GOTERM_BP_FAT	GO:0019941~modification-dependent protein catabolic process	9	4.28571	0.355991	FZR1, PSMB1, MED8, UBA3, USP12, UBA5, ASB13, USP16, UBE2L3	159	574	13528	1.33403	1	0.995113	99.9245
GOTERM_BP_FAT	GO:0051603~proteolysis involved in cellular protein catabolic process	9	4.28571	0.402398	FZR1, PSMB1, MED8, UBA3, USP12, UBA5, ASB13, USP16, UBE2L3	159	600	13528	1.27623	1	0.997255	99.9778
GOTERM_BP_FAT	GO:0044257~cellular protein catabolic process	9	4.28571	0.40777	FZR1, PSMB1, MED8, UBA3, USP12, UBA5, ASB13, USP16, UBE2L3	159	603	13528	1.26988	1	0.997255	99.9808
GOTERM_BP_FAT	GO:0030163~protein catabolic process	9	4.28571	0.441755	FZR1, PSMB1, MED8, UBA3, USP12, UBA5, ASB13, USP16, UBE2L3	159	622	13528	1.23109	1	0.997736	99.9927
GOTERM_BP_FAT	GO:0044265~cellular macromolecule catabolic process	10	4.7619	0.474548	FZR1, PSMB1, MED8, UBA3, USP12, RNPS1, UBA5, ASB13, USP16, UBE2L3	159	725	13528	1.17354	1	0.998111	99.9973
GOTERM_BP_FAT	GO:0009057~macromolecule catabolic process	10	4.7619	0.565455	FZR1, PSMB1, MED8, UBA3, USP12, RNPS1, UBA5, ASB13, USP16, UBE2L3	159	781	13528	1.0894	1	0.999187	99.9999
GOTERM_BP_FAT	GO:0006508~proteolysis	12	5.71429	0.695117	FZR1, PSMB1, MED8, CRP, UBA3, USP12, MEP1B, UBA5, ASB13, USP16, UBE2L3, SUFU	159	1054	13528	0.968673	1	0.999739	100
Annotation Cluster 35	Enrichment Score: 0.35910687459032214
Category	Term	Count	%	PValue	Genes	List Total	Pop Hits	Pop Total	Fold Enrichment	Bonferroni	Benjamini	FDR
GOTERM_BP_FAT	GO:0051173~positive regulation of nitrogen compound metabolic process	11	5.2381	0.220811	PPARA, HRAS, ERCC6, BRF1, GATA5, PHF5A, SMAD1, COMT, USP16, KDM5A, ZBTB38	159	644	13528	1.45326	1	0.98848	98.3026
GOTERM_BP_FAT	GO:0045935~positive regulation of nucleobase, nucleoside, nucleotide and nucleic acid metabolic process	10	4.7619	0.306216	PPARA, HRAS, ERCC6, BRF1, GATA5, PHF5A, SMAD1, USP16, KDM5A, ZBTB38	159	624	13528	1.36349	1	0.993777	99.7453
GOTERM_BP_FAT	GO:0045941~positive regulation of transcription	8	3.80952	0.489629	PPARA, BRF1, GATA5, PHF5A, SMAD1, USP16, KDM5A, ZBTB38	159	564	13528	1.20683	1	0.998434	99.9983
GOTERM_MF_FAT	GO:0016563~transcription activator activity	6	2.85714	0.497242	PPARA, BRF1, GATA5, SMAD1, USP16, KDM5A	148	410	12983	1.28375	1	0.9982	99.9928
GOTERM_BP_FAT	GO:0010557~positive regulation of macromolecule biosynthetic process	9	4.28571	0.498338	PPARA, HRAS, BRF1, GATA5, PHF5A, SMAD1, USP16, KDM5A, ZBTB38	159	654	13528	1.17085	1	0.998468	99.9987
GOTERM_BP_FAT	GO:0010628~positive regulation of gene expression	8	3.80952	0.521237	PPARA, BRF1, GATA5, PHF5A, SMAD1, USP16, KDM5A, ZBTB38	159	581	13528	1.17152	1	0.998857	99.9994
GOTERM_BP_FAT	GO:0031328~positive regulation of cellular biosynthetic process	9	4.28571	0.551541	PPARA, HRAS, BRF1, GATA5, PHF5A, SMAD1, USP16, KDM5A, ZBTB38	159	685	13528	1.11786	1	0.999114	99.9998
GOTERM_BP_FAT	GO:0009891~positive regulation of biosynthetic process	9	4.28571	0.56823	PPARA, HRAS, BRF1, GATA5, PHF5A, SMAD1, USP16, KDM5A, ZBTB38	159	695	13528	1.10178	1	0.999155	99.9999
Annotation Cluster 36	Enrichment Score: 0.3522645161836732
Category	Term	Count	%	PValue	Genes	List Total	Pop Hits	Pop Total	Fold Enrichment	Bonferroni	Benjamini	FDR
GOTERM_BP_FAT	GO:0050870~positive regulation of T cell activation	3	1.42857	0.222622	CD47, DNAJA3, ADA	159	76	13528	3.35849	1	0.987539	98.366
GOTERM_BP_FAT	GO:0051251~positive regulation of lymphocyte activation	3	1.42857	0.313442	CD47, DNAJA3, ADA	159	97	13528	2.63139	1	0.993675	99.7853
GOTERM_BP_FAT	GO:0002696~positive regulation of leukocyte activation	3	1.42857	0.351891	CD47, DNAJA3, ADA	159	106	13528	2.40797	1	0.995458	99.9163
GOTERM_BP_FAT	GO:0050867~positive regulation of cell activation	3	1.42857	0.372943	CD47, DNAJA3, ADA	159	111	13528	2.29951	1	0.996078	99.9512
GOTERM_BP_FAT	GO:0050863~regulation of T cell activation	3	1.42857	0.397836	CD47, DNAJA3, ADA	159	117	13528	2.18158	1	0.997155	99.9748
GOTERM_BP_FAT	GO:0051249~regulation of lymphocyte activation	3	1.42857	0.507784	CD47, DNAJA3, ADA	159	148	13528	1.72463	1	0.998592	99.9991
GOTERM_BP_FAT	GO:0002684~positive regulation of immune system process	4	1.90476	0.52844	CD47, CRP, DNAJA3, ADA	159	238	13528	1.42995	1	0.998853	99.9995
GOTERM_BP_FAT	GO:0002694~regulation of leukocyte activation	3	1.42857	0.581795	CD47, DNAJA3, ADA	159	166	13528	1.53762	1	0.99895	99.9999
GOTERM_BP_FAT	GO:0050865~regulation of cell activation	3	1.42857	0.609161	CD47, DNAJA3, ADA	159	175	13528	1.45854	1	0.999327	100
GOTERM_BP_FAT	GO:0008284~positive regulation of cell proliferation	4	1.90476	0.866359	CD47, HRAS, DNAJA3, ADA	159	414	13528	0.822046	1	0.999989	100
Annotation Cluster 37	Enrichment Score: 0.3488066807222953
Category	Term	Count	%	PValue	Genes	List Total	Pop Hits	Pop Total	Fold Enrichment	Bonferroni	Benjamini	FDR
GOTERM_BP_FAT	GO:0009165~nucleotide biosynthetic process	4	1.90476	0.370608	DCTD, ATP2B1, ATP9B, ADA	159	186	13528	1.82972	1	0.996103	99.9481
GOTERM_BP_FAT	GO:0034654~nucleobase, nucleoside, nucleotide and nucleic acid biosynthetic process	4	1.90476	0.392651	DCTD, ATP2B1, ATP9B, ADA	159	193	13528	1.76335	1	0.997016	99.971
GOTERM_BP_FAT	GO:0034404~nucleobase, nucleoside and nucleotide biosynthetic process	4	1.90476	0.392651	DCTD, ATP2B1, ATP9B, ADA	159	193	13528	1.76335	1	0.997016	99.971
GOTERM_BP_FAT	GO:0009152~purine ribonucleotide biosynthetic process	3	1.42857	0.397836	ATP2B1, ATP9B, ADA	159	117	13528	2.18158	1	0.997155	99.9748
GOTERM_BP_FAT	GO:0009144~purine nucleoside triphosphate metabolic process	3	1.42857	0.418232	ATP2B1, ATP9B, ADA	159	122	13528	2.09217	1	0.997381	99.9857
GOTERM_BP_FAT	GO:0009260~ribonucleotide biosynthetic process	3	1.42857	0.426293	ATP2B1, ATP9B, ADA	159	124	13528	2.05843	1	0.997389	99.9886
GOTERM_BP_FAT	GO:0009141~nucleoside triphosphate metabolic process	3	1.42857	0.454041	ATP2B1, ATP9B, ADA	159	131	13528	1.94844	1	0.997919	99.9949
GOTERM_BP_FAT	GO:0009150~purine ribonucleotide metabolic process	3	1.42857	0.481014	ATP2B1, ATP9B, ADA	159	138	13528	1.8496	1	0.998245	99.9978
GOTERM_BP_FAT	GO:0009259~ribonucleotide metabolic process	3	1.42857	0.504274	ATP2B1, ATP9B, ADA	159	147	13528	1.73636	1	0.998564	99.999
GOTERM_BP_FAT	GO:0006164~purine nucleotide biosynthetic process	3	1.42857	0.507784	ATP2B1, ATP9B, ADA	159	148	13528	1.72463	1	0.998592	99.9991
GOTERM_BP_FAT	GO:0006163~purine nucleotide metabolic process	3	1.42857	0.642349	ATP2B1, ATP9B, ADA	159	186	13528	1.37229	1	0.999514	100
Annotation Cluster 38	Enrichment Score: 0.33374884420566975
Category	Term	Count	%	PValue	Genes	List Total	Pop Hits	Pop Total	Fold Enrichment	Bonferroni	Benjamini	FDR
GOTERM_BP_FAT	GO:0016310~phosphorylation	11	5.2381	0.459341	PDK1, NDUFB3, SRPK2, ERCC6, CSNK2A1, PTPRE, PIK3C2A, NDUFB8, RSRC1, MERTK, AGK	159	800	13528	1.16987	1	0.998023	99.9957
GOTERM_BP_FAT	GO:0006796~phosphate metabolic process	13	6.19048	0.465917	PDK1, NDUFB3, SRPK2, IMPA2, PTPRE, NDUFB8, PIK3C2A, PTPRR, CSNK2A1, ERCC6, RSRC1, MERTK, AGK	159	973	13528	1.13676	1	0.997982	99.9965
GOTERM_BP_FAT	GO:0006793~phosphorus metabolic process	13	6.19048	0.465917	PDK1, NDUFB3, SRPK2, IMPA2, PTPRE, NDUFB8, PIK3C2A, PTPRR, CSNK2A1, ERCC6, RSRC1, MERTK, AGK	159	973	13528	1.13676	1	0.997982	99.9965
Annotation Cluster 39	Enrichment Score: 0.30657687103577624
Category	Term	Count	%	PValue	Genes	List Total	Pop Hits	Pop Total	Fold Enrichment	Bonferroni	Benjamini	FDR
SP_PIR_KEYWORDS	zinc	27	12.8571	0.335591	PPARA, SORD, PDLIM3, UBA5, ADA, ZBTB38, GATA5, LIMD2, USP16, KDM5A, DNAJA3, FGD3, SLC30A7, MICALL2, DCTD, ZCCHC10, RNF220, BRF1, TAF3, ZBTB41, PDZRN3, ESCO2, ZDBF2, ATRX, BFAR, MEP1B, PHF6	209	2189	19235	1.13518	1	0.916982	99.5511
GOTERM_MF_FAT	GO:0008270~zinc ion binding	27	12.8571	0.548525	PPARA, SORD, PDLIM3, ADA, ZBTB38, GATA5, LIMD2, USP16, KDM5A, DNAJA3, FGD3, SLC30A7, MICALL2, DCTD, ZCCHC10, RNF220, BRF1, TAF3, ZBTB41, PDZRN3, ESCO2, TAX1BP1, ZDBF2, ATRX, BFAR, MEP1B, PHF6	148	2311	12983	1.02489	1	0.997567	99.9984
GOTERM_MF_FAT	GO:0046914~transition metal ion binding	31	14.7619	0.653525	BCMO1, PPARA, SORD, PDLIM3, ADA, ZBTB38, SC4MOL, GATA5, PGRMC2, LIMD2, USP16, KDM5A, DNAJA3, FGD3, SLC30A7, DCTD, MICALL2, ZCCHC10, RNF220, BRF1, TAF3, ZBTB41, PDZRN3, ESCO2, TAX1BP1, ZDBF2, ATRX, BFAR, HEBP1, MEP1B, PHF6	148	2785	12983	0.97645	1	0.999488	100
Annotation Cluster 40	Enrichment Score: 0.29874235929787823
Category	Term	Count	%	PValue	Genes	List Total	Pop Hits	Pop Total	Fold Enrichment	Bonferroni	Benjamini	FDR
GOTERM_BP_FAT	GO:0031398~positive regulation of protein ubiquitination	3	1.42857	0.257198	FZR1, PSMB1, DNAJA3	159	84	13528	3.03863	1	0.991222	99.2229
GOTERM_BP_FAT	GO:0031396~regulation of protein ubiquitination	3	1.42857	0.326325	FZR1, PSMB1, DNAJA3	159	100	13528	2.55245	1	0.994826	99.8425
GOTERM_BP_FAT	GO:0031401~positive regulation of protein modification process	3	1.42857	0.645254	FZR1, PSMB1, DNAJA3	159	187	13528	1.36495	1	0.999501	100
GOTERM_BP_FAT	GO:0032270~positive regulation of cellular protein metabolic process	3	1.42857	0.759652	FZR1, PSMB1, DNAJA3	159	233	13528	1.09547	1	0.999886	100
GOTERM_BP_FAT	GO:0051247~positive regulation of protein metabolic process	3	1.42857	0.779874	FZR1, PSMB1, DNAJA3	159	243	13528	1.05039	1	0.999922	100
Annotation Cluster 41	Enrichment Score: 0.2558085462355253
Category	Term	Count	%	PValue	Genes	List Total	Pop Hits	Pop Total	Fold Enrichment	Bonferroni	Benjamini	FDR
UP_SEQ_FEATURE	domain:BTB	3	1.42857	0.458876	ZBTB41, KCTD5, ZBTB38	209	142	19113	1.93204	1	1	99.989
SMART	SM00225:BTB	3	1.42857	0.532975	ZBTB41, KCTD5, ZBTB38	91	179	9079	1.67211	1	0.999857	99.976
INTERPRO	IPR000210:BTB/POZ-like	3	1.42857	0.619545	ZBTB41, KCTD5, ZBTB38	195	179	16659	1.4318	1	1	99.9999
INTERPRO	IPR011333:BTB/POZ fold	3	1.42857	0.625593	ZBTB41, KCTD5, ZBTB38	195	181	16659	1.41598	1	1	99.9999
Annotation Cluster 42	Enrichment Score: 0.24198084814939155
Category	Term	Count	%	PValue	Genes	List Total	Pop Hits	Pop Total	Fold Enrichment	Bonferroni	Benjamini	FDR
GOTERM_BP_FAT	GO:0043065~positive regulation of apoptosis	6	2.85714	0.567311	ERCC6, YWHAB, FADD, YWHAE, DNAJA3, FGD3	159	430	13528	1.18719	1	0.999179	99.9999
GOTERM_BP_FAT	GO:0043068~positive regulation of programmed cell death	6	2.85714	0.573537	ERCC6, YWHAB, FADD, YWHAE, DNAJA3, FGD3	159	433	13528	1.17896	1	0.999005	99.9999
GOTERM_BP_FAT	GO:0010942~positive regulation of cell death	6	2.85714	0.577663	ERCC6, YWHAB, FADD, YWHAE, DNAJA3, FGD3	159	435	13528	1.17354	1	0.998998	99.9999
Annotation Cluster 43	Enrichment Score: 0.23890052560515163
Category	Term	Count	%	PValue	Genes	List Total	Pop Hits	Pop Total	Fold Enrichment	Bonferroni	Benjamini	FDR
GOTERM_BP_FAT	GO:0006281~DNA repair	5	2.38095	0.424533	ATRX, ERCC6, GADD45A, ESCO2, EEPD1	159	284	13528	1.49792	1	0.997555	99.988
GOTERM_BP_FAT	GO:0006974~response to DNA damage stimulus	5	2.38095	0.637659	ATRX, ERCC6, GADD45A, ESCO2, EEPD1	159	373	13528	1.14051	1	0.999487	100
GOTERM_BP_FAT	GO:0006259~DNA metabolic process	6	2.85714	0.709249	ATRX, ERCC6, GADD45A, DNAJA3, ESCO2, EEPD1	159	506	13528	1.00887	1	0.999776	100
Annotation Cluster 44	Enrichment Score: 0.2359090340739339
Category	Term	Count	%	PValue	Genes	List Total	Pop Hits	Pop Total	Fold Enrichment	Bonferroni	Benjamini	FDR
GOTERM_BP_FAT	GO:0006935~chemotaxis	3	1.42857	0.560389	HRAS, CCR5, AIMP1	159	160	13528	1.59528	1	0.999182	99.9999
GOTERM_BP_FAT	GO:0042330~taxis	3	1.42857	0.560389	HRAS, CCR5, AIMP1	159	160	13528	1.59528	1	0.999182	99.9999
GOTERM_BP_FAT	GO:0007626~locomotory behavior	4	1.90476	0.624157	HRAS, CCR5, AIMP1, HEXB	159	274	13528	1.24207	1	0.999457	100
Annotation Cluster 45	Enrichment Score: 0.23349690004384574
Category	Term	Count	%	PValue	Genes	List Total	Pop Hits	Pop Total	Fold Enrichment	Bonferroni	Benjamini	FDR
GOTERM_BP_FAT	GO:0008624~induction of apoptosis by extracellular signals	3	1.42857	0.377121	FADD, YWHAE, FGD3	159	112	13528	2.27898	1	0.996189	99.9562
GOTERM_BP_FAT	GO:0006917~induction of apoptosis	4	1.90476	0.72599	ERCC6, FADD, YWHAE, FGD3	159	320	13528	1.06352	1	0.999828	100
GOTERM_BP_FAT	GO:0012502~induction of programmed cell death	4	1.90476	0.727944	ERCC6, FADD, YWHAE, FGD3	159	321	13528	1.06021	1	0.999829	100
Annotation Cluster 46	Enrichment Score: 0.23049216445162918
Category	Term	Count	%	PValue	Genes	List Total	Pop Hits	Pop Total	Fold Enrichment	Bonferroni	Benjamini	FDR
SP_PIR_KEYWORDS	Transcription	23	10.9524	0.568784	SNAPC5, PPARA, TAF3, BRF1, ZBTB41, SMAD1, POLR2D, ZBTB38, HNRPDL, PA2G4, ERCC6, GATA5, MED8, HTATSF1, RTF1, TEF, CREB3L3, PHF5A, KDM5A, USP16, MTERFD3, LRPPRC, PHF6	209	2071	19235	1.0221	1	0.978953	99.9985
GOTERM_BP_FAT	GO:0006350~transcription	25	11.9048	0.581444	PPARA, POLR2D, ZBTB38, ERCC6, GATA5, HTATSF1, RTF1, TEF, SKIL, CREB3L3, USP16, KDM5A, MTERFD3, SNAPC5, BRF1, TAF3, ZBTB41, RNPS1, SMAD1, HNRPDL, PA2G4, MED8, PHF5A, LRPPRC, PHF6	159	2101	13528	1.0124	1	0.998986	99.9999
SP_PIR_KEYWORDS	transcription regulation	22	10.4762	0.615273	SNAPC5, PPARA, TAF3, BRF1, ZBTB41, SMAD1, ZBTB38, HNRPDL, PA2G4, ERCC6, GATA5, HTATSF1, MED8, RTF1, TEF, CREB3L3, PHF5A, KDM5A, USP16, MTERFD3, LRPPRC, PHF6	209	2026	19235	0.999377	1	0.98567	99.9997
Annotation Cluster 47	Enrichment Score: 0.17727201986032343
Category	Term	Count	%	PValue	Genes	List Total	Pop Hits	Pop Total	Fold Enrichment	Bonferroni	Benjamini	FDR
GOTERM_BP_FAT	GO:0042110~T cell activation	3	1.42857	0.434296	DNAJA3, ADA, CD7	159	126	13528	2.02576	1	0.997521	99.9909
GOTERM_BP_FAT	GO:0046649~lymphocyte activation	3	1.42857	0.678682	DNAJA3, ADA, CD7	159	199	13528	1.28264	1	0.999669	100
GOTERM_BP_FAT	GO:0045321~leukocyte activation	3	1.42857	0.77792	DNAJA3, ADA, CD7	159	242	13528	1.05473	1	0.999921	100
GOTERM_BP_FAT	GO:0001775~cell activation	3	1.42857	0.852167	DNAJA3, ADA, CD7	159	287	13528	0.889356	1	0.999984	100
Annotation Cluster 48	Enrichment Score: 0.16466948412527962
Category	Term	Count	%	PValue	Genes	List Total	Pop Hits	Pop Total	Fold Enrichment	Bonferroni	Benjamini	FDR
SMART	SM00184:RING	4	1.90476	0.566511	ATRX, BFAR, RNF220, PDZRN3	91	296	9079	1.34823	1	0.999823	99.9894
INTERPRO	IPR001841:Zinc finger, RING-type	4	1.90476	0.673292	ATRX, BFAR, RNF220, PDZRN3	195	296	16659	1.15447	1	1	100
INTERPRO	IPR017907:Zinc finger, RING-type, conserved site	3	1.42857	0.840582	BFAR, RNF220, PDZRN3	195	280	16659	0.91533	1	1	100
Annotation Cluster 49	Enrichment Score: 0.16249382088878328
Category	Term	Count	%	PValue	Genes	List Total	Pop Hits	Pop Total	Fold Enrichment	Bonferroni	Benjamini	FDR
GOTERM_BP_FAT	GO:0010558~negative regulation of macromolecule biosynthetic process	7	3.33333	0.620057	SRP14, PPARA, PA2G4, ITGAV, UBA3, YWHAB, SKIL	159	547	13528	1.0888	1	0.999435	100
GOTERM_BP_FAT	GO:0009890~negative regulation of biosynthetic process	7	3.33333	0.664751	SRP14, PPARA, PA2G4, ITGAV, UBA3, YWHAB, SKIL	159	573	13528	1.03939	1	0.999607	100
GOTERM_BP_FAT	GO:0031327~negative regulation of cellular biosynthetic process	6	2.85714	0.789638	SRP14, PPARA, PA2G4, UBA3, YWHAB, SKIL	159	561	13528	0.909965	1	0.999933	100
Annotation Cluster 50	Enrichment Score: 0.15923925613087067
Category	Term	Count	%	PValue	Genes	List Total	Pop Hits	Pop Total	Fold Enrichment	Bonferroni	Benjamini	FDR
GOTERM_BP_FAT	GO:0016568~chromatin modification	4	1.90476	0.624157	MSL1, RTF1, USP16, KDM5A	159	274	13528	1.24207	1	0.999457	100
GOTERM_BP_FAT	GO:0006325~chromatin organization	5	2.38095	0.648046	GPX4, MSL1, RTF1, USP16, KDM5A	159	378	13528	1.12542	1	0.999509	100
GOTERM_BP_FAT	GO:0051276~chromosome organization	5	2.38095	0.822967	GPX4, MSL1, RTF1, USP16, KDM5A	159	485	13528	0.877132	1	0.999962	100
Annotation Cluster 51	Enrichment Score: 0.1498056150094361
Category	Term	Count	%	PValue	Genes	List Total	Pop Hits	Pop Total	Fold Enrichment	Bonferroni	Benjamini	FDR
UP_SEQ_FEATURE	repeat:ANK 3	3	1.42857	0.626262	ANKRD28, OSBPL1A, ASB13	209	194	19113	1.41417	1	1	100
SMART	SM00248:ANK	3	1.42857	0.688105	ANKRD28, OSBPL1A, ASB13	91	238	9079	1.2576	1	0.99998	99.9997
UP_SEQ_FEATURE	repeat:ANK 1	3	1.42857	0.719091	ANKRD28, OSBPL1A, ASB13	209	231	19113	1.18766	1	1	100
UP_SEQ_FEATURE	repeat:ANK 2	3	1.42857	0.721308	ANKRD28, OSBPL1A, ASB13	209	232	19113	1.18254	1	1	100
SP_PIR_KEYWORDS	ank repeat	3	1.42857	0.735309	ANKRD28, OSBPL1A, ASB13	209	240	19235	1.15042	1	0.992531	100
INTERPRO	IPR002110:Ankyrin	3	1.42857	0.768036	ANKRD28, OSBPL1A, ASB13	195	238	16659	1.07686	1	1	100
Annotation Cluster 52	Enrichment Score: 0.14616874960170498
Category	Term	Count	%	PValue	Genes	List Total	Pop Hits	Pop Total	Fold Enrichment	Bonferroni	Benjamini	FDR
GOTERM_MF_FAT	GO:0043169~cation binding	46	21.9048	0.688676	BCMO1, PPARA, IMPA2, SORD, FARS2, CRP, HEXB, PDLIM3, COMT, ADA, ZBTB38, SC4MOL, ATP2B1, MRS2, GATA5, ITGAV, PGRMC2, LIMD2, HSPA5, USP16, KDM5A, FGD3, DNAJA3, SLC30A7, DCTD, MICALL2, SRPK2, ZCCHC10, TAF3, RNF220, BRF1, ZBTB41, PDZRN3, TAX1BP1, ESCO2, S100A13, ZDBF2, TMEM38B, ATRX, BFAR, ATP9B, HEBP1, ANXA11, MEP1B, IDI1, PHF6	148	4179	12983	0.965603	1	0.999576	100
GOTERM_MF_FAT	GO:0046872~metal ion binding	45	21.4286	0.723662	BCMO1, PPARA, IMPA2, SORD, FARS2, CRP, PDLIM3, COMT, ADA, ZBTB38, SC4MOL, ATP2B1, MRS2, GATA5, ITGAV, PGRMC2, LIMD2, HSPA5, USP16, KDM5A, FGD3, DNAJA3, SLC30A7, DCTD, MICALL2, SRPK2, ZCCHC10, TAF3, RNF220, BRF1, ZBTB41, PDZRN3, TAX1BP1, ESCO2, S100A13, ZDBF2, TMEM38B, ATRX, BFAR, ATP9B, HEBP1, ANXA11, MEP1B, IDI1, PHF6	148	4140	12983	0.953511	1	0.999708	100
GOTERM_MF_FAT	GO:0043167~ion binding	46	21.9048	0.731043	BCMO1, PPARA, IMPA2, SORD, FARS2, CRP, HEXB, PDLIM3, COMT, ADA, ZBTB38, SC4MOL, ATP2B1, MRS2, GATA5, ITGAV, PGRMC2, LIMD2, HSPA5, USP16, KDM5A, FGD3, DNAJA3, SLC30A7, DCTD, MICALL2, SRPK2, ZCCHC10, TAF3, RNF220, BRF1, ZBTB41, PDZRN3, TAX1BP1, ESCO2, S100A13, ZDBF2, TMEM38B, ATRX, BFAR, ATP9B, HEBP1, ANXA11, MEP1B, IDI1, PHF6	148	4241	12983	0.951487	1	0.999719	100
Annotation Cluster 53	Enrichment Score: 0.13710883904379123
Category	Term	Count	%	PValue	Genes	List Total	Pop Hits	Pop Total	Fold Enrichment	Bonferroni	Benjamini	FDR
GOTERM_MF_FAT	GO:0046873~metal ion transmembrane transporter activity	5	2.38095	0.511448	ATP2B1, MRS2, KCTD5, SLC30A7, TMEM38B	148	328	12983	1.33724	1	0.998134	99.9952
GOTERM_BP_FAT	GO:0030001~metal ion transport	5	2.38095	0.79696	ATP2B1, MRS2, KCTD5, SLC30A7, TMEM38B	159	465	13528	0.914858	1	0.999932	100
SP_PIR_KEYWORDS	ion transport	4	1.90476	0.951558	ATP2B1, MRS2, SLC30A7, TMEM38B	209	578	19235	0.63691	1	0.999948	100
Annotation Cluster 54	Enrichment Score: 0.11854065311869129
Category	Term	Count	%	PValue	Genes	List Total	Pop Hits	Pop Total	Fold Enrichment	Bonferroni	Benjamini	FDR
INTERPRO	IPR011993:Pleckstrin homology-type	4	1.90476	0.68859	OSBPL1A, RANBP1, APPL1, FGD3	195	303	16659	1.1278	1	1	100
SMART	SM00233:PH	3	1.42857	0.765815	OSBPL1A, APPL1, FGD3	91	277	9079	1.08053	1	0.999995	100
INTERPRO	IPR001849:Pleckstrin homology	3	1.42857	0.836168	OSBPL1A, APPL1, FGD3	195	277	16659	0.925243	1	1	100
Annotation Cluster 55	Enrichment Score: 0.11493979489107062
Category	Term	Count	%	PValue	Genes	List Total	Pop Hits	Pop Total	Fold Enrichment	Bonferroni	Benjamini	FDR
GOTERM_BP_FAT	GO:0010629~negative regulation of gene expression	6	2.85714	0.705965	PPARA, PA2G4, UBA3, YWHAB, SMAD1, SKIL	159	504	13528	1.01288	1	0.999778	100
GOTERM_BP_FAT	GO:0051172~negative regulation of nitrogen compound metabolic process	6	2.85714	0.729973	PPARA, PA2G4, UBA3, YWHAB, SKIL, COMT	159	519	13528	0.983604	1	0.99983	100
GOTERM_BP_FAT	GO:0016481~negative regulation of transcription	5	2.38095	0.788589	PPARA, PA2G4, UBA3, YWHAB, SKIL	159	459	13528	0.926817	1	0.999936	100
GOTERM_BP_FAT	GO:0045934~negative regulation of nucleobase, nucleoside, nucleotide and nucleic acid metabolic process	5	2.38095	0.85369	PPARA, PA2G4, UBA3, YWHAB, SKIL	159	512	13528	0.830877	1	0.999984	100
Annotation Cluster 56	Enrichment Score: 0.08579412129419885
Category	Term	Count	%	PValue	Genes	List Total	Pop Hits	Pop Total	Fold Enrichment	Bonferroni	Benjamini	FDR
GOTERM_BP_FAT	GO:0045859~regulation of protein kinase activity	4	1.90476	0.77166	ERCC6, AGK, GADD45A, DNAJA3	159	345	13528	0.986455	1	0.999914	100
GOTERM_BP_FAT	GO:0043549~regulation of kinase activity	4	1.90476	0.791291	ERCC6, AGK, GADD45A, DNAJA3	159	357	13528	0.953297	1	0.99993	100
GOTERM_BP_FAT	GO:0051338~regulation of transferase activity	4	1.90476	0.813851	ERCC6, AGK, GADD45A, DNAJA3	159	372	13528	0.914858	1	0.999952	100
GOTERM_BP_FAT	GO:0042325~regulation of phosphorylation	4	1.90476	0.913096	ERCC6, AGK, GADD45A, DNAJA3	159	466	13528	0.730316	1	0.999999	100
Annotation Cluster 57	Enrichment Score: 0.08538252013166053
Category	Term	Count	%	PValue	Genes	List Total	Pop Hits	Pop Total	Fold Enrichment	Bonferroni	Benjamini	FDR
UP_SEQ_FEATURE	repeat:WD 1	3	1.42857	0.80191	FZR1, NBAS, TSSC1	209	274	19113	1.00127	1	1	100
UP_SEQ_FEATURE	repeat:WD 2	3	1.42857	0.80191	FZR1, NBAS, TSSC1	209	274	19113	1.00127	1	1	100
SP_PIR_KEYWORDS	wd repeat	3	1.42857	0.80231	FZR1, NBAS, TSSC1	209	276	19235	1.00036	1	0.996565	100
INTERPRO	IPR019775:WD40 repeat, conserved site	3	1.42857	0.836168	FZR1, NBAS, TSSC1	195	277	16659	0.925243	1	1	100
INTERPRO	IPR015943:WD40/YVTN repeat-like	3	1.42857	0.867362	FZR1, NBAS, TSSC1	195	300	16659	0.854308	1	1	100
Annotation Cluster 58	Enrichment Score: 0.07061718676378778
Category	Term	Count	%	PValue	Genes	List Total	Pop Hits	Pop Total	Fold Enrichment	Bonferroni	Benjamini	FDR
GOTERM_BP_FAT	GO:0032504~multicellular organism reproduction	5	2.38095	0.825412	HOOK1, GPX4, HEXB, SMAD1, COMT	159	487	13528	0.873529	1	0.999964	100
GOTERM_BP_FAT	GO:0048609~reproductive process in a multicellular organism	5	2.38095	0.825412	HOOK1, GPX4, HEXB, SMAD1, COMT	159	487	13528	0.873529	1	0.999964	100
GOTERM_BP_FAT	GO:0007276~gamete generation	4	1.90476	0.844444	HOOK1, GPX4, HEXB, SMAD1	159	395	13528	0.861587	1	0.99998	100
GOTERM_BP_FAT	GO:0019953~sexual reproduction	4	1.90476	0.907025	HOOK1, GPX4, HEXB, SMAD1	159	458	13528	0.743072	1	0.999998	100
Annotation Cluster 59	Enrichment Score: 0.06870652202362888
Category	Term	Count	%	PValue	Genes	List Total	Pop Hits	Pop Total	Fold Enrichment	Bonferroni	Benjamini	FDR
UP_SEQ_FEATURE	transmembrane region	50	23.8095	0.783507	SLC22A13, CADM2, AMN, SLC35A1, SC4MOL, ATP2B1, CD47, DNAJC18, TMEM144, LTB4R, PGRMC2, INSIG1, GXYLT2, CREB3L3, HIGD1A, AVL9, PTPRR, TMEM188, TMEM38B, CCDC51, CCR5, ATP9B, SLITRK6, TM4SF4, DEGS2, SLC27A4, NDUFB3, NDUFB8, RER1, COMT, TMCC3, SEC63, MRS2, ITGAV, ABCD3, SDR16C5, CD7, NSDHL, SLC30A7, MOGAT2, PCNX, PTPRE, TMEM45B, TMEM168, BFAR, DRAM2, PTTG1IP, MEP1B, MERTK, GREB1L	209	4911	19113	0.931071	1	1	100
SP_PIR_KEYWORDS	transmembrane	50	23.8095	0.798533	SLC22A13, CADM2, AMN, SLC35A1, SC4MOL, ATP2B1, CD47, DNAJC18, TMEM144, LTB4R, PGRMC2, INSIG1, GXYLT2, CREB3L3, HIGD1A, AVL9, PTPRR, TMEM188, TMEM38B, CCDC51, CCR5, ATP9B, SLITRK6, TM4SF4, DEGS2, SLC27A4, NDUFB3, NDUFB8, RER1, COMT, TMCC3, SEC63, MRS2, ITGAV, ABCD3, SDR16C5, CD7, NSDHL, SLC30A7, MOGAT2, PCNX, PTPRE, TMEM45B, TMEM168, BFAR, DRAM2, PTTG1IP, MEP1B, MERTK, GREB1L	209	4973	19235	0.925332	1	0.996581	100
GOTERM_CC_FAT	GO:0016021~integral to membrane	53	25.2381	0.908099	SLC22A13, CADM2, AMN, SLC35A1, SC4MOL, ATP2B1, CD47, DNAJC18, TMEM144, LTB4R, INSIG1, PGRMC2, GXYLT2, CREB3L3, HIGD1A, AVL9, PTPRR, TMEM188, TMEM38B, CCDC51, CCR5, ATP9B, SLITRK6, TM4SF4, DEGS2, SLC27A4, NDUFB3, NDUFB8, RER1, COMT, TMCC3, SEC63, MRS2, ITGAV, ABCD3, SDR16C5, HSPA5, CD7, NSDHL, SLC30A7, MOGAT2, PCNX, PTPRE, TMEM45B, SMAD1, TMEM168, KCTD5, BFAR, DRAM2, PTTG1IP, MEP1B, MERTK, GREB1L	144	5297	12782	0.888142	1	0.99983	100
GOTERM_CC_FAT	GO:0031224~intrinsic to membrane	54	25.7143	0.93477	HRAS, SLC22A13, CADM2, AMN, SLC35A1, SC4MOL, ATP2B1, CD47, DNAJC18, TMEM144, LTB4R, INSIG1, PGRMC2, GXYLT2, CREB3L3, HIGD1A, AVL9, PTPRR, TMEM188, TMEM38B, CCDC51, CCR5, ATP9B, SLITRK6, TM4SF4, DEGS2, SLC27A4, NDUFB3, NDUFB8, RER1, COMT, TMCC3, SEC63, MRS2, ITGAV, ABCD3, SDR16C5, HSPA5, CD7, NSDHL, SLC30A7, MOGAT2, PCNX, PTPRE, TMEM45B, SMAD1, TMEM168, KCTD5, BFAR, DRAM2, PTTG1IP, MEP1B, MERTK, G…	144	5485	12782	0.873883	1	0.999914	100
Annotation Cluster 60	Enrichment Score: 0.05004942904346847
Category	Term	Count	%	PValue	Genes	List Total	Pop Hits	Pop Total	Fold Enrichment	Bonferroni	Benjamini	FDR
GOTERM_BP_FAT	GO:0048870~cell motility	3	1.42857	0.877305	SORD, AIMP1, YWHAE	159	307	13528	0.831418	1	0.999993	100
GOTERM_BP_FAT	GO:0051674~localization of cell	3	1.42857	0.877305	SORD, AIMP1, YWHAE	159	307	13528	0.831418	1	0.999993	100
GOTERM_BP_FAT	GO:0006928~cell motion	4	1.90476	0.919497	SORD, AIMP1, LTB4R, YWHAE	159	475	13528	0.716478	1	0.999999	100
Annotation Cluster 61	Enrichment Score: 0.04544527037701097
Category	Term	Count	%	PValue	Genes	List Total	Pop Hits	Pop Total	Fold Enrichment	Bonferroni	Benjamini	FDR
GOTERM_MF_FAT	GO:0004175~endopeptidase activity	4	1.90476	0.801633	PSMB1, USP12, MEP1B, USP16	148	375	12983	0.935712	1	0.999933	100
SP_PIR_KEYWORDS	Protease	4	1.90476	0.897956	PSMB1, USP12, MEP1B, USP16	209	484	19235	0.760607	1	0.999547	100
GOTERM_MF_FAT	GO:0070011~peptidase activity, acting on L-amino acid peptides	4	1.90476	0.951326	PSMB1, USP12, MEP1B, USP16	148	549	12983	0.639147	1	1	100
GOTERM_MF_FAT	GO:0008233~peptidase activity	4	1.90476	0.960856	PSMB1, USP12, MEP1B, USP16	148	574	12983	0.61131	1	1	100
Annotation Cluster 62	Enrichment Score: 0.041160132582706996
Category	Term	Count	%	PValue	Genes	List Total	Pop Hits	Pop Total	Fold Enrichment	Bonferroni	Benjamini	FDR
SMART	SM00409:IG	3	1.42857	0.844431	CADM2, MERTK, CD7	91	330	9079	0.906993	1	0.999999	100
SP_PIR_KEYWORDS	Immunoglobulin domain	4	1.90476	0.886476	CD47, CADM2, MERTK, CD7	209	470	19235	0.783264	1	0.999406	100
INTERPRO	IPR003599:Immunoglobulin subtype	3	1.42857	0.899892	CADM2, MERTK, CD7	195	330	16659	0.776643	1	1	100
INTERPRO	IPR007110:Immunoglobulin-like	4	1.90476	0.934181	CD47, CADM2, MERTK, CD7	195	501	16659	0.682082	1	1	100
INTERPRO	IPR013783:Immunoglobulin-like fold	3	1.42857	0.989342	CADM2, MERTK, CD7	195	553	16659	0.463458	1	1	100
Annotation Cluster 63	Enrichment Score: 0.012903845082065674
Category	Term	Count	%	PValue	Genes	List Total	Pop Hits	Pop Total	Fold Enrichment	Bonferroni	Benjamini	FDR
UP_SEQ_FEATURE	domain:Protein kinase	3	1.42857	0.965162	SRPK2, CSNK2A1, MERTK	209	469	19113	0.584966	1	1	100
INTERPRO	IPR017441:Protein kinase, ATP binding site	3	1.42857	0.970705	SRPK2, CSNK2A1, MERTK	195	455	16659	0.56328	1	1	100
INTERPRO	IPR000719:Protein kinase, core	3	1.42857	0.97634	SRPK2, CSNK2A1, MERTK	195	476	16659	0.538429	1	1	100

## Sheet: top 10s ES>1.3
DOWN	DOWN	DOWN	UP	UP	UP
A5-WA5	A5-WA5	A5-WA5	A5-WA5	A5-WA5	A5-WA5
ES	Genes	General Term	ES	Genes	General Term
4.82726	72	intracellular organelle lumen	7.85622	30	extracellular matrix
4.77392	44	protein transport/localization	5.24859	11	triple helix (hydroxyproline,hydroxylysine)
3.26324	14	domain: BTB/POZ-like	5.16135	13	Collagen triple helix repeat (hydroxyproline,hydroxylysine)
3.08573	35	macromolecule/protein catabolic process	4.46626	26	cell projection morphogenesis (neuron, differentiation)
2.65411	9	immune response-regulating signal transduction	3.6561	5	Fibrillar collagen
2.39221	18	nuclear envelope-endoplasmic reticulum network	3.55992	18	regulation of cell development (neuronal)
2.32682	15	positive regulation of immune system process	3.08062	42	positive regulation of transcription/macromolecule
2.266	21	cellular protein localization	3.06951	20	EGF-like domain
2.18654	8	adaptive immune response	2.56832	12	response to steroid hormone stimulus (cortico/glucocortico)
2.07541	24	Protease/peptidase activity	2.56635	5	thrombospondin-type (Laminin G)
DOWN	DOWN	DOWN	UP	UP	UP
A14-WA14	A14-WA14	A14-WA14	A14-WA14	A14-WA14	A14-WA14
ES	Genes	General Term	ES	Genes	General Term
2.49105	19	positive regulation of biosynthetic process/transcription	4.5112	40	organelle lumen (intracellular)
1.99785	8	epithelium morphogenesis/development	2.37632	18	transit peptide:Mitochondrion
1.59527	15	macromolecule/protein catabolic process	1.84438	4	sterol/steroid biosynthesis
1.48225	24	intracellular organelle lumen	1.68084	6	Heat shock protein (DnaJ)
1.4701	5	blood vessel development	1.52742	7	RNA recognition motif (RNP-1)
			1.50932	4	translation initiation factor activity
			1.4762	3	(negative) regulation of lipid storage
			1.4346	3	Signaling Pathways (EPO/IGF1/IL6/TPO/IL2/PDGF/EGF)
			1.39378	10	cellular protein localization/targeting
			1.31523	4	zinc-binding (LIM domain)
